# Supplementary material for: Rice H2A.Z negatively regulates genes responsive to nutrient starvation but promotes expression of key housekeeping genes
Source: J Exp Bot. 2018 Jun 28;69(20):4907–19. doi: 10.1093/jxb/ery244 (PMC6137989; doi:10.1093/jxb/ery244)
Supplement: supplementary_dataset_S1 [file ery244_suppl_supplementary_dataset_s1.xlsx]

## Sheet: read me
Supplementary Dataset 1. Gene lists and significantly enriched GO terms for three distinct H2A.Z genic profile gene groups.

## Sheet: K1-a
K1-a		GO term	Ontology	Description	Number in input list	Number in BG/Ref	p-value	FDR
LOC_Os01g01170		GO:0050896	P	response to stimulus	709	5265	3.1e-10	1.2e-07
LOC_Os01g01520		GO:0006950	P	response to stress	505	3618	4.1e-09	7.9e-07
LOC_Os01g01600		GO:0016265	P	death	67	367	9.7e-05	0.0075
LOC_Os01g01720		GO:0008219	P	cell death	67	367	9.7e-05	0.0075
LOC_Os01g01760		GO:0009607	P	response to biotic stimulus	161	1076	6.9e-05	0.0075
LOC_Os01g01870		GO:0019748	P	secondary metabolic process	81	488	0.00031	0.02
LOC_Os01g02000		GO:0003824	F	catalytic activity	1227	9920	1.9e-09	2.3e-07
LOC_Os01g02050		GO:0005215	F	transporter activity	219	1457	2.6e-06	0.00016
LOC_Os01g02060		GO:0016787	F	hydrolase activity	410	3112	2.9e-05	0.0012
LOC_Os01g02120		GO:0004872	F	receptor activity	37	175	0.00032	0.01
LOC_Os01g02334		GO:0000166	F	nucleotide binding	327	2568	0.0016	0.039
LOC_Os01g02860		GO:0060089	F	molecular transducer activity	55	331	0.0025	0.045
LOC_Os01g02880		GO:0004871	F	signal transducer activity	55	331	0.0025	0.045
LOC_Os01g02890		GO:0005886	C	plasma membrane	444	3116	4.7e-09	8.3e-07
LOC_Os01g02910		GO:0016020	C	membrane	772	5995	5.6e-08	5e-06
LOC_Os01g02920
LOC_Os01g02930
LOC_Os01g02980
LOC_Os01g03350
LOC_Os01g03410
LOC_Os01g03549
LOC_Os01g03640
LOC_Os01g03660
LOC_Os01g03740
LOC_Os01g03914
LOC_Os01g04040
LOC_Os01g04070
LOC_Os01g04120
LOC_Os01g04250
LOC_Os01g04450
LOC_Os01g04550
LOC_Os01g04660
LOC_Os01g04699
LOC_Os01g04920
LOC_Os01g04950
LOC_Os01g05050
LOC_Os01g05120
LOC_Os01g05160
LOC_Os01g05260
LOC_Os01g05350
LOC_Os01g05585
LOC_Os01g05600
LOC_Os01g05650
LOC_Os01g05760
LOC_Os01g05810
LOC_Os01g05820
LOC_Os01g06130
LOC_Os01g06290
LOC_Os01g06460
LOC_Os01g06620
LOC_Os01g06660
LOC_Os01g06670
LOC_Os01g06790
LOC_Os01g06820
LOC_Os01g06876
LOC_Os01g07180
LOC_Os01g07212
LOC_Os01g07280
LOC_Os01g07360
LOC_Os01g07500
LOC_Os01g07570
LOC_Os01g07600
LOC_Os01g07670
LOC_Os01g07710
LOC_Os01g07770
LOC_Os01g07850
LOC_Os01g07870
LOC_Os01g07980
LOC_Os01g08020
LOC_Os01g08090
LOC_Os01g08140
LOC_Os01g08190
LOC_Os01g08260
LOC_Os01g08310
LOC_Os01g08340
LOC_Os01g08590
LOC_Os01g08870
LOC_Os01g08980
LOC_Os01g09010
LOC_Os01g09330
LOC_Os01g09430
LOC_Os01g09440
LOC_Os01g09670
LOC_Os01g09710
LOC_Os01g09770
LOC_Os01g09930
LOC_Os01g09940
LOC_Os01g10000
LOC_Os01g10040
LOC_Os01g10110
LOC_Os01g10450
LOC_Os01g10600
LOC_Os01g10680
LOC_Os01g10750
LOC_Os01g10780
LOC_Os01g10860
LOC_Os01g10900
LOC_Os01g10970
LOC_Os01g11054
LOC_Os01g11130
LOC_Os01g11190
LOC_Os01g11200
LOC_Os01g11360
LOC_Os01g11414
LOC_Os01g11730
LOC_Os01g11740
LOC_Os01g12160
LOC_Os01g12250
LOC_Os01g12290
LOC_Os01g12330
LOC_Os01g12410
LOC_Os01g12460
LOC_Os01g12660
LOC_Os01g12720
LOC_Os01g12750
LOC_Os01g12830
LOC_Os01g12940
LOC_Os01g13090
LOC_Os01g13210
LOC_Os01g13270
LOC_Os01g13280
LOC_Os01g13310
LOC_Os01g13350
LOC_Os01g13610
LOC_Os01g13690
LOC_Os01g14000
LOC_Os01g14060
LOC_Os01g14080
LOC_Os01g14140
LOC_Os01g14340
LOC_Os01g14360
LOC_Os01g14520
LOC_Os01g14620
LOC_Os01g14670
LOC_Os01g14900
LOC_Os01g14910
LOC_Os01g15000
LOC_Os01g15290
LOC_Os01g15520
LOC_Os01g15740
LOC_Os01g15810
LOC_Os01g15830
LOC_Os01g15910
LOC_Os01g16146
LOC_Os01g16310
LOC_Os01g16320
LOC_Os01g16370
LOC_Os01g16460
LOC_Os01g16590
LOC_Os01g16960
LOC_Os01g17396
LOC_Os01g17410
LOC_Os01g18050
LOC_Os01g18110
LOC_Os01g18120
LOC_Os01g18360
LOC_Os01g18370
LOC_Os01g18460
LOC_Os01g18744
LOC_Os01g18810
LOC_Os01g18830
LOC_Os01g18860
LOC_Os01g19130
LOC_Os01g19240
LOC_Os01g19250
LOC_Os01g19270
LOC_Os01g19290
LOC_Os01g19320
LOC_Os01g19390
LOC_Os01g19630
LOC_Os01g19940
LOC_Os01g19950
LOC_Os01g19970
LOC_Os01g20720
LOC_Os01g20750
LOC_Os01g20900
LOC_Os01g20930
LOC_Os01g21034
LOC_Os01g21170
LOC_Os01g21340
LOC_Os01g21550
LOC_Os01g21630
LOC_Os01g21650
LOC_Os01g21670
LOC_Os01g21970
LOC_Os01g22230
LOC_Os01g22336
LOC_Os01g22352
LOC_Os01g22370
LOC_Os01g22640
LOC_Os01g22660
LOC_Os01g22700
LOC_Os01g22780
LOC_Os01g23370
LOC_Os01g23400
LOC_Os01g23440
LOC_Os01g23580
LOC_Os01g23690
LOC_Os01g23700
LOC_Os01g24350
LOC_Os01g24470
LOC_Os01g24500
LOC_Os01g24550
LOC_Os01g24600
LOC_Os01g24700
LOC_Os01g24760
LOC_Os01g24780
LOC_Os01g24820
LOC_Os01g25160
LOC_Os01g25189
LOC_Os01g25250
LOC_Os01g25290
LOC_Os01g26120
LOC_Os01g27160
LOC_Os01g27170
LOC_Os01g27230
LOC_Os01g27240
LOC_Os01g27300
LOC_Os01g27340
LOC_Os01g27360
LOC_Os01g27380
LOC_Os01g27390
LOC_Os01g27500
LOC_Os01g27630
LOC_Os01g27710
LOC_Os01g27760
LOC_Os01g28030
LOC_Os01g28474
LOC_Os01g31270
LOC_Os01g32830
LOC_Os01g33040
LOC_Os01g33450
LOC_Os01g33480
LOC_Os01g33550
LOC_Os01g34680
LOC_Os01g34690
LOC_Os01g34880
LOC_Os01g34970
LOC_Os01g35840
LOC_Os01g36240
LOC_Os01g36390
LOC_Os01g36410
LOC_Os01g36690
LOC_Os01g36830
LOC_Os01g37990
LOC_Os01g38430
LOC_Os01g38500
LOC_Os01g38600
LOC_Os01g38690
LOC_Os01g38890
LOC_Os01g39020
LOC_Os01g39330
LOC_Os01g39490
LOC_Os01g39910
LOC_Os01g39950
LOC_Os01g40170
LOC_Os01g40280
LOC_Os01g40430
LOC_Os01g40499
LOC_Os01g40530
LOC_Os01g40560
LOC_Os01g40860
LOC_Os01g40870
LOC_Os01g41240
LOC_Os01g41720
LOC_Os01g41730
LOC_Os01g41834
LOC_Os01g41890
LOC_Os01g42040
LOC_Os01g42110
LOC_Os01g42210
LOC_Os01g42234
LOC_Os01g42320
LOC_Os01g42350
LOC_Os01g42810
LOC_Os01g42860
LOC_Os01g43320
LOC_Os01g43620
LOC_Os01g43650
LOC_Os01g43700
LOC_Os01g43774
LOC_Os01g43844
LOC_Os01g43960
LOC_Os01g44069
LOC_Os01g44100
LOC_Os01g44160
LOC_Os01g44250
LOC_Os01g45080
LOC_Os01g45150
LOC_Os01g45350
LOC_Os01g45380
LOC_Os01g45640
LOC_Os01g45990
LOC_Os01g46240
LOC_Os01g46250
LOC_Os01g46290
LOC_Os01g46360
LOC_Os01g46470
LOC_Os01g46680
LOC_Os01g46760
LOC_Os01g46820
LOC_Os01g46950
LOC_Os01g47400
LOC_Os01g47470
LOC_Os01g47610
LOC_Os01g47750
LOC_Os01g48030
LOC_Os01g48120
LOC_Os01g48130
LOC_Os01g48470
LOC_Os01g48530
LOC_Os01g48570
LOC_Os01g48874
LOC_Os01g48900
LOC_Os01g49150
LOC_Os01g49200
LOC_Os01g49280
LOC_Os01g49529
LOC_Os01g49600
LOC_Os01g50100
LOC_Os01g50230
LOC_Os01g50360
LOC_Os01g50470
LOC_Os01g50700
LOC_Os01g50740
LOC_Os01g50934
LOC_Os01g51020
LOC_Os01g51060
LOC_Os01g51590
LOC_Os01g51660
LOC_Os01g51690
LOC_Os01g51780
LOC_Os01g51920
LOC_Os01g51930
LOC_Os01g51990
LOC_Os01g52010
LOC_Os01g52070
LOC_Os01g52130
LOC_Os01g52140
LOC_Os01g52270
LOC_Os01g52380
LOC_Os01g52514
LOC_Os01g52610
LOC_Os01g52780
LOC_Os01g53190
LOC_Os01g53260
LOC_Os01g53294
LOC_Os01g53590
LOC_Os01g53630
LOC_Os01g53810
LOC_Os01g53860
LOC_Os01g53900
LOC_Os01g53930
LOC_Os01g54370
LOC_Os01g54620
LOC_Os01g54670
LOC_Os01g54810
LOC_Os01g54900
LOC_Os01g54950
LOC_Os01g55010
LOC_Os01g55130
LOC_Os01g55190
LOC_Os01g55250
LOC_Os01g55350
LOC_Os01g55400
LOC_Os01g55430
LOC_Os01g55560
LOC_Os01g55974
LOC_Os01g56040
LOC_Os01g56180
LOC_Os01g56370
LOC_Os01g56540
LOC_Os01g56710
LOC_Os01g56730
LOC_Os01g56764
LOC_Os01g56880
LOC_Os01g57220
LOC_Os01g57460
LOC_Os01g57500
LOC_Os01g57540
LOC_Os01g57570
LOC_Os01g57590
LOC_Os01g57710
LOC_Os01g57854
LOC_Os01g57890
LOC_Os01g57920
LOC_Os01g58230
LOC_Os01g58270
LOC_Os01g58280
LOC_Os01g58290
LOC_Os01g58410
LOC_Os01g58520
LOC_Os01g58540
LOC_Os01g58670
LOC_Os01g58770
LOC_Os01g58880
LOC_Os01g59100
LOC_Os01g59150
LOC_Os01g59240
LOC_Os01g59400
LOC_Os01g59450
LOC_Os01g59470
LOC_Os01g59530
LOC_Os01g59560
LOC_Os01g59710
LOC_Os01g59840
LOC_Os01g60130
LOC_Os01g60160
LOC_Os01g60180
LOC_Os01g60290
LOC_Os01g60490
LOC_Os01g60830
LOC_Os01g60890
LOC_Os01g60910
LOC_Os01g60920
LOC_Os01g61020
LOC_Os01g61044
LOC_Os01g61240
LOC_Os01g61610
LOC_Os01g61800
LOC_Os01g61890
LOC_Os01g62500
LOC_Os01g62510
LOC_Os01g62690
LOC_Os01g62730
LOC_Os01g62790
LOC_Os01g62950
LOC_Os01g62990
LOC_Os01g63020
LOC_Os01g63190
LOC_Os01g63240
LOC_Os01g63280
LOC_Os01g63430
LOC_Os01g63444
LOC_Os01g63680
LOC_Os01g63854
LOC_Os01g64010
LOC_Os01g64460
LOC_Os01g64530
LOC_Os01g64550
LOC_Os01g64660
LOC_Os01g64700
LOC_Os01g64960
LOC_Os01g65169
LOC_Os01g65200
LOC_Os01g65210
LOC_Os01g65360
LOC_Os01g65530
LOC_Os01g65650
LOC_Os01g65680
LOC_Os01g65790
LOC_Os01g65810
LOC_Os01g65920
LOC_Os01g65950
LOC_Os01g66030
LOC_Os01g66120
LOC_Os01g66200
LOC_Os01g66400
LOC_Os01g66440
LOC_Os01g66544
LOC_Os01g66610
LOC_Os01g66640
LOC_Os01g66740
LOC_Os01g67100
LOC_Os01g67200
LOC_Os01g67320
LOC_Os01g67350
LOC_Os01g67390
LOC_Os01g67410
LOC_Os01g67520
LOC_Os01g67640
LOC_Os01g67870
LOC_Os01g67930
LOC_Os01g68260
LOC_Os01g68450
LOC_Os01g68460
LOC_Os01g68470
LOC_Os01g68490
LOC_Os01g68598
LOC_Os01g68830
LOC_Os01g68870
LOC_Os01g68960
LOC_Os01g69030
LOC_Os01g69050
LOC_Os01g69174
LOC_Os01g69930
LOC_Os01g70080
LOC_Os01g70130
LOC_Os01g70180
LOC_Os01g70240
LOC_Os01g70310
LOC_Os01g70660
LOC_Os01g70710
LOC_Os01g70860
LOC_Os01g70870
LOC_Os01g71190
LOC_Os01g71270
LOC_Os01g71280
LOC_Os01g71400
LOC_Os01g71474
LOC_Os01g71650
LOC_Os01g71670
LOC_Os01g71690
LOC_Os01g71810
LOC_Os01g72370
LOC_Os01g72520
LOC_Os01g72560
LOC_Os01g72670
LOC_Os01g72680
LOC_Os01g72710
LOC_Os01g72834
LOC_Os01g72850
LOC_Os01g73005
LOC_Os01g73090
LOC_Os01g73170
LOC_Os01g73662
LOC_Os01g73830
LOC_Os01g73840
LOC_Os01g74152
LOC_Os01g74170
LOC_Os01g74200
LOC_Os01g74510
LOC_Os02g01150
LOC_Os02g01270
LOC_Os02g01326
LOC_Os02g01510
LOC_Os02g01530
LOC_Os02g01800
LOC_Os02g02010
LOC_Os02g02040
LOC_Os02g02080
LOC_Os02g02170
LOC_Os02g02230
LOC_Os02g02340
LOC_Os02g02370
LOC_Os02g02410
LOC_Os02g02590
LOC_Os02g02730
LOC_Os02g02830
LOC_Os02g02900
LOC_Os02g02930
LOC_Os02g03270
LOC_Os02g03310
LOC_Os02g03320
LOC_Os02g03550
LOC_Os02g03750
LOC_Os02g03770
LOC_Os02g03790
LOC_Os02g03870
LOC_Os02g03900
LOC_Os02g04110
LOC_Os02g04160
LOC_Os02g04670
LOC_Os02g04945
LOC_Os02g05350
LOC_Os02g05530
LOC_Os02g05610
LOC_Os02g05650
LOC_Os02g05670
LOC_Os02g05744
LOC_Os02g05820
LOC_Os02g05940
LOC_Os02g05960
LOC_Os02g05970
LOC_Os02g06070
LOC_Os02g06080
LOC_Os02g06090
LOC_Os02g06120
LOC_Os02g06130
LOC_Os02g06205
LOC_Os02g06210
LOC_Os02g06250
LOC_Os02g06340
LOC_Os02g06400
LOC_Os02g06410
LOC_Os02g06420
LOC_Os02g06480
LOC_Os02g06530
LOC_Os02g06600
LOC_Os02g06610
LOC_Os02g06630
LOC_Os02g06660
LOC_Os02g06770
LOC_Os02g06910
LOC_Os02g07060
LOC_Os02g07170
LOC_Os02g07180
LOC_Os02g07360
LOC_Os02g07430
LOC_Os02g07600
LOC_Os02g07650
LOC_Os02g07670
LOC_Os02g07730
LOC_Os02g07840
LOC_Os02g08080
LOC_Os02g08230
LOC_Os02g09080
LOC_Os02g09450
LOC_Os02g09490
LOC_Os02g09500
LOC_Os02g09630
LOC_Os02g09710
LOC_Os02g10000
LOC_Os02g10030
LOC_Os02g10100
LOC_Os02g10120
LOC_Os02g10140
LOC_Os02g10290
LOC_Os02g10390
LOC_Os02g10420
LOC_Os02g10480
LOC_Os02g10520
LOC_Os02g10540
LOC_Os02g10560
LOC_Os02g10570
LOC_Os02g10600
LOC_Os02g10670
LOC_Os02g10710
LOC_Os02g10780
LOC_Os02g10850
LOC_Os02g11010
LOC_Os02g11710
LOC_Os02g12060
LOC_Os02g12330
LOC_Os02g12380
LOC_Os02g12420
LOC_Os02g12430
LOC_Os02g12510
LOC_Os02g12600
LOC_Os02g12670
LOC_Os02g12750
LOC_Os02g12760
LOC_Os02g13030
LOC_Os02g13090
LOC_Os02g13410
LOC_Os02g13440
LOC_Os02g13460
LOC_Os02g13520
LOC_Os02g13810
LOC_Os02g13830
LOC_Os02g13900
LOC_Os02g13930
LOC_Os02g13950
LOC_Os02g13965
LOC_Os02g14190
LOC_Os02g14230
LOC_Os02g14510
LOC_Os02g14710
LOC_Os02g15270
LOC_Os02g15350
LOC_Os02g15690
LOC_Os02g15740
LOC_Os02g15780
LOC_Os02g15820
LOC_Os02g15830
LOC_Os02g15920
LOC_Os02g15930
LOC_Os02g16160
LOC_Os02g16260
LOC_Os02g16330
LOC_Os02g16690
LOC_Os02g17080
LOC_Os02g17330
LOC_Os02g17534
LOC_Os02g17600
LOC_Os02g17680
LOC_Os02g17690
LOC_Os02g18420
LOC_Os02g18510
LOC_Os02g18690
LOC_Os02g18920
LOC_Os02g18954
LOC_Os02g18990
LOC_Os02g19000
LOC_Os02g19290
LOC_Os02g19640
LOC_Os02g19690
LOC_Os02g19750
LOC_Os02g20190
LOC_Os02g20620
LOC_Os02g20850
LOC_Os02g21480
LOC_Os02g21750
LOC_Os02g22110
LOC_Os02g23900
LOC_Os02g24100
LOC_Os02g24240
LOC_Os02g24710
LOC_Os02g24720
LOC_Os02g25890
LOC_Os02g25960
LOC_Os02g26310
LOC_Os02g26330
LOC_Os02g27140
LOC_Os02g27480
LOC_Os02g27810
LOC_Os02g28230
LOC_Os02g28270
LOC_Os02g28310
LOC_Os02g28570
LOC_Os02g28870
LOC_Os02g29960
LOC_Os02g30190
LOC_Os02g30200
LOC_Os02g30250
LOC_Os02g30330
LOC_Os02g30700
LOC_Os02g30714
LOC_Os02g30870
LOC_Os02g30974
LOC_Os02g31080
LOC_Os02g31230
LOC_Os02g31830
LOC_Os02g31910
LOC_Os02g31940
LOC_Os02g32180
LOC_Os02g32190
LOC_Os02g32465
LOC_Os02g32504
LOC_Os02g32814
LOC_Os02g32860
LOC_Os02g32960
LOC_Os02g32970
LOC_Os02g33310
LOC_Os02g33560
LOC_Os02g33570
LOC_Os02g33630
LOC_Os02g33700
LOC_Os02g33810
LOC_Os02g33830
LOC_Os02g34650
LOC_Os02g34790
LOC_Os02g34860
LOC_Os02g34940
LOC_Os02g34990
LOC_Os02g35060
LOC_Os02g35080
LOC_Os02g35090
LOC_Os02g35770
LOC_Os02g35970
LOC_Os02g36210
LOC_Os02g36414
LOC_Os02g36440
LOC_Os02g36450
LOC_Os02g36590
LOC_Os02g36619
LOC_Os02g36670
LOC_Os02g36860
LOC_Os02g37100
LOC_Os02g37120
LOC_Os02g37350
LOC_Os02g37380
LOC_Os02g37470
LOC_Os02g37500
LOC_Os02g37800
LOC_Os02g37850
LOC_Os02g38130
LOC_Os02g38230
LOC_Os02g38310
LOC_Os02g38410
LOC_Os02g38690
LOC_Os02g38710
LOC_Os02g38910
LOC_Os02g38920
LOC_Os02g38990
LOC_Os02g39140
LOC_Os02g39384
LOC_Os02g39390
LOC_Os02g39470
LOC_Os02g39480
LOC_Os02g39490
LOC_Os02g39850
LOC_Os02g39880
LOC_Os02g39910
LOC_Os02g40070
LOC_Os02g40210
LOC_Os02g40420
LOC_Os02g40500
LOC_Os02g40610
LOC_Os02g40784
LOC_Os02g40840
LOC_Os02g41570
LOC_Os02g41610
LOC_Os02g41770
LOC_Os02g41820
LOC_Os02g41990
LOC_Os02g42000
LOC_Os02g42280
LOC_Os02g42310
LOC_Os02g42360
LOC_Os02g42620
LOC_Os02g42660
LOC_Os02g42670
LOC_Os02g42690
LOC_Os02g42810
LOC_Os02g42910
LOC_Os02g43194
LOC_Os02g43280
LOC_Os02g43610
LOC_Os02g43660
LOC_Os02g43810
LOC_Os02g43960
LOC_Os02g44030
LOC_Os02g44200
LOC_Os02g44210
LOC_Os02g44230
LOC_Os02g44235
LOC_Os02g44470
LOC_Os02g44570
LOC_Os02g44610
LOC_Os02g44630
LOC_Os02g44730
LOC_Os02g44740
LOC_Os02g44860
LOC_Os02g45030
LOC_Os02g45054
LOC_Os02g45080
LOC_Os02g45170
LOC_Os02g45330
LOC_Os02g45390
LOC_Os02g45440
LOC_Os02g45520
LOC_Os02g45630
LOC_Os02g45740
LOC_Os02g45830
LOC_Os02g45910
LOC_Os02g45974
LOC_Os02g46300
LOC_Os02g46310
LOC_Os02g46540
LOC_Os02g46680
LOC_Os02g46839
LOC_Os02g46850
LOC_Os02g46956
LOC_Os02g47060
LOC_Os02g47150
LOC_Os02g47160
LOC_Os02g47230
LOC_Os02g47320
LOC_Os02g47400
LOC_Os02g47520
LOC_Os02g47640
LOC_Os02g48020
LOC_Os02g48130
LOC_Os02g48160
LOC_Os02g48300
LOC_Os02g48550
LOC_Os02g48560
LOC_Os02g48600
LOC_Os02g48640
LOC_Os02g48750
LOC_Os02g48760
LOC_Os02g48830
LOC_Os02g48900
LOC_Os02g49040
LOC_Os02g49060
LOC_Os02g49070
LOC_Os02g49230
LOC_Os02g49310
LOC_Os02g49340
LOC_Os02g49520
LOC_Os02g49650
LOC_Os02g49730
LOC_Os02g49770
LOC_Os02g49780
LOC_Os02g49870
LOC_Os02g50030
LOC_Os02g50150
LOC_Os02g50174
LOC_Os02g50220
LOC_Os02g50240
LOC_Os02g50330
LOC_Os02g50340
LOC_Os02g50430
LOC_Os02g50590
LOC_Os02g50700
LOC_Os02g50910
LOC_Os02g50990
LOC_Os02g51000
LOC_Os02g51060
LOC_Os02g51070
LOC_Os02g51080
LOC_Os02g51119
LOC_Os02g51164
LOC_Os02g51210
LOC_Os02g51310
LOC_Os02g51380
LOC_Os02g51540
LOC_Os02g51580
LOC_Os02g51640
LOC_Os02g51740
LOC_Os02g52130
LOC_Os02g52330
LOC_Os02g52430
LOC_Os02g52450
LOC_Os02g52460
LOC_Os02g52730
LOC_Os02g52930
LOC_Os02g53040
LOC_Os02g53160
LOC_Os02g53180
LOC_Os02g53230
LOC_Os02g53240
LOC_Os02g53260
LOC_Os02g53450
LOC_Os02g53480
LOC_Os02g53720
LOC_Os02g53730
LOC_Os02g53890
LOC_Os02g53910
LOC_Os02g54030
LOC_Os02g54060
LOC_Os02g54520
LOC_Os02g54590
LOC_Os02g54640
LOC_Os02g54680
LOC_Os02g54800
LOC_Os02g54880
LOC_Os02g55130
LOC_Os02g55330
LOC_Os02g55410
LOC_Os02g55480
LOC_Os02g55850
LOC_Os02g55870
LOC_Os02g55890
LOC_Os02g56050
LOC_Os02g56100
LOC_Os02g56150
LOC_Os02g56250
LOC_Os02g56334
LOC_Os02g56380
LOC_Os02g56500
LOC_Os02g56590
LOC_Os02g56760
LOC_Os02g56800
LOC_Os02g56810
LOC_Os02g57770
LOC_Os02g58139
LOC_Os02g58210
LOC_Os02g58214
LOC_Os02g58400
LOC_Os03g01016
LOC_Os03g01090
LOC_Os03g01160
LOC_Os03g01180
LOC_Os03g01300
LOC_Os03g01590
LOC_Os03g01614
LOC_Os03g01880
LOC_Os03g01980
LOC_Os03g02040
LOC_Os03g02230
LOC_Os03g02290
LOC_Os03g02470
LOC_Os03g02514
LOC_Os03g02570
LOC_Os03g02590
LOC_Os03g02670
LOC_Os03g02710
LOC_Os03g02800
LOC_Os03g03034
LOC_Os03g03140
LOC_Os03g03260
LOC_Os03g03410
LOC_Os03g03540
LOC_Os03g03560
LOC_Os03g03650
LOC_Os03g03690
LOC_Os03g03720
LOC_Os03g03724
LOC_Os03g03760
LOC_Os03g03800
LOC_Os03g04030
LOC_Os03g04130
LOC_Os03g04320
LOC_Os03g04390
LOC_Os03g04570
LOC_Os03g04740
LOC_Os03g04820
LOC_Os03g04830
LOC_Os03g04840
LOC_Os03g04870
LOC_Os03g04890
LOC_Os03g05270
LOC_Os03g05290
LOC_Os03g05390
LOC_Os03g05520
LOC_Os03g05630
LOC_Os03g05840
LOC_Os03g05880
LOC_Os03g05890
LOC_Os03g05990
LOC_Os03g06030
LOC_Os03g06060
LOC_Os03g06180
LOC_Os03g06290
LOC_Os03g06330
LOC_Os03g06400
LOC_Os03g06460
LOC_Os03g06470
LOC_Os03g06480
LOC_Os03g06520
LOC_Os03g06530
LOC_Os03g06580
LOC_Os03g06654
LOC_Os03g06730
LOC_Os03g06750
LOC_Os03g06930
LOC_Os03g06940
LOC_Os03g06970
LOC_Os03g07100
LOC_Os03g07110
LOC_Os03g07350
LOC_Os03g07480
LOC_Os03g07490
LOC_Os03g07510
LOC_Os03g07600
LOC_Os03g07720
LOC_Os03g07760
LOC_Os03g08100
LOC_Os03g08170
LOC_Os03g08220
LOC_Os03g08360
LOC_Os03g08420
LOC_Os03g08530
LOC_Os03g08540
LOC_Os03g08600
LOC_Os03g08800
LOC_Os03g08810
LOC_Os03g08840
LOC_Os03g08900
LOC_Os03g09200
LOC_Os03g09840
LOC_Os03g09910
LOC_Os03g09970
LOC_Os03g10030
LOC_Os03g10120
LOC_Os03g10220
LOC_Os03g10460
LOC_Os03g10660
LOC_Os03g10920
LOC_Os03g11030
LOC_Os03g11290
LOC_Os03g11300
LOC_Os03g11335
LOC_Os03g11380
LOC_Os03g11530
LOC_Os03g11614
LOC_Os03g11650
LOC_Os03g11734
LOC_Os03g11800
LOC_Os03g11874
LOC_Os03g11910
LOC_Os03g11970
LOC_Os03g12160
LOC_Os03g12280
LOC_Os03g12290
LOC_Os03g12414
LOC_Os03g12440
LOC_Os03g12470
LOC_Os03g12570
LOC_Os03g12660
LOC_Os03g12680
LOC_Os03g12760
LOC_Os03g12920
LOC_Os03g12950
LOC_Os03g13040
LOC_Os03g13060
LOC_Os03g13130
LOC_Os03g13250
LOC_Os03g13390
LOC_Os03g13600
LOC_Os03g13984
LOC_Os03g14110
LOC_Os03g14120
LOC_Os03g14320
LOC_Os03g14334
LOC_Os03g14590
LOC_Os03g14610
LOC_Os03g14669
LOC_Os03g14700
LOC_Os03g14915
LOC_Os03g15100
LOC_Os03g15190
LOC_Os03g15260
LOC_Os03g15810
LOC_Os03g16070
LOC_Os03g16090
LOC_Os03g16430
LOC_Os03g16660
LOC_Os03g16880
LOC_Os03g16920
LOC_Os03g16970
LOC_Os03g17084
LOC_Os03g17164
LOC_Os03g17230
LOC_Os03g17270
LOC_Os03g17310
LOC_Os03g17359
LOC_Os03g17460
LOC_Os03g17880
LOC_Os03g17890
LOC_Os03g18010
LOC_Os03g18120
LOC_Os03g18190
LOC_Os03g18200
LOC_Os03g18290
LOC_Os03g18300
LOC_Os03g18350
LOC_Os03g18370
LOC_Os03g18480
LOC_Os03g18520
LOC_Os03g18670
LOC_Os03g18779
LOC_Os03g18790
LOC_Os03g19120
LOC_Os03g19190
LOC_Os03g19240
LOC_Os03g19390
LOC_Os03g19420
LOC_Os03g19427
LOC_Os03g19770
LOC_Os03g19830
LOC_Os03g19900
LOC_Os03g19920
LOC_Os03g20300
LOC_Os03g20550
LOC_Os03g20580
LOC_Os03g20590
LOC_Os03g20610
LOC_Os03g20880
LOC_Os03g20910
LOC_Os03g20940
LOC_Os03g20990
LOC_Os03g21130
LOC_Os03g21260
LOC_Os03g21400
LOC_Os03g21590
LOC_Os03g21640
LOC_Os03g21890
LOC_Os03g21980
LOC_Os03g22030
LOC_Os03g22470
LOC_Os03g22500
LOC_Os03g22560
LOC_Os03g22590
LOC_Os03g22655
LOC_Os03g24210
LOC_Os03g24240
LOC_Os03g24390
LOC_Os03g24680
LOC_Os03g24690
LOC_Os03g24720
LOC_Os03g24760
LOC_Os03g24830
LOC_Os03g24870
LOC_Os03g25090
LOC_Os03g25120
LOC_Os03g25289
LOC_Os03g25300
LOC_Os03g25310
LOC_Os03g25320
LOC_Os03g25374
LOC_Os03g25394
LOC_Os03g25500
LOC_Os03g25554
LOC_Os03g25790
LOC_Os03g25869
LOC_Os03g25910
LOC_Os03g25920
LOC_Os03g25950
LOC_Os03g26060
LOC_Os03g26070
LOC_Os03g26280
LOC_Os03g26870
LOC_Os03g27054
LOC_Os03g27070
LOC_Os03g27230
LOC_Os03g27370
LOC_Os03g27510
LOC_Os03g27940
LOC_Os03g28000
LOC_Os03g28120
LOC_Os03g28330
LOC_Os03g28400
LOC_Os03g28969
LOC_Os03g29190
LOC_Os03g29194
LOC_Os03g29240
LOC_Os03g29400
LOC_Os03g29540
LOC_Os03g29614
LOC_Os03g29680
LOC_Os03g29850
LOC_Os03g29950
LOC_Os03g29980
LOC_Os03g30260
LOC_Os03g30300
LOC_Os03g30530
LOC_Os03g31254
LOC_Os03g31446
LOC_Os03g31546
LOC_Os03g31700
LOC_Os03g32050
LOC_Os03g32314
LOC_Os03g32980
LOC_Os03g33650
LOC_Os03g35370
LOC_Os03g36530
LOC_Os03g36900
LOC_Os03g37080
LOC_Os03g37290
LOC_Os03g37570
LOC_Os03g37620
LOC_Os03g37670
LOC_Os03g37960
LOC_Os03g38150
LOC_Os03g38330
LOC_Os03g38670
LOC_Os03g38804
LOC_Os03g39090
LOC_Os03g39520
LOC_Os03g39710
LOC_Os03g39850
LOC_Os03g40080
LOC_Os03g40100
LOC_Os03g40130
LOC_Os03g40470
LOC_Os03g40710
LOC_Os03g40720
LOC_Os03g40770
LOC_Os03g41064
LOC_Os03g41150
LOC_Os03g41330
LOC_Os03g41438
LOC_Os03g42120
LOC_Os03g42200
LOC_Os03g42230
LOC_Os03g42569
LOC_Os03g42730
LOC_Os03g42760
LOC_Os03g42780
LOC_Os03g42790
LOC_Os03g42810
LOC_Os03g42830
LOC_Os03g42850
LOC_Os03g43060
LOC_Os03g43350
LOC_Os03g43510
LOC_Os03g43590
LOC_Os03g44030
LOC_Os03g44050
LOC_Os03g44140
LOC_Os03g44290
LOC_Os03g44440
LOC_Os03g44680
LOC_Os03g44760
LOC_Os03g44850
LOC_Os03g44870
LOC_Os03g44880
LOC_Os03g44944
LOC_Os03g45150
LOC_Os03g45210
LOC_Os03g45330
LOC_Os03g45344
LOC_Os03g45760
LOC_Os03g45920
LOC_Os03g46090
LOC_Os03g46500
LOC_Os03g46530
LOC_Os03g46540
LOC_Os03g46690
LOC_Os03g47070
LOC_Os03g47230
LOC_Os03g47420
LOC_Os03g47460
LOC_Os03g47804
LOC_Os03g47940
LOC_Os03g48060
LOC_Os03g48150
LOC_Os03g48180
LOC_Os03g48270
LOC_Os03g48310
LOC_Os03g48320
LOC_Os03g48370
LOC_Os03g48490
LOC_Os03g48560
LOC_Os03g48720
LOC_Os03g48740
LOC_Os03g48770
LOC_Os03g48810
LOC_Os03g48890
LOC_Os03g48904
LOC_Os03g49260
LOC_Os03g49380
LOC_Os03g49600
LOC_Os03g49620
LOC_Os03g49680
LOC_Os03g49930
LOC_Os03g50150
LOC_Os03g50190
LOC_Os03g50220
LOC_Os03g50490
LOC_Os03g50820
LOC_Os03g51010
LOC_Os03g51080
LOC_Os03g51240
LOC_Os03g51350
LOC_Os03g51459
LOC_Os03g51600
LOC_Os03g51620
LOC_Os03g52030
LOC_Os03g52080
LOC_Os03g52284
LOC_Os03g52320
LOC_Os03g52500
LOC_Os03g52890
LOC_Os03g53000
LOC_Os03g53010
LOC_Os03g53090
LOC_Os03g53200
LOC_Os03g53410
LOC_Os03g53650
LOC_Os03g53660
LOC_Os03g53800
LOC_Os03g53920
LOC_Os03g54000
LOC_Os03g54040
LOC_Os03g54070
LOC_Os03g55010
LOC_Os03g55050
LOC_Os03g55080
LOC_Os03g55100
LOC_Os03g55140
LOC_Os03g55164
LOC_Os03g55220
LOC_Os03g55310
LOC_Os03g55330
LOC_Os03g55440
LOC_Os03g55460
LOC_Os03g55670
LOC_Os03g55760
LOC_Os03g55920
LOC_Os03g55940
LOC_Os03g56020
LOC_Os03g56120
LOC_Os03g56130
LOC_Os03g56140
LOC_Os03g56810
LOC_Os03g56830
LOC_Os03g56920
LOC_Os03g57030
LOC_Os03g57220
LOC_Os03g57320
LOC_Os03g57340
LOC_Os03g57670
LOC_Os03g57680
LOC_Os03g57910
LOC_Os03g57950
LOC_Os03g58040
LOC_Os03g58190
LOC_Os03g58490
LOC_Os03g58764
LOC_Os03g59152
LOC_Os03g59280
LOC_Os03g59290
LOC_Os03g59860
LOC_Os03g59950
LOC_Os03g60300
LOC_Os03g60340
LOC_Os03g60400
LOC_Os03g60470
LOC_Os03g60500
LOC_Os03g60780
LOC_Os03g61230
LOC_Os03g61280
LOC_Os03g61290
LOC_Os03g61720
LOC_Os03g61770
LOC_Os03g62070
LOC_Os03g62080
LOC_Os03g62160
LOC_Os03g62490
LOC_Os03g62560
LOC_Os03g62570
LOC_Os03g62790
LOC_Os03g62900
LOC_Os03g63210
LOC_Os03g63270
LOC_Os03g63290
LOC_Os03g63310
LOC_Os03g63350
LOC_Os03g63370
LOC_Os03g63840
LOC_Os03g64170
LOC_Os04g01330
LOC_Os04g01354
LOC_Os04g01640
LOC_Os04g01674
LOC_Os04g01690
LOC_Os04g02030
LOC_Os04g02450
LOC_Os04g02510
LOC_Os04g02590
LOC_Os04g02650
LOC_Os04g02860
LOC_Os04g03510
LOC_Os04g03530
LOC_Os04g03860
LOC_Os04g04070
LOC_Os04g04360
LOC_Os04g04750
LOC_Os04g05770
LOC_Os04g05870
LOC_Os04g05950
LOC_Os04g06300
LOC_Os04g06920
LOC_Os04g08190
LOC_Os04g08600
LOC_Os04g09450
LOC_Os04g09790
LOC_Os04g10640
LOC_Os04g10780
LOC_Os04g11195
LOC_Os04g11760
LOC_Os04g12010
LOC_Os04g12140
LOC_Os04g12530
LOC_Os04g12550
LOC_Os04g12580
LOC_Os04g13480
LOC_Os04g14690
LOC_Os04g14990
LOC_Os04g15650
LOC_Os04g15670
LOC_Os04g18380
LOC_Os04g20474
LOC_Os04g21160
LOC_Os04g21320
LOC_Os04g21900
LOC_Os04g22120
LOC_Os04g22210
LOC_Os04g22730
LOC_Os04g23230
LOC_Os04g24190
LOC_Os04g24250
LOC_Os04g24910
LOC_Os04g25900
LOC_Os04g25970
LOC_Os04g26510
LOC_Os04g26680
LOC_Os04g27060
LOC_Os04g27096
LOC_Os04g27410
LOC_Os04g27960
LOC_Os04g28000
LOC_Os04g28260
LOC_Os04g28280
LOC_Os04g28870
LOC_Os04g28990
LOC_Os04g29020
LOC_Os04g29030
LOC_Os04g29090
LOC_Os04g30010
LOC_Os04g30030
LOC_Os04g30170
LOC_Os04g30200
LOC_Os04g30230
LOC_Os04g30360
LOC_Os04g30420
LOC_Os04g30460
LOC_Os04g30470
LOC_Os04g30750
LOC_Os04g30980
LOC_Os04g31400
LOC_Os04g31640
LOC_Os04g32090
LOC_Os04g32250
LOC_Os04g32260
LOC_Os04g32310
LOC_Os04g32320
LOC_Os04g32390
LOC_Os04g32740
LOC_Os04g32800
LOC_Os04g32810
LOC_Os04g32860
LOC_Os04g32940
LOC_Os04g32960
LOC_Os04g33050
LOC_Os04g33570
LOC_Os04g33590
LOC_Os04g33600
LOC_Os04g33630
LOC_Os04g33640
LOC_Os04g33770
LOC_Os04g33790
LOC_Os04g33880
LOC_Os04g34220
LOC_Os04g34230
LOC_Os04g34240
LOC_Os04g34530
LOC_Os04g34570
LOC_Os04g34590
LOC_Os04g35000
LOC_Os04g35010
LOC_Os04g35114
LOC_Os04g35210
LOC_Os04g35280
LOC_Os04g35340
LOC_Os04g35370
LOC_Os04g35430
LOC_Os04g35510
LOC_Os04g35540
LOC_Os04g35760
LOC_Os04g35810
LOC_Os04g35840
LOC_Os04g36680
LOC_Os04g36720
LOC_Os04g36740
LOC_Os04g37530
LOC_Os04g37580
LOC_Os04g37720
LOC_Os04g37760
LOC_Os04g37990
LOC_Os04g38220
LOC_Os04g38270
LOC_Os04g38310
LOC_Os04g38430
LOC_Os04g38450
LOC_Os04g38490
LOC_Os04g38520
LOC_Os04g38530
LOC_Os04g38540
LOC_Os04g38550
LOC_Os04g38990
LOC_Os04g39020
LOC_Os04g39030
LOC_Os04g39120
LOC_Os04g39160
LOC_Os04g39330
LOC_Os04g39430
LOC_Os04g39489
LOC_Os04g39570
LOC_Os04g39610
LOC_Os04g39670
LOC_Os04g39780
LOC_Os04g39800
LOC_Os04g39930
LOC_Os04g40040
LOC_Os04g40070
LOC_Os04g40090
LOC_Os04g40140
LOC_Os04g40200
LOC_Os04g40490
LOC_Os04g40540
LOC_Os04g40670
LOC_Os04g40730
LOC_Os04g40750
LOC_Os04g40800
LOC_Os04g40880
LOC_Os04g40900
LOC_Os04g41180
LOC_Os04g41229
LOC_Os04g41250
LOC_Os04g41360
LOC_Os04g41380
LOC_Os04g41450
LOC_Os04g41620
LOC_Os04g41790
LOC_Os04g42080
LOC_Os04g42134
LOC_Os04g42260
LOC_Os04g42460
LOC_Os04g42500
LOC_Os04g42580
LOC_Os04g43020
LOC_Os04g43164
LOC_Os04g43190
LOC_Os04g43300
LOC_Os04g43310
LOC_Os04g43324
LOC_Os04g43390
LOC_Os04g43400
LOC_Os04g43519
LOC_Os04g43560
LOC_Os04g43570
LOC_Os04g43790
LOC_Os04g43810
LOC_Os04g43840
LOC_Os04g44080
LOC_Os04g44150
LOC_Os04g44220
LOC_Os04g44230
LOC_Os04g44290
LOC_Os04g44354
LOC_Os04g44380
LOC_Os04g44580
LOC_Os04g44620
LOC_Os04g44750
LOC_Os04g44840
LOC_Os04g45010
LOC_Os04g45080
LOC_Os04g45090
LOC_Os04g45130
LOC_Os04g45170
LOC_Os04g45500
LOC_Os04g45580
LOC_Os04g45720
LOC_Os04g45790
LOC_Os04g45870
LOC_Os04g45910
LOC_Os04g45960
LOC_Os04g46130
LOC_Os04g46180
LOC_Os04g46280
LOC_Os04g46320
LOC_Os04g46360
LOC_Os04g46560
LOC_Os04g46610
LOC_Os04g46760
LOC_Os04g46840
LOC_Os04g46880
LOC_Os04g46940
LOC_Os04g46970
LOC_Os04g47080
LOC_Os04g47555
LOC_Os04g47790
LOC_Os04g47860
LOC_Os04g47920
LOC_Os04g47950
LOC_Os04g48070
LOC_Os04g48230
LOC_Os04g48260
LOC_Os04g48390
LOC_Os04g48500
LOC_Os04g48690
LOC_Os04g48700
LOC_Os04g48840
LOC_Os04g49130
LOC_Os04g49194
LOC_Os04g49220
LOC_Os04g49270
LOC_Os04g49310
LOC_Os04g49410
LOC_Os04g49440
LOC_Os04g49490
LOC_Os04g49560
LOC_Os04g49570
LOC_Os04g49710
LOC_Os04g49757
LOC_Os04g49920
LOC_Os04g49930
LOC_Os04g50040
LOC_Os04g50740
LOC_Os04g50760
LOC_Os04g50790
LOC_Os04g50950
LOC_Os04g51009
LOC_Os04g51030
LOC_Os04g51070
LOC_Os04g51240
LOC_Os04g51520
LOC_Os04g51580
LOC_Os04g51600
LOC_Os04g51760
LOC_Os04g51796
LOC_Os04g51820
LOC_Os04g51920
LOC_Os04g51980
LOC_Os04g52100
LOC_Os04g52164
LOC_Os04g52210
LOC_Os04g52240
LOC_Os04g52280
LOC_Os04g52320
LOC_Os04g52370
LOC_Os04g52420
LOC_Os04g52590
LOC_Os04g52606
LOC_Os04g52810
LOC_Os04g52820
LOC_Os04g52840
LOC_Os04g52920
LOC_Os04g53000
LOC_Os04g53120
LOC_Os04g53130
LOC_Os04g53160
LOC_Os04g53210
LOC_Os04g53214
LOC_Os04g53250
LOC_Os04g53350
LOC_Os04g53420
LOC_Os04g53640
LOC_Os04g53780
LOC_Os04g53800
LOC_Os04g53850
LOC_Os04g53920
LOC_Os04g53998
LOC_Os04g54040
LOC_Os04g54130
LOC_Os04g54140
LOC_Os04g54200
LOC_Os04g54474
LOC_Os04g54570
LOC_Os04g54810
LOC_Os04g54830
LOC_Os04g54870
LOC_Os04g54910
LOC_Os04g54930
LOC_Os04g55150
LOC_Os04g55260
LOC_Os04g55270
LOC_Os04g55370
LOC_Os04g55380
LOC_Os04g55390
LOC_Os04g55570
LOC_Os04g55770
LOC_Os04g55790
LOC_Os04g55800
LOC_Os04g56210
LOC_Os04g56220
LOC_Os04g56309
LOC_Os04g56390
LOC_Os04g56620
LOC_Os04g56700
LOC_Os04g56830
LOC_Os04g56850
LOC_Os04g56960
LOC_Os04g56970
LOC_Os04g57010
LOC_Os04g57154
LOC_Os04g57230
LOC_Os04g57240
LOC_Os04g57350
LOC_Os04g57440
LOC_Os04g57550
LOC_Os04g57630
LOC_Os04g57650
LOC_Os04g57660
LOC_Os04g57710
LOC_Os04g57780
LOC_Os04g58040
LOC_Os04g58160
LOC_Os04g58280
LOC_Os04g58400
LOC_Os04g58420
LOC_Os04g58490
LOC_Os04g58590
LOC_Os04g58690
LOC_Os04g58720
LOC_Os04g58770
LOC_Os04g58960
LOC_Os04g59050
LOC_Os04g59320
LOC_Os04g59480
LOC_Os04g59600
LOC_Os05g01030
LOC_Os05g01040
LOC_Os05g01230
LOC_Os05g01256
LOC_Os05g01610
LOC_Os05g01620
LOC_Os05g02030
LOC_Os05g02240
LOC_Os05g02350
LOC_Os05g02470
LOC_Os05g02520
LOC_Os05g02580
LOC_Os05g02770
LOC_Os05g02790
LOC_Os05g02810
LOC_Os05g02920
LOC_Os05g02940
LOC_Os05g03310
LOC_Os05g03610
LOC_Os05g03972
LOC_Os05g04080
LOC_Os05g04380
LOC_Os05g04500
LOC_Os05g04584
LOC_Os05g04640
LOC_Os05g04670
LOC_Os05g04710
LOC_Os05g04760
LOC_Os05g04840
LOC_Os05g05270
LOC_Os05g05370
LOC_Os05g05610
LOC_Os05g05640
LOC_Os05g05650
LOC_Os05g05660
LOC_Os05g05670
LOC_Os05g05690
LOC_Os05g05820
LOC_Os05g06140
LOC_Os05g06180
LOC_Os05g06480
LOC_Os05g06730
LOC_Os05g06780
LOC_Os05g06990
LOC_Os05g07000
LOC_Os05g07120
LOC_Os05g07230
LOC_Os05g07270
LOC_Os05g07560
LOC_Os05g07600
LOC_Os05g07680
LOC_Os05g07764
LOC_Os05g07880
LOC_Os05g07900
LOC_Os05g07960
LOC_Os05g07990
LOC_Os05g08350
LOC_Os05g08470
LOC_Os05g08530
LOC_Os05g08590
LOC_Os05g08900
LOC_Os05g09020
LOC_Os05g09050
LOC_Os05g09530
LOC_Os05g09700
LOC_Os05g09740
LOC_Os05g10290
LOC_Os05g10380
LOC_Os05g10450
LOC_Os05g10490
LOC_Os05g10600
LOC_Os05g10640
LOC_Os05g10690
LOC_Os05g10840
LOC_Os05g10850
LOC_Os05g10860
LOC_Os05g10900
LOC_Os05g10980
LOC_Os05g11000
LOC_Os05g11190
LOC_Os05g11240
LOC_Os05g11350
LOC_Os05g11540
LOC_Os05g11590
LOC_Os05g11810
LOC_Os05g11960
LOC_Os05g12030
LOC_Os05g12390
LOC_Os05g12770
LOC_Os05g13520
LOC_Os05g13760
LOC_Os05g13970
LOC_Os05g14030
LOC_Os05g14220
LOC_Os05g14710
LOC_Os05g14750
LOC_Os05g14890
LOC_Os05g15120
LOC_Os05g15380
LOC_Os05g15610
LOC_Os05g15630
LOC_Os05g15680
LOC_Os05g16315
LOC_Os05g16440
LOC_Os05g18120
LOC_Os05g18150
LOC_Os05g18530
LOC_Os05g20100
LOC_Os05g20320
LOC_Os05g23200
LOC_Os05g23250
LOC_Os05g23650
LOC_Os05g23760
LOC_Os05g23800
LOC_Os05g23880
LOC_Os05g23900
LOC_Os05g24560
LOC_Os05g24580
LOC_Os05g25360
LOC_Os05g25390
LOC_Os05g25430
LOC_Os05g25450
LOC_Os05g25490
LOC_Os05g25500
LOC_Os05g25640
LOC_Os05g25660
LOC_Os05g25670
LOC_Os05g25890
LOC_Os05g26980
LOC_Os05g27240
LOC_Os05g27304
LOC_Os05g27320
LOC_Os05g27350
LOC_Os05g27360
LOC_Os05g27580
LOC_Os05g28470
LOC_Os05g28770
LOC_Os05g28780
LOC_Os05g28930
LOC_Os05g29030
LOC_Os05g29790
LOC_Os05g29930
LOC_Os05g29940
LOC_Os05g29950
LOC_Os05g29974
LOC_Os05g29990
LOC_Os05g30230
LOC_Os05g30320
LOC_Os05g30390
LOC_Os05g30430
LOC_Os05g30530
LOC_Os05g30690
LOC_Os05g31020
LOC_Os05g31140
LOC_Os05g31550
LOC_Os05g31720
LOC_Os05g31730
LOC_Os05g32130
LOC_Os05g32140
LOC_Os05g32160
LOC_Os05g32460
LOC_Os05g32760
LOC_Os05g32870
LOC_Os05g32880
LOC_Os05g32970
LOC_Os05g32990
LOC_Os05g33030
LOC_Os05g33070
LOC_Os05g33170
LOC_Os05g33310
LOC_Os05g33350
LOC_Os05g33380
LOC_Os05g33554
LOC_Os05g33700
LOC_Os05g33840
LOC_Os05g33960
LOC_Os05g34010
LOC_Os05g34020
LOC_Os05g34240
LOC_Os05g34310
LOC_Os05g34470
LOC_Os05g34520
LOC_Os05g34570
LOC_Os05g34700
LOC_Os05g34940
LOC_Os05g35140
LOC_Os05g35200
LOC_Os05g35250
LOC_Os05g35260
LOC_Os05g35266
LOC_Os05g35340
LOC_Os05g35360
LOC_Os05g35370
LOC_Os05g35380
LOC_Os05g35510
LOC_Os05g35594
LOC_Os05g35870
LOC_Os05g36100
LOC_Os05g36290
LOC_Os05g36380
LOC_Os05g36910
LOC_Os05g37010
LOC_Os05g37160
LOC_Os05g37170
LOC_Os05g37600
LOC_Os05g37630
LOC_Os05g37710
LOC_Os05g37720
LOC_Os05g37770
LOC_Os05g37860
LOC_Os05g37880
LOC_Os05g38120
LOC_Os05g38219
LOC_Os05g38230
LOC_Os05g38280
LOC_Os05g38310
LOC_Os05g38560
LOC_Os05g38570
LOC_Os05g38650
LOC_Os05g38670
LOC_Os05g39300
LOC_Os05g39370
LOC_Os05g39590
LOC_Os05g39850
LOC_Os05g39910
LOC_Os05g39980
LOC_Os05g40010
LOC_Os05g40120
LOC_Os05g40150
LOC_Os05g40190
LOC_Os05g40200
LOC_Os05g40384
LOC_Os05g40490
LOC_Os05g40770
LOC_Os05g40790
LOC_Os05g40800
LOC_Os05g40850
LOC_Os05g40920
LOC_Os05g41090
LOC_Os05g41430
LOC_Os05g41440
LOC_Os05g41610
LOC_Os05g41620
[truncated: 2,011 more rows]

## Sheet: K1-b
K1-b			GO term	Ontology	Description	Number in input list	Number in BG/Ref	p-value	FDR
LOC_Os01g01019			GO:0009628	P	response to abiotic stimulus	651	2194	1.1e-07	1.3e-05
LOC_Os01g01110			GO:0009719	P	response to endogenous stimulus	466	1491	7.4e-08	1.3e-05
LOC_Os01g01115			GO:0019748	P	secondary metabolic process	186	488	4.5e-08	1.3e-05
LOC_Os01g01180			GO:0009991	P	response to extracellular stimulus	112	304	6.2e-05	0.0045
LOC_Os01g01190			GO:0050896	P	response to stimulus	1385	5265	5.2e-05	0.0045
LOC_Os01g01360			GO:0030528	F	transcription regulator activity	651	1773	3e-22	1.9e-20
LOC_Os01g01430			GO:0003700	F	transcription factor activity	651	1773	3e-22	1.9e-20
LOC_Os01g01580			GO:0003677	F	DNA binding	735	2434	1.3e-09	5.3e-08
LOC_Os01g01660			GO:0019825	F	oxygen binding	134	345	1.5e-06	4.7e-05
LOC_Os01g01680			GO:0030234	F	enzyme regulator activity	102	295	0.00077	0.019
LOC_Os01g01770			GO:0030312	C	external encapsulating structure	374	953	2.3e-16	4e-14
LOC_Os01g01890			GO:0005618	C	cell wall	365	943	2.6e-15	2.3e-13
LOC_Os01g01910			GO:0005576	C	extracellular region	207	559	4.7e-08	2.8e-06
LOC_Os01g01930
LOC_Os01g01940
LOC_Os01g01950
LOC_Os01g01980
LOC_Os01g02010
LOC_Os01g02070
LOC_Os01g02080
LOC_Os01g02139
LOC_Os01g02150
LOC_Os01g02160
LOC_Os01g02190
LOC_Os01g02430
LOC_Os01g02470
LOC_Os01g02850
LOC_Os01g02900
LOC_Os01g02940
LOC_Os01g02950
LOC_Os01g03010
LOC_Os01g03080
LOC_Os01g03170
LOC_Os01g03190
LOC_Os01g03210
LOC_Os01g03270
LOC_Os01g03290
LOC_Os01g03300
LOC_Os01g03310
LOC_Os01g03320
LOC_Os01g03380
LOC_Os01g03390
LOC_Os01g03620
LOC_Os01g03630
LOC_Os01g03670
LOC_Os01g03680
LOC_Os01g03690
LOC_Os01g03720
LOC_Os01g03840
LOC_Os01g03870
LOC_Os01g03890
LOC_Os01g03900
LOC_Os01g03950
LOC_Os01g03960
LOC_Os01g03980
LOC_Os01g03989
LOC_Os01g04010
LOC_Os01g04050
LOC_Os01g04080
LOC_Os01g04090
LOC_Os01g04100
LOC_Os01g04170
LOC_Os01g04210
LOC_Os01g04220
LOC_Os01g04230
LOC_Os01g04280
LOC_Os01g04290
LOC_Os01g04300
LOC_Os01g04330
LOC_Os01g04340
LOC_Os01g04350
LOC_Os01g04360
LOC_Os01g04370
LOC_Os01g04380
LOC_Os01g04390
LOC_Os01g04430
LOC_Os01g04530
LOC_Os01g04560
LOC_Os01g04580
LOC_Os01g04590
LOC_Os01g04640
LOC_Os01g04670
LOC_Os01g04690
LOC_Os01g04710
LOC_Os01g04750
LOC_Os01g04800
LOC_Os01g04830
LOC_Os01g05040
LOC_Os01g05064
LOC_Os01g05150
LOC_Os01g05170
LOC_Os01g05220
LOC_Os01g05250
LOC_Os01g05280
LOC_Os01g05310
LOC_Os01g05340
LOC_Os01g05360
LOC_Os01g05380
LOC_Os01g05400
LOC_Os01g05410
LOC_Os01g05580
LOC_Os01g05630
LOC_Os01g05870
LOC_Os01g05880
LOC_Os01g05890
LOC_Os01g06030
LOC_Os01g06040
LOC_Os01g06060
LOC_Os01g06070
LOC_Os01g06080
LOC_Os01g06090
LOC_Os01g06120
LOC_Os01g06150
LOC_Os01g06210
LOC_Os01g06220
LOC_Os01g06230
LOC_Os01g06240
LOC_Os01g06250
LOC_Os01g06310
LOC_Os01g06340
LOC_Os01g06350
LOC_Os01g06370
LOC_Os01g06380
LOC_Os01g06390
LOC_Os01g06400
LOC_Os01g06410
LOC_Os01g06420
LOC_Os01g06430
LOC_Os01g06440
LOC_Os01g06500
LOC_Os01g06560
LOC_Os01g06580
LOC_Os01g06630
LOC_Os01g06640
LOC_Os01g06882
LOC_Os01g07010
LOC_Os01g07020
LOC_Os01g07040
LOC_Os01g07050
LOC_Os01g07060
LOC_Os01g07150
LOC_Os01g07160
LOC_Os01g07190
LOC_Os01g07300
LOC_Os01g07320
LOC_Os01g07340
LOC_Os01g07364
LOC_Os01g07430
LOC_Os01g07450
LOC_Os01g07480
LOC_Os01g07530
LOC_Os01g07560
LOC_Os01g07610
LOC_Os01g07620
LOC_Os01g07650
LOC_Os01g07680
LOC_Os01g07780
LOC_Os01g07880
LOC_Os01g07930
LOC_Os01g07940
LOC_Os01g07970
LOC_Os01g08100
LOC_Os01g08130
LOC_Os01g08150
LOC_Os01g08160
LOC_Os01g08170
LOC_Os01g08180
LOC_Os01g08220
LOC_Os01g08330
LOC_Os01g08380
LOC_Os01g08440
LOC_Os01g08520
LOC_Os01g08670
LOC_Os01g08740
LOC_Os01g08790
LOC_Os01g08800
LOC_Os01g08810
LOC_Os01g08820
LOC_Os01g08840
LOC_Os01g08860
LOC_Os01g08940
LOC_Os01g09080
LOC_Os01g09090
LOC_Os01g09100
LOC_Os01g09130
LOC_Os01g09140
LOC_Os01g09150
LOC_Os01g09190
LOC_Os01g09230
LOC_Os01g09260
LOC_Os01g09270
LOC_Os01g09340
LOC_Os01g09360
LOC_Os01g09450
LOC_Os01g09460
LOC_Os01g09470
LOC_Os01g09590
LOC_Os01g09620
LOC_Os01g09660
LOC_Os01g09720
LOC_Os01g09790
LOC_Os01g09830
LOC_Os01g09870
LOC_Os01g09880
LOC_Os01g09990
LOC_Os01g10090
LOC_Os01g10180
LOC_Os01g10195
LOC_Os01g10230
LOC_Os01g10260
LOC_Os01g10270
LOC_Os01g10310
LOC_Os01g10320
LOC_Os01g10440
LOC_Os01g10470
LOC_Os01g10480
LOC_Os01g10490
LOC_Os01g10670
LOC_Os01g10700
LOC_Os01g10740
LOC_Os01g10760
LOC_Os01g10810
LOC_Os01g10830
LOC_Os01g10850
LOC_Os01g10870
LOC_Os01g10880
LOC_Os01g10930
LOC_Os01g10950
LOC_Os01g10960
LOC_Os01g10980
LOC_Os01g10990
LOC_Os01g11010
LOC_Os01g11020
LOC_Os01g11150
LOC_Os01g11160
LOC_Os01g11170
LOC_Os01g11210
LOC_Os01g11220
LOC_Os01g11230
LOC_Os01g11270
LOC_Os01g11280
LOC_Os01g11300
LOC_Os01g11340
LOC_Os01g11350
LOC_Os01g11430
LOC_Os01g11460
LOC_Os01g11470
LOC_Os01g11480
LOC_Os01g11490
LOC_Os01g11500
LOC_Os01g11510
LOC_Os01g11520
LOC_Os01g11550
LOC_Os01g11600
LOC_Os01g11640
LOC_Os01g11670
LOC_Os01g11690
LOC_Os01g11700
LOC_Os01g11710
LOC_Os01g11750
LOC_Os01g11760
LOC_Os01g11770
LOC_Os01g11780
LOC_Os01g11810
LOC_Os01g11820
LOC_Os01g11830
LOC_Os01g11840
LOC_Os01g11910
LOC_Os01g11970
LOC_Os01g11990
LOC_Os01g12000
LOC_Os01g12020
LOC_Os01g12030
LOC_Os01g12060
LOC_Os01g12070
LOC_Os01g12100
LOC_Os01g12140
LOC_Os01g12150
LOC_Os01g12190
LOC_Os01g12270
LOC_Os01g12304
LOC_Os01g12381
LOC_Os01g12420
LOC_Os01g12430
LOC_Os01g12440
LOC_Os01g12520
LOC_Os01g12580
LOC_Os01g12610
LOC_Os01g12640
LOC_Os01g12680
LOC_Os01g12690
LOC_Os01g12780
LOC_Os01g12930
LOC_Os01g13024
LOC_Os01g13040
LOC_Os01g13050
LOC_Os01g13130
LOC_Os01g13140
LOC_Os01g13180
LOC_Os01g13285
LOC_Os01g13320
LOC_Os01g13480
LOC_Os01g13500
LOC_Os01g13590
LOC_Os01g13670
LOC_Os01g13680
LOC_Os01g13800
LOC_Os01g13810
LOC_Os01g13850
LOC_Os01g13870
LOC_Os01g13920
LOC_Os01g13930
LOC_Os01g13950
LOC_Os01g14010
LOC_Os01g14110
LOC_Os01g14120
LOC_Os01g14130
LOC_Os01g14180
LOC_Os01g14210
LOC_Os01g14230
LOC_Os01g14280
LOC_Os01g14320
LOC_Os01g14330
LOC_Os01g14390
LOC_Os01g14400
LOC_Os01g14410
LOC_Os01g14430
LOC_Os01g14440
LOC_Os01g14510
LOC_Os01g14514
LOC_Os01g14530
LOC_Os01g14550
LOC_Os01g14630
LOC_Os01g14640
LOC_Os01g14650
LOC_Os01g14660
LOC_Os01g14700
LOC_Os01g14720
LOC_Os01g14760
LOC_Os01g14800
LOC_Os01g14880
LOC_Os01g14926
LOC_Os01g14940
LOC_Os01g14960
LOC_Os01g14970
LOC_Os01g14990
LOC_Os01g15060
LOC_Os01g15100
LOC_Os01g15130
LOC_Os01g15210
LOC_Os01g15220
LOC_Os01g15240
LOC_Os01g15250
LOC_Os01g15270
LOC_Os01g15390
LOC_Os01g15550
LOC_Os01g15590
LOC_Os01g15800
LOC_Os01g15920
LOC_Os01g15970
LOC_Os01g15990
LOC_Os01g16020
LOC_Os01g16070
LOC_Os01g16120
LOC_Os01g16140
LOC_Os01g16200
LOC_Os01g16230
LOC_Os01g16360
LOC_Os01g16380
LOC_Os01g16390
LOC_Os01g16400
LOC_Os01g16450
LOC_Os01g16470
LOC_Os01g16560
LOC_Os01g16610
LOC_Os01g16650
LOC_Os01g16770
LOC_Os01g16810
LOC_Os01g16920
LOC_Os01g16950
LOC_Os01g17050
LOC_Os01g17160
LOC_Os01g17300
LOC_Os01g17330
LOC_Os01g17470
LOC_Os01g18090
LOC_Os01g18140
LOC_Os01g18150
LOC_Os01g18160
LOC_Os01g18170
LOC_Os01g18230
LOC_Os01g18310
LOC_Os01g18375
LOC_Os01g18400
LOC_Os01g18440
LOC_Os01g18450
LOC_Os01g18490
LOC_Os01g18620
LOC_Os01g18730
LOC_Os01g18840
LOC_Os01g18870
LOC_Os01g18900
LOC_Os01g18910
LOC_Os01g18930
LOC_Os01g18950
LOC_Os01g18970
LOC_Os01g19020
LOC_Os01g19170
LOC_Os01g19220
LOC_Os01g19260
LOC_Os01g19280
LOC_Os01g19330
LOC_Os01g19340
LOC_Os01g19430
LOC_Os01g19440
LOC_Os01g19500
LOC_Os01g19670
LOC_Os01g19750
LOC_Os01g19770
LOC_Os01g19780
LOC_Os01g19800
LOC_Os01g19880
LOC_Os01g19990
LOC_Os01g20000
LOC_Os01g20010
LOC_Os01g20030
LOC_Os01g20100
LOC_Os01g20206
LOC_Os01g20710
LOC_Os01g20770
LOC_Os01g20780
LOC_Os01g20800
LOC_Os01g20850
LOC_Os01g20910
LOC_Os01g20920
LOC_Os01g20970
LOC_Os01g20980
LOC_Os01g21050
LOC_Os01g21070
LOC_Os01g21100
LOC_Os01g21120
LOC_Os01g21144
LOC_Os01g21250
LOC_Os01g21310
LOC_Os01g21380
LOC_Os01g21560
LOC_Os01g21580
LOC_Os01g21590
LOC_Os01g21620
LOC_Os01g21640
LOC_Os01g21740
LOC_Os01g21870
LOC_Os01g21880
LOC_Os01g21920
LOC_Os01g22540
LOC_Os01g22560
LOC_Os01g22670
LOC_Os01g22680
LOC_Os01g22710
LOC_Os01g23070
LOC_Os01g23080
LOC_Os01g23705
LOC_Os01g23710
LOC_Os01g23750
LOC_Os01g23760
LOC_Os01g23770
LOC_Os01g23810
LOC_Os01g23870
LOC_Os01g23990
LOC_Os01g24030
LOC_Os01g24080
LOC_Os01g24110
LOC_Os01g24560
LOC_Os01g24570
LOC_Os01g24720
LOC_Os01g24730
LOC_Os01g24810
LOC_Os01g25080
LOC_Os01g25100
LOC_Os01g25360
LOC_Os01g25460
LOC_Os01g25540
LOC_Os01g25560
LOC_Os01g25770
LOC_Os01g26070
LOC_Os01g27050
LOC_Os01g27070
LOC_Os01g27100
LOC_Os01g27120
LOC_Os01g27140
LOC_Os01g27190
LOC_Os01g27210
LOC_Os01g27480
LOC_Os01g27490
LOC_Os01g27530
LOC_Os01g27600
LOC_Os01g27680
LOC_Os01g27690
LOC_Os01g27700
LOC_Os01g27890
LOC_Os01g28050
LOC_Os01g28280
LOC_Os01g28290
LOC_Os01g28500
LOC_Os01g28510
LOC_Os01g28520
LOC_Os01g28710
LOC_Os01g28840
LOC_Os01g28850
LOC_Os01g28980
LOC_Os01g29150
LOC_Os01g29280
LOC_Os01g29640
LOC_Os01g31050
LOC_Os01g31210
LOC_Os01g31370
LOC_Os01g31480
LOC_Os01g31570
LOC_Os01g31780
LOC_Os01g31800
LOC_Os01g31850
LOC_Os01g31940
LOC_Os01g32120
LOC_Os01g32150
LOC_Os01g32380
LOC_Os01g32460
LOC_Os01g32560
LOC_Os01g32670
LOC_Os01g32770
LOC_Os01g32920
LOC_Os01g32930
LOC_Os01g33300
LOC_Os01g33360
LOC_Os01g33400
LOC_Os01g33650
LOC_Os01g33910
LOC_Os01g33920
LOC_Os01g34010
LOC_Os01g34100
LOC_Os01g34180
LOC_Os01g34420
LOC_Os01g34450
LOC_Os01g34460
LOC_Os01g34470
LOC_Os01g34560
LOC_Os01g34980
LOC_Os01g35000
LOC_Os01g35100
LOC_Os01g35120
LOC_Os01g35610
LOC_Os01g35910
LOC_Os01g36060
LOC_Os01g36090
LOC_Os01g36130
LOC_Os01g36220
LOC_Os01g36460
LOC_Os01g36600
LOC_Os01g36620
LOC_Os01g36720
LOC_Os01g36970
LOC_Os01g37100
LOC_Os01g37220
LOC_Os01g37370
LOC_Os01g37530
LOC_Os01g37590
LOC_Os01g37650
LOC_Os01g37750
LOC_Os01g38090
LOC_Os01g38110
LOC_Os01g38120
LOC_Os01g38190
LOC_Os01g38310
LOC_Os01g38380
LOC_Os01g38490
LOC_Os01g38520
LOC_Os01g38560
LOC_Os01g38610
LOC_Os01g38660
LOC_Os01g38670
LOC_Os01g38680
LOC_Os01g38700
LOC_Os01g38710
LOC_Os01g38720
LOC_Os01g38760
LOC_Os01g38780
LOC_Os01g38910
LOC_Os01g38960
LOC_Os01g39030
LOC_Os01g39040
LOC_Os01g39150
LOC_Os01g39160
LOC_Os01g39220
LOC_Os01g39230
LOC_Os01g39280
LOC_Os01g39480
LOC_Os01g39590
LOC_Os01g39690
LOC_Os01g39870
LOC_Os01g39970
LOC_Os01g40070
LOC_Os01g40140
LOC_Os01g40180
LOC_Os01g40240
LOC_Os01g40260
LOC_Os01g40290
LOC_Os01g40310
LOC_Os01g40400
LOC_Os01g40480
LOC_Os01g40550
LOC_Os01g40580
LOC_Os01g40600
LOC_Os01g40660
LOC_Os01g40680
LOC_Os01g40950
LOC_Os01g40960
LOC_Os01g40970
LOC_Os01g41000
LOC_Os01g41050
LOC_Os01g41140
LOC_Os01g41170
LOC_Os01g41180
LOC_Os01g41200
LOC_Os01g41250
LOC_Os01g41260
LOC_Os01g41280
LOC_Os01g41310
LOC_Os01g41370
LOC_Os01g41410
LOC_Os01g41450
LOC_Os01g41530
LOC_Os01g41550
LOC_Os01g41600
LOC_Os01g41740
LOC_Os01g41760
LOC_Os01g41900
LOC_Os01g41920
LOC_Os01g41950
LOC_Os01g41970
LOC_Os01g42000
LOC_Os01g42024
LOC_Os01g42060
LOC_Os01g42070
LOC_Os01g42130
LOC_Os01g42150
LOC_Os01g42160
LOC_Os01g42190
LOC_Os01g42200
LOC_Os01g42220
LOC_Os01g42294
LOC_Os01g42340
LOC_Os01g42380
LOC_Os01g42400
LOC_Os01g42420
LOC_Os01g42520
LOC_Os01g42540
LOC_Os01g42760
LOC_Os01g42780
LOC_Os01g42790
LOC_Os01g42840
LOC_Os01g42870
LOC_Os01g42900
LOC_Os01g42990
LOC_Os01g43140
LOC_Os01g43160
LOC_Os01g43260
LOC_Os01g43270
LOC_Os01g43280
LOC_Os01g43290
LOC_Os01g43350
LOC_Os01g43430
LOC_Os01g43440
LOC_Os01g43460
LOC_Os01g43500
LOC_Os01g43510
LOC_Os01g43530
LOC_Os01g43550
LOC_Os01g43590
LOC_Os01g43610
LOC_Os01g43720
LOC_Os01g43851
LOC_Os01g43880
LOC_Os01g43895
LOC_Os01g43940
LOC_Os01g43950
LOC_Os01g44090
LOC_Os01g44120
LOC_Os01g44180
LOC_Os01g44190
LOC_Os01g44240
LOC_Os01g44260
LOC_Os01g44290
LOC_Os01g44330
LOC_Os01g44340
LOC_Os01g44350
LOC_Os01g44950
LOC_Os01g44960
LOC_Os01g45090
LOC_Os01g45110
LOC_Os01g45140
LOC_Os01g45160
LOC_Os01g45260
LOC_Os01g45320
LOC_Os01g45360
LOC_Os01g45400
LOC_Os01g45420
LOC_Os01g45430
LOC_Os01g45450
LOC_Os01g45510
LOC_Os01g45570
LOC_Os01g45600
LOC_Os01g45624
LOC_Os01g45650
LOC_Os01g45659
LOC_Os01g45670
LOC_Os01g45700
LOC_Os01g45720
LOC_Os01g45730
LOC_Os01g45770
LOC_Os01g45820
LOC_Os01g45830
LOC_Os01g45840
LOC_Os01g45860
LOC_Os01g45900
LOC_Os01g45914
LOC_Os01g46030
LOC_Os01g46050
LOC_Os01g46210
LOC_Os01g46220
LOC_Os01g46270
LOC_Os01g46280
LOC_Os01g46340
LOC_Os01g46350
LOC_Os01g46370
LOC_Os01g46390
LOC_Os01g46400
LOC_Os01g46410
LOC_Os01g46420
LOC_Os01g46430
LOC_Os01g46440
LOC_Os01g46600
LOC_Os01g46620
LOC_Os01g46730
LOC_Os01g46740
LOC_Os01g46800
LOC_Os01g46850
LOC_Os01g46860
LOC_Os01g46870
LOC_Os01g46940
LOC_Os01g47070
LOC_Os01g47130
LOC_Os01g47180
LOC_Os01g47270
LOC_Os01g47280
LOC_Os01g47330
LOC_Os01g47360
LOC_Os01g47370
LOC_Os01g47480
LOC_Os01g47560
LOC_Os01g47570
LOC_Os01g47670
LOC_Os01g47760
LOC_Os01g47780
LOC_Os01g47820
LOC_Os01g47900
LOC_Os01g48000
LOC_Os01g48040
LOC_Os01g48100
LOC_Os01g48260
LOC_Os01g48290
LOC_Os01g48360
LOC_Os01g48430
LOC_Os01g48500
LOC_Os01g48540
LOC_Os01g48560
LOC_Os01g48610
LOC_Os01g48640
LOC_Os01g48660
LOC_Os01g48740
LOC_Os01g48750
LOC_Os01g48800
LOC_Os01g48820
LOC_Os01g48940
LOC_Os01g48950
LOC_Os01g49030
LOC_Os01g49154
LOC_Os01g49160
LOC_Os01g49210
LOC_Os01g49230
LOC_Os01g49240
LOC_Os01g49260
LOC_Os01g49270
LOC_Os01g49320
LOC_Os01g49360
LOC_Os01g49390
LOC_Os01g49400
LOC_Os01g49410
LOC_Os01g49430
LOC_Os01g49440
LOC_Os01g49640
LOC_Os01g49650
LOC_Os01g49710
LOC_Os01g49720
LOC_Os01g49730
LOC_Os01g49740
LOC_Os01g49810
LOC_Os01g49830
LOC_Os01g49910
LOC_Os01g50000
LOC_Os01g50070
LOC_Os01g50110
LOC_Os01g50170
LOC_Os01g50200
LOC_Os01g50259
LOC_Os01g50280
LOC_Os01g50290
LOC_Os01g50300
LOC_Os01g50310
LOC_Os01g50330
LOC_Os01g50350
LOC_Os01g50370
LOC_Os01g50380
LOC_Os01g50400
LOC_Os01g50410
LOC_Os01g50440
LOC_Os01g50480
LOC_Os01g50520
LOC_Os01g50530
LOC_Os01g50560
LOC_Os01g50580
LOC_Os01g50610
LOC_Os01g50680
LOC_Os01g50720
LOC_Os01g50730
LOC_Os01g50750
LOC_Os01g50810
LOC_Os01g50820
LOC_Os01g50840
LOC_Os01g50870
LOC_Os01g50890
LOC_Os01g50900
LOC_Os01g50910
LOC_Os01g50940
LOC_Os01g50990
LOC_Os01g51030
LOC_Os01g51050
LOC_Os01g51140
LOC_Os01g51230
LOC_Os01g51260
LOC_Os01g51270
LOC_Os01g51310
LOC_Os01g51320
LOC_Os01g51400
LOC_Os01g51440
LOC_Os01g51460
LOC_Os01g51470
LOC_Os01g51490
LOC_Os01g51500
LOC_Os01g51510
LOC_Os01g51520
LOC_Os01g51540
LOC_Os01g51550
LOC_Os01g51570
LOC_Os01g51580
LOC_Os01g51670
LOC_Os01g51720
LOC_Os01g51740
LOC_Os01g51770
LOC_Os01g51790
LOC_Os01g51810
LOC_Os01g51980
LOC_Os01g52030
LOC_Os01g52050
LOC_Os01g52060
LOC_Os01g52080
LOC_Os01g52100
LOC_Os01g52120
LOC_Os01g52160
LOC_Os01g52180
LOC_Os01g52190
LOC_Os01g52230
LOC_Os01g52240
LOC_Os01g52260
LOC_Os01g52290
LOC_Os01g52410
LOC_Os01g52440
LOC_Os01g52470
LOC_Os01g52570
LOC_Os01g52594
LOC_Os01g52670
LOC_Os01g52710
LOC_Os01g52740
LOC_Os01g52750
LOC_Os01g52770
LOC_Os01g52880
LOC_Os01g52890
LOC_Os01g52900
LOC_Os01g52910
LOC_Os01g52960
LOC_Os01g52970
LOC_Os01g53030
LOC_Os01g53040
LOC_Os01g53100
LOC_Os01g53160
LOC_Os01g53200
LOC_Os01g53210
LOC_Os01g53220
LOC_Os01g53230
LOC_Os01g53240
LOC_Os01g53330
LOC_Os01g53350
LOC_Os01g53360
LOC_Os01g53420
LOC_Os01g53430
LOC_Os01g53460
LOC_Os01g53470
LOC_Os01g53500
LOC_Os01g53550
LOC_Os01g53570
LOC_Os01g53580
LOC_Os01g53650
LOC_Os01g53690
LOC_Os01g53760
LOC_Os01g53770
LOC_Os01g53790
LOC_Os01g53820
LOC_Os01g53910
LOC_Os01g53970
LOC_Os01g53980
LOC_Os01g53990
LOC_Os01g54090
LOC_Os01g54170
LOC_Os01g54210
LOC_Os01g54230
LOC_Os01g54380
LOC_Os01g54400
LOC_Os01g54430
LOC_Os01g54440
LOC_Os01g54450
LOC_Os01g54460
LOC_Os01g54515
LOC_Os01g54570
LOC_Os01g54600
LOC_Os01g54630
LOC_Os01g54750
LOC_Os01g54770
LOC_Os01g54800
LOC_Os01g54890
LOC_Os01g54969
LOC_Os01g55000
LOC_Os01g55060
LOC_Os01g55080
LOC_Os01g55100
LOC_Os01g55110
LOC_Os01g55120
LOC_Os01g55140
LOC_Os01g55150
LOC_Os01g55160
LOC_Os01g55200
LOC_Os01g55210
LOC_Os01g55220
LOC_Os01g55240
LOC_Os01g55280
LOC_Os01g55320
LOC_Os01g55330
LOC_Os01g55340
LOC_Os01g55370
LOC_Os01g55420
LOC_Os01g55440
LOC_Os01g55500
LOC_Os01g55510
LOC_Os01g55520
LOC_Os01g55549
LOC_Os01g55600
LOC_Os01g55610
LOC_Os01g55640
LOC_Os01g55720
LOC_Os01g55750
LOC_Os01g55795
LOC_Os01g55820
LOC_Os01g55850
LOC_Os01g55940
LOC_Os01g55960
LOC_Os01g56020
LOC_Os01g56030
LOC_Os01g56050
LOC_Os01g56080
LOC_Os01g56090
LOC_Os01g56160
LOC_Os01g56235
LOC_Os01g56240
LOC_Os01g56330
LOC_Os01g56380
LOC_Os01g56420
LOC_Os01g56430
LOC_Os01g56450
LOC_Os01g56480
LOC_Os01g56500
LOC_Os01g56530
LOC_Os01g56570
LOC_Os01g56610
LOC_Os01g56740
LOC_Os01g56750
LOC_Os01g56810
LOC_Os01g56840
LOC_Os01g56850
LOC_Os01g57004
LOC_Os01g57020
LOC_Os01g57030
LOC_Os01g57040
LOC_Os01g57050
LOC_Os01g57100
LOC_Os01g57150
LOC_Os01g57170
LOC_Os01g57250
LOC_Os01g57370
LOC_Os01g57390
LOC_Os01g57450
LOC_Os01g57470
LOC_Os01g57510
LOC_Os01g57530
LOC_Os01g57580
LOC_Os01g57620
LOC_Os01g57650
LOC_Os01g57660
LOC_Os01g57690
LOC_Os01g57700
LOC_Os01g57730
LOC_Os01g57735
LOC_Os01g57880
LOC_Os01g57940
LOC_Os01g58070
LOC_Os01g58130
LOC_Os01g58140
LOC_Os01g58150
LOC_Os01g58300
LOC_Os01g58310
LOC_Os01g58320
LOC_Os01g58335
LOC_Os01g58370
LOC_Os01g58420
LOC_Os01g58480
LOC_Os01g58490
LOC_Os01g58500
LOC_Os01g58510
LOC_Os01g58550
LOC_Os01g58590
LOC_Os01g58600
LOC_Os01g58730
LOC_Os01g58754
LOC_Os01g58780
LOC_Os01g58850
LOC_Os01g58870
LOC_Os01g58910
LOC_Os01g58950
LOC_Os01g58960
LOC_Os01g58970
LOC_Os01g58990
LOC_Os01g59000
LOC_Os01g59020
LOC_Os01g59050
LOC_Os01g59120
LOC_Os01g59180
LOC_Os01g59190
LOC_Os01g59200
LOC_Os01g59360
LOC_Os01g59410
LOC_Os01g59460
LOC_Os01g59640
LOC_Os01g59680
LOC_Os01g59720
LOC_Os01g59740
LOC_Os01g59770
LOC_Os01g59780
LOC_Os01g59950
LOC_Os01g59970
LOC_Os01g60010
LOC_Os01g60020
LOC_Os01g60080
LOC_Os01g60140
LOC_Os01g60170
LOC_Os01g60420
LOC_Os01g60430
LOC_Os01g60450
LOC_Os01g60540
LOC_Os01g60690
LOC_Os01g60730
LOC_Os01g60770
LOC_Os01g60800
LOC_Os01g60810
LOC_Os01g60850
LOC_Os01g60860
LOC_Os01g60870
LOC_Os01g60900
LOC_Os01g60930
LOC_Os01g60940
LOC_Os01g60960
LOC_Os01g61010
LOC_Os01g61060
LOC_Os01g61080
LOC_Os01g61160
LOC_Os01g61170
LOC_Os01g61210
LOC_Os01g61310
LOC_Os01g61330
LOC_Os01g61350
LOC_Os01g61360
LOC_Os01g61370
LOC_Os01g61380
LOC_Os01g61440
LOC_Os01g61470
LOC_Os01g61480
LOC_Os01g61510
LOC_Os01g61530
LOC_Os01g61540
LOC_Os01g61550
LOC_Os01g61570
LOC_Os01g61700
LOC_Os01g61730
LOC_Os01g61760
LOC_Os01g61900
LOC_Os01g61920
LOC_Os01g61940
LOC_Os01g61960
LOC_Os01g62000
LOC_Os01g62010
LOC_Os01g62030
LOC_Os01g62060
LOC_Os01g62110
LOC_Os01g62120
LOC_Os01g62130
LOC_Os01g62170
LOC_Os01g62190
LOC_Os01g62200
LOC_Os01g62220
LOC_Os01g62230
LOC_Os01g62260
LOC_Os01g62310
LOC_Os01g62360
LOC_Os01g62370
LOC_Os01g62400
LOC_Os01g62480
LOC_Os01g62490
LOC_Os01g62514
LOC_Os01g62530
LOC_Os01g62560
LOC_Os01g62584
LOC_Os01g62600
LOC_Os01g62605
LOC_Os01g62630
LOC_Os01g62640
LOC_Os01g62700
LOC_Os01g62760
LOC_Os01g62945
LOC_Os01g63010
LOC_Os01g63200
LOC_Os01g63210
LOC_Os01g63260
LOC_Os01g63310
LOC_Os01g63460
LOC_Os01g63480
LOC_Os01g63500
LOC_Os01g63510
LOC_Os01g63540
LOC_Os01g63580
LOC_Os01g63620
LOC_Os01g63690
LOC_Os01g63770
LOC_Os01g63790
LOC_Os01g63830
LOC_Os01g63930
LOC_Os01g63970
LOC_Os01g63980
LOC_Os01g63990
LOC_Os01g64000
LOC_Os01g64110
LOC_Os01g64120
LOC_Os01g64130
LOC_Os01g64140
LOC_Os01g64180
LOC_Os01g64230
LOC_Os01g64240
LOC_Os01g64290
LOC_Os01g64300
LOC_Os01g64360
LOC_Os01g64380
LOC_Os01g64410
LOC_Os01g64430
LOC_Os01g64440
LOC_Os01g64450
LOC_Os01g64470
LOC_Os01g64480
LOC_Os01g64540
LOC_Os01g64570
LOC_Os01g64590
LOC_Os01g64620
LOC_Os01g64640
LOC_Os01g64680
LOC_Os01g64790
LOC_Os01g64850
LOC_Os01g64860
LOC_Os01g64880
LOC_Os01g64910
LOC_Os01g65000
LOC_Os01g65010
LOC_Os01g65030
LOC_Os01g65050
LOC_Os01g65060
LOC_Os01g65100
LOC_Os01g65110
LOC_Os01g65120
LOC_Os01g65140
LOC_Os01g65150
LOC_Os01g65190
LOC_Os01g65260
LOC_Os01g65370
LOC_Os01g65420
LOC_Os01g65480
LOC_Os01g65490
LOC_Os01g65500
LOC_Os01g65510
LOC_Os01g65590
LOC_Os01g65620
LOC_Os01g65630
LOC_Os01g65640
LOC_Os01g65660
LOC_Os01g65670
LOC_Os01g65690
LOC_Os01g65700
LOC_Os01g65710
LOC_Os01g65740
LOC_Os01g65830
LOC_Os01g65840
LOC_Os01g65860
LOC_Os01g65880
LOC_Os01g65904
LOC_Os01g65970
LOC_Os01g65992
LOC_Os01g66000
LOC_Os01g66010
LOC_Os01g66020
LOC_Os01g66040
LOC_Os01g66100
LOC_Os01g66160
LOC_Os01g66250
LOC_Os01g66260
LOC_Os01g66270
LOC_Os01g66310
LOC_Os01g66340
LOC_Os01g66480
LOC_Os01g66490
LOC_Os01g66530
LOC_Os01g66570
LOC_Os01g66620
LOC_Os01g66660
LOC_Os01g66670
LOC_Os01g66690
LOC_Os01g66710
LOC_Os01g66810
LOC_Os01g66860
LOC_Os01g66900
LOC_Os01g67010
LOC_Os01g67030
LOC_Os01g67090
LOC_Os01g67110
LOC_Os01g67150
LOC_Os01g67260
LOC_Os01g67270
LOC_Os01g67280
LOC_Os01g67360
LOC_Os01g67380
LOC_Os01g67430
LOC_Os01g67450
LOC_Os01g67630
LOC_Os01g67650
LOC_Os01g67670
LOC_Os01g67680
LOC_Os01g67700
LOC_Os01g67790
LOC_Os01g67820
LOC_Os01g67890
LOC_Os01g67910
LOC_Os01g67950
LOC_Os01g67980
LOC_Os01g68000
LOC_Os01g68050
LOC_Os01g68080
LOC_Os01g68090
LOC_Os01g68179
LOC_Os01g68210
LOC_Os01g68269
LOC_Os01g68290
LOC_Os01g68300
LOC_Os01g68370
LOC_Os01g68400
LOC_Os01g68420
LOC_Os01g68500
LOC_Os01g68540
LOC_Os01g68545
LOC_Os01g68560
LOC_Os01g68580
LOC_Os01g68589
LOC_Os01g68620
LOC_Os01g68650
LOC_Os01g68660
LOC_Os01g68670
LOC_Os01g68780
LOC_Os01g68820
LOC_Os01g68890
LOC_Os01g68900
LOC_Os01g69010
LOC_Os01g69140
LOC_Os01g69160
LOC_Os01g69190
LOC_Os01g69240
LOC_Os01g69270
LOC_Os01g69290
LOC_Os01g69830
LOC_Os01g69840
LOC_Os01g69890
LOC_Os01g70050
LOC_Os01g70110
LOC_Os01g70230
LOC_Os01g70280
LOC_Os01g70440
LOC_Os01g70500
LOC_Os01g70525
LOC_Os01g70560
LOC_Os01g70590
LOC_Os01g70650
LOC_Os01g70680
LOC_Os01g70690
LOC_Os01g70700
LOC_Os01g70730
LOC_Os01g70880
LOC_Os01g70930
LOC_Os01g70970
LOC_Os01g70990
LOC_Os01g71060
LOC_Os01g71070
LOC_Os01g71080
LOC_Os01g71090
LOC_Os01g71094
LOC_Os01g71130
LOC_Os01g71140
LOC_Os01g71160
LOC_Os01g71170
LOC_Os01g71210
LOC_Os01g71330
LOC_Os01g71340
LOC_Os01g71350
LOC_Os01g71360
LOC_Os01g71380
LOC_Os01g71410
LOC_Os01g71430
LOC_Os01g71440
LOC_Os01g71450
LOC_Os01g71460
LOC_Os01g71680
LOC_Os01g71700
LOC_Os01g71710
LOC_Os01g71720
LOC_Os01g71740
LOC_Os01g71750
LOC_Os01g71760
LOC_Os01g71780
LOC_Os01g71790
LOC_Os01g71800
LOC_Os01g71820
LOC_Os01g71860
LOC_Os01g71970
LOC_Os01g72009
LOC_Os01g72020
LOC_Os01g72120
LOC_Os01g72130
LOC_Os01g72150
LOC_Os01g72160
LOC_Os01g72170
LOC_Os01g72190
LOC_Os01g72260
LOC_Os01g72270
LOC_Os01g72290
LOC_Os01g72300
LOC_Os01g72360
LOC_Os01g72450
LOC_Os01g72460
LOC_Os01g72470
LOC_Os01g72490
LOC_Os01g72510
LOC_Os01g72540
LOC_Os01g72550
LOC_Os01g72590
LOC_Os01g72600
LOC_Os01g72610
LOC_Os01g72660
LOC_Os01g72700
LOC_Os01g72720
LOC_Os01g72810
LOC_Os01g72910
LOC_Os01g73024
LOC_Os01g73110
LOC_Os01g73130
LOC_Os01g73190
LOC_Os01g73200
LOC_Os01g73210
LOC_Os01g73220
LOC_Os01g73240
LOC_Os01g73270
LOC_Os01g73390
LOC_Os01g73440
LOC_Os01g73480
LOC_Os01g73490
LOC_Os01g73540
LOC_Os01g73630
LOC_Os01g73700
LOC_Os01g73710
LOC_Os01g73720
LOC_Os01g73740
LOC_Os01g73770
LOC_Os01g73810
LOC_Os01g73980
LOC_Os01g74020
LOC_Os01g74120
LOC_Os01g74140
LOC_Os01g74320
LOC_Os01g74360
LOC_Os01g74370
LOC_Os01g74410
LOC_Os01g74430
LOC_Os01g74440
LOC_Os01g74480
LOC_Os01g74490
LOC_Os01g74570
LOC_Os01g74590
LOC_Os01g74600
LOC_Os01g74620
LOC_Os01g74630
LOC_Os01g74660
LOC_Os02g01060
LOC_Os02g01090
LOC_Os02g01130
LOC_Os02g01190
LOC_Os02g01200
LOC_Os02g01210
LOC_Os02g01300
LOC_Os02g01310
LOC_Os02g01590
LOC_Os02g01700
LOC_Os02g01750
LOC_Os02g01765
LOC_Os02g01830
LOC_Os02g01870
LOC_Os02g01890
LOC_Os02g01900
LOC_Os02g01910
LOC_Os02g01930
LOC_Os02g01990
LOC_Os02g02000
LOC_Os02g02030
LOC_Os02g02140
LOC_Os02g02160
LOC_Os02g02240
LOC_Os02g02310
LOC_Os02g02380
LOC_Os02g02490
LOC_Os02g02630
LOC_Os02g02700
LOC_Os02g02790
LOC_Os02g02820
LOC_Os02g03030
LOC_Os02g03120
LOC_Os02g03140
LOC_Os02g03150
LOC_Os02g03170
LOC_Os02g03180
LOC_Os02g03190
LOC_Os02g03200
LOC_Os02g03210
LOC_Os02g03294
LOC_Os02g03400
LOC_Os02g03500
LOC_Os02g03520
LOC_Os02g03570
LOC_Os02g03660
LOC_Os02g03710
LOC_Os02g03800
LOC_Os02g03810
LOC_Os02g03830
LOC_Os02g03880
LOC_Os02g03910
LOC_Os02g03960
LOC_Os02g03980
LOC_Os02g04000
LOC_Os02g04130
LOC_Os02g04220
LOC_Os02g04340
LOC_Os02g04369
LOC_Os02g04380
LOC_Os02g04390
LOC_Os02g04430
LOC_Os02g04550
LOC_Os02g04720
LOC_Os02g04740
LOC_Os02g04780
LOC_Os02g04790
LOC_Os02g04850
LOC_Os02g04900
LOC_Os02g04990
LOC_Os02g05000
LOC_Os02g05050
LOC_Os02g05070
LOC_Os02g05080
LOC_Os02g05190
LOC_Os02g05250
LOC_Os02g05300
LOC_Os02g05620
LOC_Os02g05640
LOC_Os02g05800
LOC_Os02g06150
LOC_Os02g06160
LOC_Os02g06240
LOC_Os02g06320
LOC_Os02g06330
LOC_Os02g06450
LOC_Os02g06560
LOC_Os02g06605
LOC_Os02g06690
LOC_Os02g06754
LOC_Os02g06850
LOC_Os02g06860
LOC_Os02g06960
LOC_Os02g06970
LOC_Os02g06980
LOC_Os02g06990
LOC_Os02g07030
LOC_Os02g07110
LOC_Os02g07140
LOC_Os02g07440
LOC_Os02g07460
LOC_Os02g07550
LOC_Os02g07575
LOC_Os02g07700
LOC_Os02g07770
LOC_Os02g07810
LOC_Os02g07850
LOC_Os02g07970
LOC_Os02g08000
LOC_Os02g08070
LOC_Os02g08110
LOC_Os02g08170
LOC_Os02g08200
LOC_Os02g08320
LOC_Os02g08330
LOC_Os02g08400
LOC_Os02g08440
LOC_Os02g08470
LOC_Os02g08510
LOC_Os02g09050
LOC_Os02g09090
LOC_Os02g09190
LOC_Os02g09390
LOC_Os02g09400
LOC_Os02g09410
LOC_Os02g09510
LOC_Os02g09520
LOC_Os02g09540
LOC_Os02g09610
LOC_Os02g09660
LOC_Os02g09850
LOC_Os02g09940
LOC_Os02g09960
LOC_Os02g09970
LOC_Os02g09980
LOC_Os02g10240
LOC_Os02g10360
LOC_Os02g10370
LOC_Os02g10460
LOC_Os02g10500
LOC_Os02g10530
LOC_Os02g10550
LOC_Os02g10580
LOC_Os02g10680
LOC_Os02g10730
LOC_Os02g10800
LOC_Os02g10830
LOC_Os02g10880
LOC_Os02g11020
LOC_Os02g11040
LOC_Os02g11070
LOC_Os02g11130
LOC_Os02g11640
LOC_Os02g11680
LOC_Os02g11700
LOC_Os02g11720
LOC_Os02g11870
LOC_Os02g11880
LOC_Os02g11890
LOC_Os02g11950
LOC_Os02g12000
LOC_Os02g12270
LOC_Os02g12280
LOC_Os02g12410
LOC_Os02g12460
LOC_Os02g12530
LOC_Os02g12560
LOC_Os02g12680
LOC_Os02g12690
LOC_Os02g12700
LOC_Os02g12710
LOC_Os02g12720
LOC_Os02g12820
LOC_Os02g13060
LOC_Os02g13180
LOC_Os02g13190
LOC_Os02g13220
LOC_Os02g13260
LOC_Os02g13330
LOC_Os02g13430
LOC_Os02g13540
LOC_Os02g13600
LOC_Os02g13620
LOC_Os02g13630
LOC_Os02g13670
LOC_Os02g13760
LOC_Os02g13800
LOC_Os02g13860
LOC_Os02g13940
LOC_Os02g13980
LOC_Os02g14080
LOC_Os02g14090
LOC_Os02g14170
LOC_Os02g14180
LOC_Os02g14430
LOC_Os02g14440
LOC_Os02g14460
LOC_Os02g14490
LOC_Os02g14540
LOC_Os02g14570
LOC_Os02g14590
LOC_Os02g14630
LOC_Os02g14680
LOC_Os02g14700
LOC_Os02g14810
LOC_Os02g14850
LOC_Os02g14870
LOC_Os02g14890
LOC_Os02g14990
LOC_Os02g15000
LOC_Os02g15010
LOC_Os02g15020
LOC_Os02g15030
LOC_Os02g15050
LOC_Os02g15080
LOC_Os02g15100
LOC_Os02g15110
LOC_Os02g15120
LOC_Os02g15130
LOC_Os02g15200
LOC_Os02g15250
LOC_Os02g15280
LOC_Os02g15290
LOC_Os02g15340
LOC_Os02g15500
LOC_Os02g15670
LOC_Os02g15700
LOC_Os02g15710
LOC_Os02g15760
LOC_Os02g15810
LOC_Os02g15860
LOC_Os02g16230
LOC_Os02g16560
LOC_Os02g16610
LOC_Os02g16680
LOC_Os02g16730
LOC_Os02g16760
LOC_Os02g16780
LOC_Os02g16790
LOC_Os02g16800
LOC_Os02g16850
LOC_Os02g16909
LOC_Os02g17090
LOC_Os02g17150
LOC_Os02g17170
LOC_Os02g17200
LOC_Os02g17210
LOC_Os02g17240
LOC_Os02g17270
LOC_Os02g17480
LOC_Os02g17590
LOC_Os02g17770
LOC_Os02g17880
LOC_Os02g18390
LOC_Os02g18410
LOC_Os02g18430
LOC_Os02g18460
LOC_Os02g18470
LOC_Os02g18490
LOC_Os02g18614
LOC_Os02g18620
LOC_Os02g18630
LOC_Os02g18650
LOC_Os02g18710
LOC_Os02g18720
LOC_Os02g18750
LOC_Os02g19050
LOC_Os02g19060
LOC_Os02g19130
LOC_Os02g19430
LOC_Os02g19450
LOC_Os02g19470
LOC_Os02g19530
LOC_Os02g19680
LOC_Os02g19790
LOC_Os02g19820
LOC_Os02g19980
LOC_Os02g20060
LOC_Os02g20150
LOC_Os02g20590
LOC_Os02g20990
LOC_Os02g21040
LOC_Os02g21070
LOC_Os02g21090
LOC_Os02g21185
LOC_Os02g21220
LOC_Os02g21310
LOC_Os02g21330
LOC_Os02g21350
LOC_Os02g21470
LOC_Os02g21640
LOC_Os02g21700
LOC_Os02g21810
LOC_Os02g21830
LOC_Os02g21890
LOC_Os02g21920
LOC_Os02g21925
LOC_Os02g22020
LOC_Os02g22160
LOC_Os02g22440
LOC_Os02g22770
LOC_Os02g22820
LOC_Os02g23826
LOC_Os02g23910
LOC_Os02g24010
LOC_Os02g24390
LOC_Os02g24540
LOC_Os02g24700
LOC_Os02g24740
LOC_Os02g25020
LOC_Os02g25230
LOC_Os02g25620
LOC_Os02g25630
LOC_Os02g25700
LOC_Os02g25755
LOC_Os02g25780
LOC_Os02g25830
LOC_Os02g25940
LOC_Os02g26140
LOC_Os02g26170
LOC_Os02g26260
LOC_Os02g26320
LOC_Os02g26430
LOC_Os02g26470
LOC_Os02g26540
LOC_Os02g26580
LOC_Os02g26600
LOC_Os02g26670
LOC_Os02g26720
LOC_Os02g26840
LOC_Os02g27190
LOC_Os02g27200
LOC_Os02g27300
LOC_Os02g27370
LOC_Os02g27450
LOC_Os02g27730
LOC_Os02g27790
LOC_Os02g27800
LOC_Os02g27990
LOC_Os02g28110
LOC_Os02g28130
LOC_Os02g28170
LOC_Os02g28200
LOC_Os02g28220
LOC_Os02g28240
LOC_Os02g28300
LOC_Os02g28340
LOC_Os02g28410
LOC_Os02g28460
LOC_Os02g28590
LOC_Os02g28600
LOC_Os02g28680
LOC_Os02g28860
LOC_Os02g28900
LOC_Os02g29110
LOC_Os02g29120
LOC_Os02g29240
LOC_Os02g29250
LOC_Os02g29310
LOC_Os02g29450
LOC_Os02g29720
LOC_Os02g29900
LOC_Os02g30070
LOC_Os02g30100
LOC_Os02g30280
LOC_Os02g30300
LOC_Os02g30380
LOC_Os02g30420
LOC_Os02g30440
LOC_Os02g30450
LOC_Os02g30470
LOC_Os02g30550
LOC_Os02g30560
LOC_Os02g30600
LOC_Os02g30610
LOC_Os02g30690
LOC_Os02g30780
LOC_Os02g30810
LOC_Os02g30820
LOC_Os02g30850
LOC_Os02g30910
LOC_Os02g30955
LOC_Os02g31090
LOC_Os02g31140
LOC_Os02g31210
LOC_Os02g31280
LOC_Os02g31300
LOC_Os02g31840
LOC_Os02g31867
LOC_Os02g31980
LOC_Os02g31990
LOC_Os02g32040
LOC_Os02g32140
LOC_Os02g32270
LOC_Os02g32310
LOC_Os02g32320
LOC_Os02g32420
LOC_Os02g32440
LOC_Os02g32450
LOC_Os02g32550
LOC_Os02g32615
LOC_Os02g32620
LOC_Os02g32680
LOC_Os02g32840
LOC_Os02g32850
LOC_Os02g32950
LOC_Os02g32980
LOC_Os02g32990
LOC_Os02g33060
LOC_Os02g33090
LOC_Os02g33120
LOC_Os02g33170
LOC_Os02g33240
LOC_Os02g33330
LOC_Os02g33380
LOC_Os02g33390
LOC_Os02g33550
LOC_Os02g33590
LOC_Os02g33600
LOC_Os02g33640
LOC_Os02g33670
LOC_Os02g33680
LOC_Os02g33720
LOC_Os02g33780
LOC_Os02g33790
LOC_Os02g33800
LOC_Os02g33850
LOC_Os02g33890
LOC_Os02g34220
LOC_Os02g34250
LOC_Os02g34260
LOC_Os02g34310
LOC_Os02g34360
LOC_Os02g34390
LOC_Os02g34410
LOC_Os02g34430
LOC_Os02g34610
LOC_Os02g34640
LOC_Os02g34710
LOC_Os02g34870
LOC_Os02g34930
LOC_Os02g35020
LOC_Os02g35200
LOC_Os02g35240
LOC_Os02g35440
LOC_Os02g35450
LOC_Os02g35460
LOC_Os02g35530
LOC_Os02g35610
LOC_Os02g35650
LOC_Os02g35660
LOC_Os02g35710
LOC_Os02g35730
LOC_Os02g35740
LOC_Os02g35940
LOC_Os02g36000
LOC_Os02g36030
LOC_Os02g36040
LOC_Os02g36070
LOC_Os02g36110
LOC_Os02g36280
LOC_Os02g36300
LOC_Os02g36320
LOC_Os02g36330
LOC_Os02g36350
LOC_Os02g36500
LOC_Os02g36510
LOC_Os02g36530
LOC_Os02g36560
LOC_Os02g36595
LOC_Os02g36600
LOC_Os02g36680
LOC_Os02g36690
LOC_Os02g36700
LOC_Os02g36730
LOC_Os02g36749
LOC_Os02g36780
LOC_Os02g36810
LOC_Os02g36820
LOC_Os02g36830
LOC_Os02g36845
LOC_Os02g36850
LOC_Os02g36880
LOC_Os02g36890
LOC_Os02g36940
LOC_Os02g37000
LOC_Os02g37010
LOC_Os02g37060
LOC_Os02g37070
LOC_Os02g37109
LOC_Os02g37160
LOC_Os02g37180
LOC_Os02g37280
LOC_Os02g37290
LOC_Os02g37300
LOC_Os02g37309
LOC_Os02g37320
LOC_Os02g37330
LOC_Os02g37440
LOC_Os02g37480
LOC_Os02g37520
LOC_Os02g37540
LOC_Os02g37550
LOC_Os02g37570
LOC_Os02g37610
LOC_Os02g37780
LOC_Os02g37960
LOC_Os02g38040
LOC_Os02g38090
LOC_Os02g38120
LOC_Os02g38170
LOC_Os02g38260
LOC_Os02g38290
LOC_Os02g38330
LOC_Os02g38450
LOC_Os02g38720
LOC_Os02g38760
LOC_Os02g38770
LOC_Os02g38850
LOC_Os02g38860
LOC_Os02g38930
LOC_Os02g38970
LOC_Os02g39000
LOC_Os02g39090
LOC_Os02g39150
LOC_Os02g39155
LOC_Os02g39170
LOC_Os02g39210
LOC_Os02g39230
LOC_Os02g39240
LOC_Os02g39260
LOC_Os02g39310
LOC_Os02g39330
LOC_Os02g39360
LOC_Os02g39380
LOC_Os02g39420
LOC_Os02g39500
LOC_Os02g39510
LOC_Os02g39590
LOC_Os02g39620
LOC_Os02g39710
LOC_Os02g39750
LOC_Os02g39884
LOC_Os02g39930
LOC_Os02g39960
LOC_Os02g40010
LOC_Os02g40020
LOC_Os02g40100
LOC_Os02g40110
LOC_Os02g40120
LOC_Os02g40260
LOC_Os02g40440
LOC_Os02g40530
LOC_Os02g40550
LOC_Os02g40560
LOC_Os02g40590
LOC_Os02g40600
LOC_Os02g40620
LOC_Os02g40630
LOC_Os02g40640
LOC_Os02g40650
LOC_Os02g40690
[truncated: 7,261 more rows]

## Sheet: K1-c
K1-c			GO term	Ontology	Description	Number in input list	Number in BG/Ref	p-value	FDR
LOC_Os01g01030			GO:0030528	F	transcription regulator activity	295	1773	3e-05	0.0015
LOC_Os01g01060			GO:0003700	F	transcription factor activity	295	1773	3e-05	0.0015
LOC_Os01g01120			GO:0019825	F	oxygen binding	75	345	6.5e-05	0.0022
LOC_Os01g01280
LOC_Os01g01302
LOC_Os01g01450
LOC_Os01g01470
LOC_Os01g01610
LOC_Os01g01650
LOC_Os01g01730
LOC_Os01g01880
LOC_Os01g02110
LOC_Os01g02130
LOC_Os01g02300
LOC_Os01g02310
LOC_Os01g02390
LOC_Os01g02500
LOC_Os01g02570
LOC_Os01g02700
LOC_Os01g02710
LOC_Os01g02870
LOC_Os01g03130
LOC_Os01g03330
LOC_Os01g03340
LOC_Os01g03360
LOC_Os01g03420
LOC_Os01g03530
LOC_Os01g03750
LOC_Os01g03810
LOC_Os01g03940
LOC_Os01g03970
LOC_Os01g04020
LOC_Os01g04160
LOC_Os01g04324
LOC_Os01g04440
LOC_Os01g04460
LOC_Os01g04480
LOC_Os01g04500
LOC_Os01g04520
LOC_Os01g04540
LOC_Os01g04650
LOC_Os01g04730
LOC_Os01g04930
LOC_Os01g05000
LOC_Os01g05140
LOC_Os01g05180
LOC_Os01g05330
LOC_Os01g05440
LOC_Os01g05450
LOC_Os01g05480
LOC_Os01g05520
LOC_Os01g05560
LOC_Os01g05610
LOC_Os01g05790
LOC_Os01g05850
LOC_Os01g05970
LOC_Os01g05980
LOC_Os01g06010
LOC_Os01g06050
LOC_Os01g06280
LOC_Os01g06320
LOC_Os01g06540
LOC_Os01g06720
LOC_Os01g06740
LOC_Os01g06870
LOC_Os01g06910
LOC_Os01g06940
LOC_Os01g06960
LOC_Os01g06980
LOC_Os01g06990
LOC_Os01g07030
LOC_Os01g07240
LOC_Os01g07420
LOC_Os01g07640
LOC_Os01g07730
LOC_Os01g07900
LOC_Os01g08110
LOC_Os01g08120
LOC_Os01g08460
LOC_Os01g08464
LOC_Os01g08620
LOC_Os01g08630
LOC_Os01g08650
LOC_Os01g08760
LOC_Os01g08780
LOC_Os01g08950
LOC_Os01g09420
LOC_Os01g09500
LOC_Os01g09540
LOC_Os01g09550
LOC_Os01g09580
LOC_Os01g09640
LOC_Os01g09665
LOC_Os01g09730
LOC_Os01g09810
LOC_Os01g09850
LOC_Os01g09900
LOC_Os01g10020
LOC_Os01g10060
LOC_Os01g10070
LOC_Os01g10170
LOC_Os01g10210
LOC_Os01g10300
LOC_Os01g10370
LOC_Os01g10400
LOC_Os01g10580
LOC_Os01g10640
LOC_Os01g10710
LOC_Os01g10890
LOC_Os01g11240
LOC_Os01g11570
LOC_Os01g11620
LOC_Os01g12110
LOC_Os01g12120
LOC_Os01g12130
LOC_Os01g12230
LOC_Os01g12390
LOC_Os01g12490
LOC_Os01g12560
LOC_Os01g12570
LOC_Os01g12740
LOC_Os01g12770
LOC_Os01g12790
LOC_Os01g12820
LOC_Os01g12920
LOC_Os01g13020
LOC_Os01g13070
LOC_Os01g13080
LOC_Os01g13120
LOC_Os01g13330
LOC_Os01g13340
LOC_Os01g13530
LOC_Os01g13560
LOC_Os01g13600
LOC_Os01g13780
LOC_Os01g13830
LOC_Os01g13860
LOC_Os01g13880
LOC_Os01g14030
LOC_Os01g14170
LOC_Os01g14220
LOC_Os01g14310
LOC_Os01g14540
LOC_Os01g14590
LOC_Os01g14750
LOC_Os01g14850
LOC_Os01g14890
LOC_Os01g15320
LOC_Os01g15448
LOC_Os01g15510
LOC_Os01g15530
LOC_Os01g16220
LOC_Os01g16670
LOC_Os01g16750
LOC_Os01g16930
LOC_Os01g16980
LOC_Os01g16990
LOC_Os01g17030
LOC_Os01g17040
LOC_Os01g17060
LOC_Os01g17065
LOC_Os01g17150
LOC_Os01g17170
LOC_Os01g17402
LOC_Os01g17420
LOC_Os01g18130
LOC_Os01g18220
LOC_Os01g18240
LOC_Os01g18280
LOC_Os01g18530
LOC_Os01g18660
LOC_Os01g18790
LOC_Os01g19080
LOC_Os01g19120
LOC_Os01g19350
LOC_Os01g19480
LOC_Os01g19610
LOC_Os01g19740
LOC_Os01g19820
LOC_Os01g20208
LOC_Os01g20730
LOC_Os01g20830
LOC_Os01g20894
LOC_Os01g20950
LOC_Os01g21300
LOC_Os01g21520
LOC_Os01g21585
LOC_Os01g21710
LOC_Os01g22000
LOC_Os01g22010
LOC_Os01g22030
LOC_Os01g22220
LOC_Os01g22380
LOC_Os01g22440
LOC_Os01g22490
LOC_Os01g22570
LOC_Os01g22920
LOC_Os01g23000
LOC_Os01g23100
LOC_Os01g23600
LOC_Os01g23880
LOC_Os01g24240
LOC_Os01g24340
LOC_Os01g24430
LOC_Os01g24440
LOC_Os01g24490
LOC_Os01g24670
LOC_Os01g24790
LOC_Os01g24980
LOC_Os01g25070
LOC_Os01g25270
LOC_Os01g25500
LOC_Os01g25510
LOC_Os01g25630
LOC_Os01g25800
LOC_Os01g26250
LOC_Os01g26310
LOC_Os01g27260
LOC_Os01g27860
LOC_Os01g28450
LOC_Os01g28570
LOC_Os01g28600
LOC_Os01g28730
LOC_Os01g28790
LOC_Os01g29240
LOC_Os01g29330
LOC_Os01g29600
LOC_Os01g29690
LOC_Os01g29840
LOC_Os01g29860
LOC_Os01g29890
LOC_Os01g31494
LOC_Os01g31690
LOC_Os01g31910
LOC_Os01g32170
LOC_Os01g32330
LOC_Os01g32450
LOC_Os01g32890
LOC_Os01g33070
LOC_Os01g33090
LOC_Os01g33490
LOC_Os01g33510
LOC_Os01g33670
LOC_Os01g33710
LOC_Os01g33770
LOC_Os01g33950
LOC_Os01g33980
LOC_Os01g34060
LOC_Os01g34590
LOC_Os01g34600
LOC_Os01g34770
LOC_Os01g34790
LOC_Os01g34900
LOC_Os01g34940
LOC_Os01g35590
LOC_Os01g36070
LOC_Os01g36270
LOC_Os01g36330
LOC_Os01g36340
LOC_Os01g36540
LOC_Os01g36550
LOC_Os01g36610
LOC_Os01g36660
LOC_Os01g36950
LOC_Os01g37110
LOC_Os01g37460
LOC_Os01g37510
LOC_Os01g37630
LOC_Os01g37670
LOC_Os01g37690
LOC_Os01g37810
LOC_Os01g37950
LOC_Os01g38030
LOC_Os01g38390
LOC_Os01g38510
LOC_Os01g38580
LOC_Os01g38850
LOC_Os01g38980
LOC_Os01g39070
LOC_Os01g39110
LOC_Os01g39180
LOC_Os01g39210
LOC_Os01g39290
LOC_Os01g39350
LOC_Os01g39600
LOC_Os01g39670
LOC_Os01g39840
LOC_Os01g39860
LOC_Os01g39990
LOC_Os01g40120
LOC_Os01g40160
LOC_Os01g40200
LOC_Os01g40520
LOC_Os01g40540
LOC_Os01g40700
LOC_Os01g40730
LOC_Os01g40740
LOC_Os01g40760
LOC_Os01g41010
LOC_Os01g41160
LOC_Os01g41270
LOC_Os01g41290
LOC_Os01g41420
LOC_Os01g41430
LOC_Os01g41660
LOC_Os01g41710
LOC_Os01g41790
LOC_Os01g41990
LOC_Os01g42030
LOC_Os01g42140
LOC_Os01g42280
LOC_Os01g42550
LOC_Os01g42720
LOC_Os01g42960
LOC_Os01g43040
LOC_Os01g43080
LOC_Os01g43110
LOC_Os01g43400
LOC_Os01g43450
LOC_Os01g43490
LOC_Os01g43560
LOC_Os01g43740
LOC_Os01g43750
LOC_Os01g43760
LOC_Os01g43890
LOC_Os01g44140
LOC_Os01g44210
LOC_Os01g44320
LOC_Os01g45200
LOC_Os01g45250
LOC_Os01g45470
LOC_Os01g45550
LOC_Os01g45760
LOC_Os01g46230
LOC_Os01g46260
LOC_Os01g46450
LOC_Os01g46650
LOC_Os01g46790
LOC_Os01g46830
LOC_Os01g47040
LOC_Os01g47050
LOC_Os01g47100
LOC_Os01g47290
LOC_Os01g47500
LOC_Os01g47580
LOC_Os01g47700
LOC_Os01g47710
LOC_Os01g47720
LOC_Os01g47730
LOC_Os01g48170
LOC_Os01g48250
LOC_Os01g48320
LOC_Os01g48410
LOC_Os01g48446
LOC_Os01g48525
LOC_Os01g48550
LOC_Os01g48710
LOC_Os01g48760
LOC_Os01g48850
LOC_Os01g49070
LOC_Os01g49120
LOC_Os01g49580
LOC_Os01g49630
LOC_Os01g49750
LOC_Os01g49790
LOC_Os01g49880
LOC_Os01g49890
LOC_Os01g50240
LOC_Os01g50420
LOC_Os01g50430
LOC_Os01g50460
LOC_Os01g50490
LOC_Os01g50570
LOC_Os01g50590
LOC_Os01g50780
LOC_Os01g51170
LOC_Os01g51360
LOC_Os01g51480
LOC_Os01g51850
LOC_Os01g51870
LOC_Os01g51940
LOC_Os01g52020
LOC_Os01g52320
LOC_Os01g52330
LOC_Os01g52340
LOC_Os01g52480
LOC_Os01g52650
LOC_Os01g52660
LOC_Os01g52680
LOC_Os01g52700
LOC_Os01g52730
LOC_Os01g52830
LOC_Os01g52980
LOC_Os01g53090
LOC_Os01g53340
LOC_Os01g53370
LOC_Os01g53380
LOC_Os01g53390
LOC_Os01g53440
LOC_Os01g53450
LOC_Os01g53750
LOC_Os01g53800
LOC_Os01g53890
LOC_Os01g53920
LOC_Os01g53940
LOC_Os01g54070
LOC_Os01g54340
LOC_Os01g54350
LOC_Os01g54470
LOC_Os01g55070
LOC_Os01g55180
LOC_Os01g55410
LOC_Os01g55710
LOC_Os01g56010
LOC_Os01g56070
LOC_Os01g56210
LOC_Os01g56220
LOC_Os01g56360
LOC_Os01g56690
LOC_Os01g56720
LOC_Os01g56900
LOC_Os01g57260
LOC_Os01g57440
LOC_Os01g57610
LOC_Os01g57840
LOC_Os01g57870
LOC_Os01g57900
LOC_Os01g58170
LOC_Os01g58330
LOC_Os01g58340
LOC_Os01g58440
LOC_Os01g58610
LOC_Os01g58620
LOC_Os01g58630
LOC_Os01g58800
LOC_Os01g58860
LOC_Os01g59030
LOC_Os01g59070
LOC_Os01g59090
LOC_Os01g59610
LOC_Os01g59690
LOC_Os01g59730
LOC_Os01g59870
LOC_Os01g59940
LOC_Os01g60110
LOC_Os01g60250
LOC_Os01g60460
LOC_Os01g60600
LOC_Os01g60640
LOC_Os01g60670
LOC_Os01g60740
LOC_Os01g60760
LOC_Os01g61070
LOC_Os01g61180
LOC_Os01g61200
LOC_Os01g61230
LOC_Os01g61340
LOC_Os01g61460
LOC_Os01g61630
LOC_Os01g61680
LOC_Os01g61880
LOC_Os01g61950
LOC_Os01g61970
LOC_Os01g61980
LOC_Os01g62050
LOC_Os01g62180
LOC_Os01g62290
LOC_Os01g62300
LOC_Os01g62380
LOC_Os01g62430
LOC_Os01g62460
LOC_Os01g62550
LOC_Os01g62610
LOC_Os01g62660
LOC_Os01g62670
LOC_Os01g62770
LOC_Os01g62830
LOC_Os01g62850
LOC_Os01g62880
LOC_Os01g62920
LOC_Os01g62970
LOC_Os01g62980
LOC_Os01g63050
LOC_Os01g63160
LOC_Os01g63410
LOC_Os01g63470
LOC_Os01g63710
LOC_Os01g63800
LOC_Os01g63810
LOC_Os01g63880
LOC_Os01g64020
LOC_Os01g64100
LOC_Os01g64170
LOC_Os01g64190
LOC_Os01g64270
LOC_Os01g64310
LOC_Os01g64670
LOC_Os01g64710
LOC_Os01g64730
LOC_Os01g64800
LOC_Os01g64830
LOC_Os01g64840
LOC_Os01g64890
LOC_Os01g65380
LOC_Os01g65610
LOC_Os01g65692
LOC_Os01g65730
LOC_Os01g65770
LOC_Os01g66230
LOC_Os01g66290
LOC_Os01g66510
LOC_Os01g66590
LOC_Os01g66760
LOC_Os01g66820
LOC_Os01g66830
LOC_Os01g66840
LOC_Os01g66890
LOC_Os01g66940
LOC_Os01g67040
LOC_Os01g67210
LOC_Os01g67240
LOC_Os01g67490
LOC_Os01g67540
LOC_Os01g67830
LOC_Os01g67835
LOC_Os01g67860
LOC_Os01g67900
LOC_Os01g68070
LOC_Os01g68130
LOC_Os01g68140
LOC_Os01g68480
LOC_Os01g68570
LOC_Os01g68610
LOC_Os01g68640
LOC_Os01g68700
LOC_Os01g68720
LOC_Os01g68730
LOC_Os01g68740
LOC_Os01g68800
LOC_Os01g68840
LOC_Os01g69100
LOC_Os01g69200
LOC_Os01g69870
LOC_Os01g69960
LOC_Os01g69980
LOC_Os01g70100
LOC_Os01g70120
LOC_Os01g70150
LOC_Os01g70170
LOC_Os01g70260
LOC_Os01g70290
LOC_Os01g70460
LOC_Os01g70470
LOC_Os01g70480
LOC_Os01g70550
LOC_Os01g70640
LOC_Os01g70770
LOC_Os01g70790
LOC_Os01g70890
LOC_Os01g71020
LOC_Os01g71040
LOC_Os01g71180
LOC_Os01g71240
LOC_Os01g71256
LOC_Os01g71310
LOC_Os01g71420
LOC_Os01g71830
LOC_Os01g71930
LOC_Os01g71950
LOC_Os01g72080
LOC_Os01g72100
LOC_Os01g72140
LOC_Os01g72380
LOC_Os01g72410
LOC_Os01g72420
LOC_Os01g72530
LOC_Os01g72730
LOC_Os01g72740
LOC_Os01g72760
LOC_Os01g72900
LOC_Os01g72930
LOC_Os01g72950
LOC_Os01g72970
LOC_Os01g73250
LOC_Os01g73280
LOC_Os01g73420
LOC_Os01g73500
LOC_Os01g73590
LOC_Os01g73890
LOC_Os01g74040
LOC_Os01g74110
LOC_Os01g74146
LOC_Os01g74300
LOC_Os01g74450
LOC_Os01g74540
LOC_Os01g74670
LOC_Os02g01080
LOC_Os02g01120
LOC_Os02g01140
LOC_Os02g01275
LOC_Os02g01290
LOC_Os02g01340
LOC_Os02g01380
LOC_Os02g01410
LOC_Os02g01520
LOC_Os02g01540
LOC_Os02g01730
LOC_Os02g01790
LOC_Os02g02020
LOC_Os02g02275
LOC_Os02g02400
LOC_Os02g02500
LOC_Os02g02510
LOC_Os02g02740
LOC_Os02g02770
LOC_Os02g02800
LOC_Os02g02870
LOC_Os02g02890
LOC_Os02g02970
LOC_Os02g03010
LOC_Os02g03020
LOC_Os02g03420
LOC_Os02g03490
LOC_Os02g03510
LOC_Os02g03990
LOC_Os02g04030
LOC_Os02g04170
LOC_Os02g04190
LOC_Os02g04210
LOC_Os02g04250
LOC_Os02g04420
LOC_Os02g04530
LOC_Os02g04570
LOC_Os02g04610
LOC_Os02g04700
LOC_Os02g04915
LOC_Os02g04960
LOC_Os02g05060
LOC_Os02g05090
LOC_Os02g05120
LOC_Os02g05140
LOC_Os02g05240
LOC_Os02g05470
LOC_Os02g05520
LOC_Os02g05590
LOC_Os02g05600
LOC_Os02g05830
LOC_Os02g06170
LOC_Os02g06200
LOC_Os02g06220
LOC_Os02g06360
LOC_Os02g06380
LOC_Os02g06470
LOC_Os02g06490
LOC_Os02g06520
LOC_Os02g06540
LOC_Os02g06580
LOC_Os02g07010
LOC_Os02g07050
LOC_Os02g07160
LOC_Os02g07320
LOC_Os02g07495
LOC_Os02g07690
LOC_Os02g07709
LOC_Os02g07890
LOC_Os02g07930
LOC_Os02g08040
LOC_Os02g08050
LOC_Os02g08100
LOC_Os02g08150
LOC_Os02g08180
LOC_Os02g08190
LOC_Os02g08220
LOC_Os02g08310
LOC_Os02g08420
LOC_Os02g08460
LOC_Os02g08530
LOC_Os02g09200
LOC_Os02g09240
LOC_Os02g09250
LOC_Os02g09260
LOC_Os02g09270
LOC_Os02g09290
LOC_Os02g09310
LOC_Os02g09320
LOC_Os02g09330
LOC_Os02g09380
LOC_Os02g09480
LOC_Os02g09590
LOC_Os02g09620
LOC_Os02g09650
LOC_Os02g09750
LOC_Os02g09760
LOC_Os02g09800
LOC_Os02g09820
LOC_Os02g09830
LOC_Os02g09910
LOC_Os02g09930
LOC_Os02g09990
LOC_Os02g10020
LOC_Os02g10300
LOC_Os02g10450
LOC_Os02g10590
LOC_Os02g10630
LOC_Os02g10660
LOC_Os02g10750
LOC_Os02g10940
LOC_Os02g10950
LOC_Os02g10960
LOC_Os02g10990
LOC_Os02g11100
LOC_Os02g11110
LOC_Os02g11670
LOC_Os02g11705
LOC_Os02g11770
LOC_Os02g11790
LOC_Os02g11859
LOC_Os02g12020
LOC_Os02g12150
LOC_Os02g12250
LOC_Os02g12300
LOC_Os02g12370
LOC_Os02g12610
LOC_Os02g12730
LOC_Os02g12780
LOC_Os02g12790
LOC_Os02g12890
LOC_Os02g13020
LOC_Os02g13080
LOC_Os02g13100
LOC_Os02g13290
LOC_Os02g13304
LOC_Os02g13310
LOC_Os02g13420
LOC_Os02g13510
LOC_Os02g13650
LOC_Os02g13700
LOC_Os02g13710
LOC_Os02g13720
LOC_Os02g13780
LOC_Os02g13960
LOC_Os02g14160
LOC_Os02g14450
LOC_Os02g14480
LOC_Os02g14790
LOC_Os02g14874
LOC_Os02g14910
LOC_Os02g14970
LOC_Os02g15060
LOC_Os02g15160
LOC_Os02g15300
LOC_Os02g15540
LOC_Os02g15704
LOC_Os02g15730
LOC_Os02g15770
LOC_Os02g15800
LOC_Os02g16070
LOC_Os02g16540
LOC_Os02g16770
LOC_Os02g16995
LOC_Os02g17000
LOC_Os02g17180
LOC_Os02g17340
LOC_Os02g17370
LOC_Os02g17400
LOC_Os02g17610
LOC_Os02g17710
LOC_Os02g17920
LOC_Os02g18150
LOC_Os02g18350
LOC_Os02g18380
LOC_Os02g18612
LOC_Os02g18640
LOC_Os02g18784
LOC_Os02g18880
LOC_Os02g19180
LOC_Os02g19380
LOC_Os02g19540
LOC_Os02g19740
LOC_Os02g19770
LOC_Os02g19990
LOC_Os02g20530
LOC_Os02g20540
LOC_Os02g20560
LOC_Os02g20600
LOC_Os02g20720
LOC_Os02g21080
LOC_Os02g21230
LOC_Os02g21290
LOC_Os02g21500
LOC_Os02g21530
LOC_Os02g21550
LOC_Os02g21580
LOC_Os02g21770
LOC_Os02g22380
LOC_Os02g22480
LOC_Os02g22650
LOC_Os02g24210
LOC_Os02g25080
LOC_Os02g25300
LOC_Os02g25610
LOC_Os02g25840
LOC_Os02g25900
LOC_Os02g25910
LOC_Os02g26160
LOC_Os02g26210
LOC_Os02g26290
LOC_Os02g26790
LOC_Os02g26794
LOC_Os02g26890
LOC_Os02g27100
LOC_Os02g27340
LOC_Os02g27400
LOC_Os02g27600
LOC_Os02g27769
LOC_Os02g27910
LOC_Os02g28140
LOC_Os02g28334
LOC_Os02g28450
LOC_Os02g28470
LOC_Os02g28820
LOC_Os02g28970
LOC_Os02g29000
LOC_Os02g29020
LOC_Os02g29180
LOC_Os02g29220
LOC_Os02g29290
LOC_Os02g29400
LOC_Os02g29500
LOC_Os02g29590
LOC_Os02g29860
LOC_Os02g30240
LOC_Os02g30320
LOC_Os02g30630
LOC_Os02g30670
LOC_Os02g30790
LOC_Os02g30890
LOC_Os02g30940
LOC_Os02g31030
LOC_Os02g31845
LOC_Os02g31920
LOC_Os02g31922
LOC_Os02g32009
LOC_Os02g32060
LOC_Os02g32080
LOC_Os02g32130
LOC_Os02g32469
LOC_Os02g32480
LOC_Os02g32540
LOC_Os02g32580
LOC_Os02g32590
LOC_Os02g32600
LOC_Os02g32630
LOC_Os02g32740
LOC_Os02g32940
LOC_Os02g33000
LOC_Os02g33050
LOC_Os02g33070
LOC_Os02g33110
LOC_Os02g33705
LOC_Os02g33740
LOC_Os02g33770
LOC_Os02g33820
LOC_Os02g33840
LOC_Os02g34270
LOC_Os02g34370
LOC_Os02g34540
LOC_Os02g34700
LOC_Os02g34800
LOC_Os02g34960
LOC_Os02g34970
LOC_Os02g35000
LOC_Os02g35110
LOC_Os02g35180
LOC_Os02g35230
LOC_Os02g35260
LOC_Os02g35315
LOC_Os02g35540
LOC_Os02g35690
LOC_Os02g35760
LOC_Os02g35830
LOC_Os02g36250
LOC_Os02g36370
LOC_Os02g36380
LOC_Os02g36540
LOC_Os02g36550
LOC_Os02g36580
LOC_Os02g36840
LOC_Os02g36950
LOC_Os02g37094
LOC_Os02g37170
LOC_Os02g37190
LOC_Os02g37254
LOC_Os02g37360
LOC_Os02g37490
LOC_Os02g37600
LOC_Os02g37690
LOC_Os02g37700
LOC_Os02g37770
LOC_Os02g37834
LOC_Os02g37970
LOC_Os02g38029
LOC_Os02g38190
LOC_Os02g38210
LOC_Os02g38320
LOC_Os02g38350
LOC_Os02g38386
LOC_Os02g38740
LOC_Os02g38790
LOC_Os02g38795
LOC_Os02g38890
LOC_Os02g38940
LOC_Os02g39060
LOC_Os02g39100
LOC_Os02g39400
LOC_Os02g39430
LOC_Os02g39660
LOC_Os02g39740
LOC_Os02g39810
LOC_Os02g40130
LOC_Os02g40190
LOC_Os02g40270
LOC_Os02g40400
LOC_Os02g40454
LOC_Os02g40510
LOC_Os02g40520
LOC_Os02g40540
LOC_Os02g40730
LOC_Os02g40750
LOC_Os02g40820
LOC_Os02g41490
LOC_Os02g41760
LOC_Os02g41780
LOC_Os02g41810
LOC_Os02g41890
LOC_Os02g41900
LOC_Os02g42150
LOC_Os02g42450
LOC_Os02g42610
LOC_Os02g42740
LOC_Os02g42820
LOC_Os02g42880
LOC_Os02g43150
LOC_Os02g43314
LOC_Os02g43490
LOC_Os02g43670
LOC_Os02g43680
LOC_Os02g43740
LOC_Os02g43840
LOC_Os02g43980
LOC_Os02g44120
LOC_Os02g44240
LOC_Os02g44250
LOC_Os02g44290
LOC_Os02g44300
LOC_Os02g44320
LOC_Os02g44340
LOC_Os02g44360
LOC_Os02g44370
LOC_Os02g44590
LOC_Os02g44770
LOC_Os02g44890
LOC_Os02g44930
LOC_Os02g44975
LOC_Os02g44980
LOC_Os02g44990
LOC_Os02g45000
LOC_Os02g45010
LOC_Os02g45100
LOC_Os02g45230
LOC_Os02g45270
LOC_Os02g45590
LOC_Os02g45640
LOC_Os02g45700
LOC_Os02g45780
LOC_Os02g45900
LOC_Os02g45930
LOC_Os02g46080
LOC_Os02g46100
LOC_Os02g46140
LOC_Os02g46370
LOC_Os02g46380
LOC_Os02g46473
LOC_Os02g46600
LOC_Os02g46690
LOC_Os02g46780
LOC_Os02g46790
LOC_Os02g46830
LOC_Os02g46940
LOC_Os02g47000
LOC_Os02g47030
LOC_Os02g47190
LOC_Os02g47350
LOC_Os02g47390
LOC_Os02g47430
LOC_Os02g47450
LOC_Os02g47660
LOC_Os02g47830
LOC_Os02g47930
LOC_Os02g48040
LOC_Os02g48122
LOC_Os02g48190
LOC_Os02g48194
LOC_Os02g48350
LOC_Os02g48440
LOC_Os02g48450
LOC_Os02g48480
LOC_Os02g48670
LOC_Os02g48800
LOC_Os02g48920
LOC_Os02g48950
LOC_Os02g49160
LOC_Os02g49240
LOC_Os02g49260
LOC_Os02g49332
LOC_Os02g49510
LOC_Os02g49630
LOC_Os02g49640
LOC_Os02g49700
LOC_Os02g49830
LOC_Os02g49880
LOC_Os02g49960
LOC_Os02g49970
LOC_Os02g50130
LOC_Os02g50210
LOC_Os02g50404
LOC_Os02g50540
LOC_Os02g50630
LOC_Os02g50845
LOC_Os02g50930
LOC_Os02g51090
LOC_Os02g51414
LOC_Os02g51450
LOC_Os02g51460
LOC_Os02g51470
LOC_Os02g51480
LOC_Os02g51570
LOC_Os02g51820
LOC_Os02g51880
LOC_Os02g51910
LOC_Os02g51970
LOC_Os02g52010
LOC_Os02g52060
LOC_Os02g52150
LOC_Os02g52210
LOC_Os02g52220
LOC_Os02g52300
LOC_Os02g52314
LOC_Os02g52540
LOC_Os02g52830
LOC_Os02g52870
LOC_Os02g53050
LOC_Os02g53100
LOC_Os02g53150
LOC_Os02g53280
LOC_Os02g53290
LOC_Os02g53310
LOC_Os02g53410
LOC_Os02g53440
LOC_Os02g53750
LOC_Os02g53840
LOC_Os02g53860
LOC_Os02g54180
LOC_Os02g54550
LOC_Os02g54600
LOC_Os02g54780
LOC_Os02g54820
LOC_Os02g55020
LOC_Os02g55040
LOC_Os02g55060
LOC_Os02g55100
LOC_Os02g55190
LOC_Os02g55250
LOC_Os02g55310
LOC_Os02g55430
LOC_Os02g55470
LOC_Os02g55610
LOC_Os02g55840
LOC_Os02g55990
LOC_Os02g56014
LOC_Os02g56120
LOC_Os02g56140
LOC_Os02g56370
LOC_Os02g56400
LOC_Os02g56440
LOC_Os02g56510
LOC_Os02g56520
LOC_Os02g56610
LOC_Os02g56630
LOC_Os02g56700
LOC_Os02g56820
LOC_Os02g56860
LOC_Os02g56900
LOC_Os02g56940
LOC_Os02g57010
LOC_Os02g57050
LOC_Os02g57305
LOC_Os02g57310
LOC_Os02g57430
LOC_Os02g57460
LOC_Os02g57470
LOC_Os02g57490
LOC_Os02g57530
LOC_Os02g57620
LOC_Os02g57720
LOC_Os02g57860
LOC_Os02g57870
LOC_Os02g57940
LOC_Os02g57990
LOC_Os02g58040
LOC_Os02g58100
LOC_Os02g58150
LOC_Os02g58200
LOC_Os02g58220
LOC_Os02g58330
LOC_Os02g58350
LOC_Os02g58370
LOC_Os02g58390
LOC_Os02g58520
LOC_Os02g58540
LOC_Os02g58570
LOC_Os02g58620
LOC_Os02g58640
LOC_Os02g58670
LOC_Os02g58800
LOC_Os03g01008
LOC_Os03g01170
LOC_Os03g01470
LOC_Os03g01530
LOC_Os03g01550
LOC_Os03g01560
LOC_Os03g01700
LOC_Os03g01720
LOC_Os03g01740
LOC_Os03g01820
LOC_Os03g01915
LOC_Os03g01960
LOC_Os03g01990
LOC_Os03g02210
LOC_Os03g02390
LOC_Os03g02400
LOC_Os03g02430
LOC_Os03g02530
LOC_Os03g02600
LOC_Os03g02762
LOC_Os03g02770
LOC_Os03g02840
LOC_Os03g02890
LOC_Os03g02960
LOC_Os03g03100
LOC_Os03g03164
LOC_Os03g03200
LOC_Os03g03290
LOC_Os03g03330
LOC_Os03g03370
LOC_Os03g03440
LOC_Os03g03500
LOC_Os03g03530
LOC_Os03g03570
LOC_Os03g03654
LOC_Os03g03700
LOC_Os03g03810
LOC_Os03g03890
LOC_Os03g03910
LOC_Os03g03980
LOC_Os03g04000
LOC_Os03g04260
LOC_Os03g04340
LOC_Os03g04380
LOC_Os03g04480
LOC_Os03g04490
LOC_Os03g04600
LOC_Os03g04610
LOC_Os03g04620
LOC_Os03g04690
LOC_Os03g05110
LOC_Os03g05130
LOC_Os03g05170
LOC_Os03g05334
LOC_Os03g05450
LOC_Os03g05470
LOC_Os03g05550
LOC_Os03g05700
LOC_Os03g05710
LOC_Os03g05870
LOC_Os03g06170
LOC_Os03g06230
LOC_Os03g06350
LOC_Os03g06630
LOC_Os03g06700
LOC_Os03g06840
LOC_Os03g06850
LOC_Os03g07120
LOC_Os03g07140
LOC_Os03g07200
LOC_Os03g07330
LOC_Os03g07530
LOC_Os03g07650
LOC_Os03g07950
LOC_Os03g07970
LOC_Os03g08080
LOC_Os03g08114
LOC_Os03g08200
LOC_Os03g08290
LOC_Os03g08320
LOC_Os03g08350
LOC_Os03g08470
LOC_Os03g08560
LOC_Os03g08580
LOC_Os03g08610
LOC_Os03g08620
LOC_Os03g08850
LOC_Os03g08940
LOC_Os03g08970
LOC_Os03g09140
LOC_Os03g09150
LOC_Os03g09230
LOC_Os03g09810
LOC_Os03g10110
LOC_Os03g10240
LOC_Os03g10290
LOC_Os03g10390
LOC_Os03g10420
LOC_Os03g10469
LOC_Os03g10650
LOC_Os03g10700
LOC_Os03g10970
LOC_Os03g11020
LOC_Os03g11040
LOC_Os03g11060
LOC_Os03g11150
LOC_Os03g11210
LOC_Os03g11220
LOC_Os03g11250
LOC_Os03g11400
LOC_Os03g11430
LOC_Os03g11450
LOC_Os03g11680
LOC_Os03g11760
LOC_Os03g11840
LOC_Os03g11900
LOC_Os03g11930
LOC_Os03g12050
LOC_Os03g12150
LOC_Os03g12190
LOC_Os03g12200
LOC_Os03g12230
LOC_Os03g12380
LOC_Os03g12390
LOC_Os03g12430
LOC_Os03g12620
LOC_Os03g12820
LOC_Os03g12890
LOC_Os03g13010
LOC_Os03g13030
LOC_Os03g13160
LOC_Os03g13230
LOC_Os03g13820
LOC_Os03g13870
LOC_Os03g13976
LOC_Os03g14070
LOC_Os03g14300
LOC_Os03g14310
LOC_Os03g14420
LOC_Os03g14540
LOC_Os03g14654
LOC_Os03g14710
LOC_Os03g14720
LOC_Os03g14790
LOC_Os03g14860
LOC_Os03g15020
LOC_Os03g15130
LOC_Os03g15220
LOC_Os03g15250
LOC_Os03g15290
LOC_Os03g15360
LOC_Os03g15410
LOC_Os03g15550
LOC_Os03g15740
LOC_Os03g15800
LOC_Os03g15870
LOC_Os03g15940
LOC_Os03g16230
LOC_Os03g16260
LOC_Os03g16320
LOC_Os03g16334
LOC_Os03g16450
LOC_Os03g16480
LOC_Os03g16740
LOC_Os03g16910
LOC_Os03g16960
LOC_Os03g17000
LOC_Os03g17070
LOC_Os03g17130
LOC_Os03g17140
LOC_Os03g17150
LOC_Os03g17174
LOC_Os03g17300
LOC_Os03g17510
LOC_Os03g17550
LOC_Os03g17580
LOC_Os03g17610
LOC_Os03g17800
LOC_Os03g17850
LOC_Os03g18150
LOC_Os03g18430
LOC_Os03g18454
LOC_Os03g18600
LOC_Os03g18820
LOC_Os03g18970
LOC_Os03g19010
LOC_Os03g19040
LOC_Os03g19059
LOC_Os03g19080
LOC_Os03g19220
LOC_Os03g19462
LOC_Os03g19470
LOC_Os03g20010
LOC_Os03g20320
LOC_Os03g20840
LOC_Os03g20850
LOC_Os03g20949
LOC_Os03g21110
LOC_Os03g21160
LOC_Os03g21200
LOC_Os03g21380
LOC_Os03g21440
LOC_Os03g21510
LOC_Os03g21880
LOC_Os03g21930
LOC_Os03g22040
LOC_Os03g22070
LOC_Os03g22130
LOC_Os03g22140
LOC_Os03g22210
LOC_Os03g22259
LOC_Os03g22680
LOC_Os03g22720
LOC_Os03g22780
LOC_Os03g23900
LOC_Os03g23920
LOC_Os03g24070
LOC_Os03g24130
LOC_Os03g24170
LOC_Os03g24200
LOC_Os03g24560
LOC_Os03g24844
LOC_Os03g24880
LOC_Os03g24950
LOC_Os03g25080
LOC_Os03g25130
LOC_Os03g25330
LOC_Os03g25350
LOC_Os03g25380
LOC_Os03g25410
LOC_Os03g25450
LOC_Os03g25710
LOC_Os03g25820
LOC_Os03g25990
LOC_Os03g26210
LOC_Os03g26250
LOC_Os03g26530
LOC_Os03g26620
LOC_Os03g26650
LOC_Os03g26660
LOC_Os03g26770
LOC_Os03g26820
LOC_Os03g26840
LOC_Os03g26980
LOC_Os03g27480
LOC_Os03g27490
LOC_Os03g27550
LOC_Os03g27590
LOC_Os03g27830
LOC_Os03g27970
LOC_Os03g28040
LOC_Os03g28270
LOC_Os03g28389
LOC_Os03g29184
LOC_Os03g29270
LOC_Os03g29460
LOC_Os03g29770
LOC_Os03g29930
LOC_Os03g29970
LOC_Os03g30130
LOC_Os03g30400
LOC_Os03g30744
LOC_Os03g30780
LOC_Os03g30830
LOC_Os03g30950
LOC_Os03g31280
LOC_Os03g31410
LOC_Os03g31460
LOC_Os03g31510
LOC_Os03g31679
LOC_Os03g32180
LOC_Os03g32302
LOC_Os03g32400
LOC_Os03g32630
LOC_Os03g35600
LOC_Os03g35950
LOC_Os03g36080
LOC_Os03g36540
LOC_Os03g36830
LOC_Os03g37010
LOC_Os03g37070
LOC_Os03g37490
LOC_Os03g37720
LOC_Os03g37820
LOC_Os03g37864
LOC_Os03g37878
LOC_Os03g37915
LOC_Os03g37954
LOC_Os03g38010
LOC_Os03g38230
LOC_Os03g38359
LOC_Os03g38510
LOC_Os03g38540
LOC_Os03g39160
LOC_Os03g39610
LOC_Os03g39620
LOC_Os03g39690
LOC_Os03g39700
LOC_Os03g39760
LOC_Os03g39980
LOC_Os03g40030
LOC_Os03g40170
LOC_Os03g40210
LOC_Os03g40390
LOC_Os03g40410
LOC_Os03g40540
LOC_Os03g40610
LOC_Os03g40700
LOC_Os03g40830
LOC_Os03g40840
LOC_Os03g40930
LOC_Os03g41050
LOC_Os03g41390
LOC_Os03g41460
LOC_Os03g41675
LOC_Os03g42060
LOC_Os03g42100
LOC_Os03g42130
LOC_Os03g42420
LOC_Os03g42520
LOC_Os03g42920
LOC_Os03g43330
LOC_Os03g43400
LOC_Os03g43410
LOC_Os03g43480
LOC_Os03g43524
LOC_Os03g43650
LOC_Os03g43670
LOC_Os03g43770
LOC_Os03g43810
LOC_Os03g43950
LOC_Os03g43980
LOC_Os03g44190
LOC_Os03g44320
LOC_Os03g44450
LOC_Os03g44520
LOC_Os03g44580
LOC_Os03g44630
LOC_Os03g44690
LOC_Os03g44950
LOC_Os03g45220
LOC_Os03g45280
LOC_Os03g45420
LOC_Os03g45528
LOC_Os03g45779
LOC_Os03g45880
LOC_Os03g45980
LOC_Os03g46180
LOC_Os03g46250
LOC_Os03g46260
LOC_Os03g46290
LOC_Os03g46300
LOC_Os03g46510
LOC_Os03g46560
LOC_Os03g46600
LOC_Os03g46660
LOC_Os03g46770
LOC_Os03g46780
LOC_Os03g47000
LOC_Os03g47042
LOC_Os03g47050
LOC_Os03g47160
LOC_Os03g47252
LOC_Os03g47260
LOC_Os03g47530
LOC_Os03g47730
LOC_Os03g47810
LOC_Os03g47920
LOC_Os03g48020
LOC_Os03g48070
LOC_Os03g48160
LOC_Os03g48570
LOC_Os03g48610
LOC_Os03g48730
LOC_Os03g48780
LOC_Os03g49050
LOC_Os03g49070
LOC_Os03g49170
LOC_Os03g49240
LOC_Os03g49430
LOC_Os03g49440
LOC_Os03g49480
LOC_Os03g49485
LOC_Os03g50030
LOC_Os03g50050
LOC_Os03g50110
LOC_Os03g50130
LOC_Os03g50310
LOC_Os03g50450
LOC_Os03g50530
LOC_Os03g50780
LOC_Os03g50810
LOC_Os03g51090
LOC_Os03g51110
LOC_Os03g51264
LOC_Os03g51440
LOC_Os03g51580
LOC_Os03g51720
LOC_Os03g51840
LOC_Os03g51870
LOC_Os03g51880
LOC_Os03g51960
LOC_Os03g52160
LOC_Os03g52360
LOC_Os03g52400
LOC_Os03g52420
LOC_Os03g52620
LOC_Os03g52870
LOC_Os03g53020
LOC_Os03g53050
LOC_Os03g53070
LOC_Os03g53100
LOC_Os03g53210
LOC_Os03g53390
LOC_Os03g53640
LOC_Os03g53710
LOC_Os03g53740
LOC_Os03g53845
LOC_Os03g53900
LOC_Os03g53950
LOC_Os03g53980
LOC_Os03g54220
LOC_Os03g54750
LOC_Os03g55040
LOC_Os03g55200
LOC_Os03g55210
LOC_Os03g55230
LOC_Os03g55260
LOC_Os03g55340
LOC_Os03g55590
LOC_Os03g55720
LOC_Os03g55734
LOC_Os03g55776
LOC_Os03g55930
LOC_Os03g55990
LOC_Os03g56000
LOC_Os03g56030
LOC_Os03g56060
LOC_Os03g56160
LOC_Os03g56170
LOC_Os03g56200
LOC_Os03g56220
LOC_Os03g56330
LOC_Os03g56430
LOC_Os03g56470
LOC_Os03g56540
LOC_Os03g56670
LOC_Os03g56730
LOC_Os03g56784
LOC_Os03g56820
LOC_Os03g56860
LOC_Os03g56900
LOC_Os03g56930
LOC_Os03g56950
LOC_Os03g57120
LOC_Os03g57190
LOC_Os03g57240
LOC_Os03g57270
LOC_Os03g57349
LOC_Os03g57410
LOC_Os03g57425
LOC_Os03g57460
LOC_Os03g57530
LOC_Os03g57545
LOC_Os03g57569
LOC_Os03g57620
LOC_Os03g57690
LOC_Os03g57720
LOC_Os03g57750
LOC_Os03g57780
LOC_Os03g57900
LOC_Os03g57980
LOC_Os03g57990
LOC_Os03g58010
LOC_Os03g58100
LOC_Os03g58204
LOC_Os03g58230
LOC_Os03g58320
LOC_Os03g58380
LOC_Os03g58870
LOC_Os03g58880
LOC_Os03g58940
LOC_Os03g59070
LOC_Os03g59110
LOC_Os03g59180
LOC_Os03g59200
LOC_Os03g59210
LOC_Os03g59240
LOC_Os03g59320
LOC_Os03g59460
LOC_Os03g59570
LOC_Os03g59600
LOC_Os03g59610
LOC_Os03g59660
LOC_Os03g59710
LOC_Os03g59730
LOC_Os03g59880
LOC_Os03g60120
LOC_Os03g60190
LOC_Os03g60200
LOC_Os03g60210
LOC_Os03g60250
LOC_Os03g60410
LOC_Os03g60419
LOC_Os03g60430
LOC_Os03g60520
LOC_Os03g60639
LOC_Os03g60650
LOC_Os03g60790
LOC_Os03g60810
LOC_Os03g60900
LOC_Os03g60992
LOC_Os03g61010
LOC_Os03g61040
LOC_Os03g61060
LOC_Os03g61070
LOC_Os03g61090
LOC_Os03g61310
LOC_Os03g61490
LOC_Os03g61630
LOC_Os03g61670
LOC_Os03g61960
LOC_Os03g61980
LOC_Os03g62060
LOC_Os03g62180
LOC_Os03g62230
LOC_Os03g62290
LOC_Os03g62330
LOC_Os03g62370
LOC_Os03g62470
LOC_Os03g62480
LOC_Os03g62522
LOC_Os03g62600
LOC_Os03g62620
LOC_Os03g62670
LOC_Os03g62740
LOC_Os03g62760
LOC_Os03g62860
LOC_Os03g62950
LOC_Os03g63060
LOC_Os03g63074
LOC_Os03g63190
LOC_Os03g63200
LOC_Os03g63260
LOC_Os03g63320
LOC_Os03g63480
LOC_Os03g63550
LOC_Os03g63620
LOC_Os03g63910
LOC_Os03g63999
LOC_Os03g64030
LOC_Os03g64050
LOC_Os03g64140
LOC_Os03g64230
LOC_Os03g64370
LOC_Os04g01140
LOC_Os04g01280
LOC_Os04g01490
LOC_Os04g01500
LOC_Os04g01520
LOC_Os04g01540
LOC_Os04g01560
LOC_Os04g01910
LOC_Os04g01990
LOC_Os04g02120
LOC_Os04g02620
LOC_Os04g02880
LOC_Os04g02940
LOC_Os04g03360
LOC_Os04g03980
LOC_Os04g04060
LOC_Os04g05070
LOC_Os04g06350
LOC_Os04g06860
LOC_Os04g07500
LOC_Os04g07540
LOC_Os04g08290
LOC_Os04g08415
LOC_Os04g08460
LOC_Os04g08550
LOC_Os04g08764
LOC_Os04g09260
LOC_Os04g09530
LOC_Os04g09560
LOC_Os04g09570
LOC_Os04g09880
LOC_Os04g09920
LOC_Os04g10150
LOC_Os04g10160
LOC_Os04g10230
LOC_Os04g10290
LOC_Os04g10350
LOC_Os04g10569
LOC_Os04g10650
LOC_Os04g10690
LOC_Os04g10750
LOC_Os04g11030
LOC_Os04g11200
LOC_Os04g11400
LOC_Os04g11450
LOC_Os04g11790
LOC_Os04g11890
LOC_Os04g11962
LOC_Os04g12450
LOC_Os04g12720
LOC_Os04g12744
LOC_Os04g12830
LOC_Os04g12900
LOC_Os04g12950
LOC_Os04g12970
LOC_Os04g12990
LOC_Os04g13040
LOC_Os04g13060
LOC_Os04g13150
LOC_Os04g13160
LOC_Os04g13170
LOC_Os04g13200
LOC_Os04g13280
LOC_Os04g13530
LOC_Os04g13580
LOC_Os04g13590
LOC_Os04g14140
LOC_Os04g14150
LOC_Os04g14680
LOC_Os04g15580
LOC_Os04g15600
LOC_Os04g15800
LOC_Os04g15920
LOC_Os04g16160
LOC_Os04g16450
LOC_Os04g17100
LOC_Os04g18790
LOC_Os04g19640
LOC_Os04g20070
LOC_Os04g20610
LOC_Os04g20690
LOC_Os04g20930
LOC_Os04g21120
LOC_Os04g21340
LOC_Os04g21350
LOC_Os04g21710
LOC_Os04g21950
LOC_Os04g22300
LOC_Os04g22350
LOC_Os04g22860
LOC_Os04g23130
LOC_Os04g23140
LOC_Os04g23550
LOC_Os04g23600
LOC_Os04g23610
LOC_Os04g23720
LOC_Os04g23760
LOC_Os04g24020
LOC_Os04g24130
LOC_Os04g24200
LOC_Os04g24520
LOC_Os04g24710
LOC_Os04g24770
LOC_Os04g25060
LOC_Os04g25320
LOC_Os04g25370
LOC_Os04g25380
LOC_Os04g25490
LOC_Os04g25650
LOC_Os04g25980
LOC_Os04g26260
LOC_Os04g26890
LOC_Os04g27820
LOC_Os04g28250
LOC_Os04g28300
LOC_Os04g28850
LOC_Os04g29000
LOC_Os04g29760
LOC_Os04g29810
LOC_Os04g29950
LOC_Os04g30490
LOC_Os04g30520
LOC_Os04g30920
LOC_Os04g31110
LOC_Os04g31290
LOC_Os04g31320
LOC_Os04g31330
LOC_Os04g31350
LOC_Os04g31410
LOC_Os04g31520
LOC_Os04g31880
LOC_Os04g32030
LOC_Os04g32510
LOC_Os04g32620
LOC_Os04g32790
LOC_Os04g32840
LOC_Os04g32850
LOC_Os04g32870
LOC_Os04g33110
LOC_Os04g33115
LOC_Os04g33200
LOC_Os04g33260
LOC_Os04g33430
LOC_Os04g33540
LOC_Os04g33740
LOC_Os04g33810
LOC_Os04g33830
LOC_Os04g33930
LOC_Os04g33940
LOC_Os04g33960
LOC_Os04g34010
LOC_Os04g34140
LOC_Os04g34280
LOC_Os04g34410
LOC_Os04g34550
LOC_Os04g34600
LOC_Os04g35020
LOC_Os04g35070
LOC_Os04g35130
LOC_Os04g35140
LOC_Os04g35160
LOC_Os04g35230
LOC_Os04g35240
LOC_Os04g35310
LOC_Os04g35390
LOC_Os04g35534
LOC_Os04g35550
LOC_Os04g35560
LOC_Os04g35610
LOC_Os04g35650
LOC_Os04g35660
LOC_Os04g35770
LOC_Os04g35940
LOC_Os04g35970
LOC_Os04g36000
LOC_Os04g36010
LOC_Os04g36070
LOC_Os04g36600
LOC_Os04g36790
LOC_Os04g37480
LOC_Os04g37520
LOC_Os04g37670
LOC_Os04g38600
LOC_Os04g38660
LOC_Os04g38880
LOC_Os04g38900
LOC_Os04g38920
LOC_Os04g38930
LOC_Os04g38940
LOC_Os04g39050
LOC_Os04g39080
LOC_Os04g39140
LOC_Os04g39420
LOC_Os04g39580
LOC_Os04g39660
LOC_Os04g39980
LOC_Os04g40010
LOC_Os04g40190
LOC_Os04g40510
LOC_Os04g40760
LOC_Os04g40770
LOC_Os04g40780
LOC_Os04g40920
LOC_Os04g41030
LOC_Os04g41120
LOC_Os04g41160
LOC_Os04g41310
LOC_Os04g41560
LOC_Os04g41780
LOC_Os04g42030
LOC_Os04g42050
LOC_Os04g42130
LOC_Os04g42360
LOC_Os04g42451
LOC_Os04g42520
LOC_Os04g42590
LOC_Os04g42670
LOC_Os04g43090
LOC_Os04g43120
LOC_Os04g43160
LOC_Os04g43230
LOC_Os04g43290
LOC_Os04g43650
LOC_Os04g43990
LOC_Os04g44340
LOC_Os04g44400
LOC_Os04g44600
LOC_Os04g44610
LOC_Os04g44690
LOC_Os04g44740
LOC_Os04g44760
LOC_Os04g44790
LOC_Os04g44850
LOC_Os04g44950
LOC_Os04g45140
LOC_Os04g45160
LOC_Os04g45210
LOC_Os04g45220
LOC_Os04g45290
LOC_Os04g45480
LOC_Os04g45600
LOC_Os04g45620
LOC_Os04g45650
LOC_Os04g45690
LOC_Os04g45940
LOC_Os04g45950
LOC_Os04g46030
LOC_Os04g46160
LOC_Os04g46170
LOC_Os04g46220
LOC_Os04g46300
LOC_Os04g46444
LOC_Os04g46470
LOC_Os04g46710
LOC_Os04g46730
LOC_Os04g46780
LOC_Os04g46800
LOC_Os04g46830
LOC_Os04g46860
LOC_Os04g46950
LOC_Os04g47000
LOC_Os04g47130
LOC_Os04g47170
LOC_Os04g47220
LOC_Os04g47310
LOC_Os04g47360
LOC_Os04g47480
LOC_Os04g47550
LOC_Os04g47810
LOC_Os04g47890
LOC_Os04g48020
LOC_Os04g48030
LOC_Os04g48130
LOC_Os04g48170
LOC_Os04g48180
LOC_Os04g48870
LOC_Os04g48880
LOC_Os04g49080
LOC_Os04g49160
LOC_Os04g49210
LOC_Os04g49350
LOC_Os04g49370
LOC_Os04g49420
LOC_Os04g49520
LOC_Os04g49610
LOC_Os04g49690
LOC_Os04g49880
LOC_Os04g49940
LOC_Os04g50060
LOC_Os04g50100
LOC_Os04g50770
LOC_Os04g50780
LOC_Os04g50960
LOC_Os04g50990
LOC_Os04g51140
LOC_Os04g51250
LOC_Os04g51350
LOC_Os04g51410
LOC_Os04g51570
LOC_Os04g52140
LOC_Os04g52190
LOC_Os04g52260
LOC_Os04g52504
LOC_Os04g52700
LOC_Os04g52720
LOC_Os04g52725
LOC_Os04g52880
LOC_Os04g52890
LOC_Os04g52980
LOC_Os04g53260
LOC_Os04g53300
LOC_Os04g53540
LOC_Os04g53560
LOC_Os04g53680
LOC_Os04g53830
LOC_Os04g53860
LOC_Os04g54240
LOC_Os04g54320
LOC_Os04g54350
[truncated: 2,963 more rows]

## Sheet: K2
K2			GO term	Ontology	Description	Number in input list	Number in BG/Ref	p-value	FDR
LOC_Os01g01010			GO:0010467	P	gene expression	493	791	9.1e-12	2.6e-09
LOC_Os01g01040			GO:0043170	P	macromolecule metabolic process	2410	4902	1.3e-11	2.6e-09
LOC_Os01g01050			GO:0044249	P	cellular biosynthetic process	408	664	2e-09	1.3e-07
LOC_Os01g01070			GO:0034645	P	cellular macromolecule biosynthetic process	408	664	2e-09	1.3e-07
LOC_Os01g01080			GO:0009059	P	macromolecule biosynthetic process	408	664	2e-09	1.3e-07
LOC_Os01g01130			GO:0006412	P	translation	408	664	2e-09	1.3e-07
LOC_Os01g01150			GO:0019538	P	protein metabolic process	2161	4462	9.3e-09	5.2e-07
LOC_Os01g01160			GO:0044260	P	cellular macromolecule metabolic process	1929	3953	1.6e-08	7.7e-07
LOC_Os01g01295			GO:0009056	P	catabolic process	779	1458	5e-08	2.2e-06
LOC_Os01g01307			GO:0044267	P	cellular protein metabolic process	1719	3573	1.5e-06	6e-05
LOC_Os01g01350			GO:0044238	P	primary metabolic process	4322	9565	3.4e-06	0.00012
LOC_Os01g01369			GO:0009987	P	cellular process	5912	13328	7.2e-06	0.00023
LOC_Os01g01380			GO:0044237	P	cellular metabolic process	3384	7497	0.00012	0.0036
LOC_Os01g01390			GO:0009790	P	embryonic development	314	573	0.00014	0.0038
LOC_Os01g01400			GO:0016043	P	cellular component organization	716	1451	0.00033	0.0086
LOC_Os01g01410			GO:0006259	P	DNA metabolic process	240	434	0.00054	0.013
LOC_Os01g01420			GO:0019222	P	regulation of metabolic process	86	128	0.0007	0.014
LOC_Os01g01484			GO:0040029	P	regulation of gene expression, epigenetic	86	128	0.0007	0.014
LOC_Os01g01510			GO:0010468	P	regulation of gene expression	86	128	0.0007	0.014
LOC_Os01g01570			GO:0060255	P	regulation of macromolecule metabolic process	86	128	0.0007	0.014
LOC_Os01g01620			GO:0003723	F	RNA binding	404	573	3.6e-15	4.7e-13
LOC_Os01g01640			GO:0000166	F	nucleotide binding	1295	2568	4.1e-08	2.7e-06
LOC_Os01g01670			GO:0005198	F	structural molecule activity	280	511	0.00031	0.013
LOC_Os01g01700			GO:0005622	C	intracellular	5509	10775	2.3e-53	4.6e-51
LOC_Os01g01710			GO:0044444	C	cytoplasmic part	4158	7709	7.9e-53	5.2e-51
LOC_Os01g01740			GO:0005737	C	cytoplasm	4462	8386	5.7e-53	5.2e-51
LOC_Os01g01780			GO:0044424	C	intracellular part	5284	10327	6e-50	2.9e-48
LOC_Os01g01790			GO:0043229	C	intracellular organelle	4465	8737	1.2e-37	3.9e-36
LOC_Os01g01800			GO:0043226	C	organelle	4465	8737	1.2e-37	3.9e-36
LOC_Os01g01810			GO:0043231	C	intracellular membrane-bounded organelle	4306	8465	3.9e-34	9.6e-33
LOC_Os01g01830			GO:0043227	C	membrane-bounded organelle	4306	8465	3.9e-34	9.6e-33
LOC_Os01g01840			GO:0044464	C	cell part	6574	14141	4.8e-22	1e-20
LOC_Os01g01920			GO:0005829	C	cytosol	1320	2287	6.8e-21	1.3e-19
LOC_Os01g01970			GO:0009536	C	plastid	1766	3323	9.6e-17	1.7e-15
LOC_Os01g02020			GO:0005739	C	mitochondrion	691	1132	1.2e-14	1.9e-13
LOC_Os01g02090			GO:0044428	C	nuclear part	368	582	1.2e-09	1.6e-08
LOC_Os01g02170			GO:0044446	C	intracellular organelle part	368	582	1.2e-09	1.6e-08
LOC_Os01g02180			GO:0044422	C	organelle part	368	582	1.2e-09	1.6e-08
LOC_Os01g02200			GO:0031974	C	membrane-enclosed lumen	323	516	2.5e-08	2.6e-07
LOC_Os01g02250			GO:0031981	C	nuclear lumen	323	516	2.5e-08	2.6e-07
LOC_Os01g02290			GO:0043233	C	organelle lumen	323	516	2.5e-08	2.6e-07
LOC_Os01g02320			GO:0070013	C	intracellular organelle lumen	323	516	2.5e-08	2.6e-07
LOC_Os01g02350			GO:0043232	C	intracellular non-membrane-bounded organelle	514	918	1.9e-07	1.8e-06
LOC_Os01g02360			GO:0043228	C	non-membrane-bounded organelle	514	918	1.9e-07	1.8e-06
LOC_Os01g02370			GO:0005730	C	nucleolus	230	363	1.3e-06	1.2e-05
LOC_Os01g02410			GO:0005794	C	Golgi apparatus	207	337	1.8e-05	0.00015
LOC_Os01g02420			GO:0005623	C	cell	7127	16308	9e-05	0.00075
LOC_Os01g02440			GO:0005777	C	peroxisome	122	191	0.00028	0.0021
LOC_Os01g02490			GO:0042579	C	microbody	122	191	0.00028	0.0021
LOC_Os01g02550			GO:0005634	C	nucleus	1420	3020	0.00029	0.0021
LOC_Os01g02560			GO:0005654	C	nucleoplasm	115	178	0.0003	0.0021
LOC_Os01g02580			GO:0005840	C	ribosome	261	476	0.00046	0.003
LOC_Os01g02590			GO:0030529	C	ribonucleoprotein complex	261	476	0.00046	0.003
LOC_Os01g02600			GO:0032991	C	macromolecular complex	261	476	0.00046	0.003
LOC_Os01g02610			GO:0031975	C	envelope	53	77	0.0047	0.027
LOC_Os01g02680			GO:0031967	C	organelle envelope	53	77	0.0047	0.027
LOC_Os01g02690			GO:0012505	C	endomembrane system	53	77	0.0047	0.027
LOC_Os01g02720			GO:0005635	C	nuclear envelope	53	77	0.0047	0.027
LOC_Os01g02730			GO:0005768	C	endosome	63	96	0.0049	0.027
LOC_Os01g02760
LOC_Os01g02770
LOC_Os01g02780
LOC_Os01g02790
LOC_Os01g02800
LOC_Os01g02810
LOC_Os01g02830
LOC_Os01g02840
LOC_Os01g02960
LOC_Os01g02990
LOC_Os01g03020
LOC_Os01g03030
LOC_Os01g03040
LOC_Os01g03050
LOC_Os01g03060
LOC_Os01g03090
LOC_Os01g03110
LOC_Os01g03144
LOC_Os01g03160
LOC_Os01g03220
LOC_Os01g03260
LOC_Os01g03370
LOC_Os01g03429
LOC_Os01g03480
LOC_Os01g03500
LOC_Os01g03510
LOC_Os01g03520
LOC_Os01g03570
LOC_Os01g03650
LOC_Os01g03710
LOC_Os01g03730
LOC_Os01g03760
LOC_Os01g03820
LOC_Os01g03930
LOC_Os01g04030
LOC_Os01g04110
LOC_Os01g04130
LOC_Os01g04190
LOC_Os01g04200
LOC_Os01g04260
LOC_Os01g04409
LOC_Os01g04470
LOC_Os01g04490
LOC_Os01g04510
LOC_Os01g04570
LOC_Os01g04600
LOC_Os01g04630
LOC_Os01g04720
LOC_Os01g04814
LOC_Os01g04840
LOC_Os01g04860
LOC_Os01g04870
LOC_Os01g04900
LOC_Os01g04910
LOC_Os01g04990
LOC_Os01g05010
LOC_Os01g05060
LOC_Os01g05070
LOC_Os01g05080
LOC_Os01g05090
LOC_Os01g05130
LOC_Os01g05289
LOC_Os01g05420
LOC_Os01g05460
LOC_Os01g05470
LOC_Os01g05530
LOC_Os01g05540
LOC_Os01g05570
LOC_Os01g05640
LOC_Os01g05670
LOC_Os01g05680
LOC_Os01g05710
LOC_Os01g05720
LOC_Os01g05744
LOC_Os01g05770
LOC_Os01g05800
LOC_Os01g05830
LOC_Os01g05840
LOC_Os01g05860
LOC_Os01g05940
LOC_Os01g05960
LOC_Os01g06000
LOC_Os01g06140
LOC_Os01g06260
LOC_Os01g06450
LOC_Os01g06454
LOC_Os01g06470
LOC_Os01g06490
LOC_Os01g06510
LOC_Os01g06520
LOC_Os01g06550
LOC_Os01g06570
LOC_Os01g06590
LOC_Os01g06600
LOC_Os01g06730
LOC_Os01g06890
LOC_Os01g06900
LOC_Os01g06920
LOC_Os01g07090
LOC_Os01g07100
LOC_Os01g07110
LOC_Os01g07120
LOC_Os01g07140
LOC_Os01g07170
LOC_Os01g07200
LOC_Os01g07260
LOC_Os01g07310
LOC_Os01g07330
LOC_Os01g07370
LOC_Os01g07376
LOC_Os01g07382
LOC_Os01g07390
LOC_Os01g07400
LOC_Os01g07410
LOC_Os01g07490
LOC_Os01g07520
LOC_Os01g07590
LOC_Os01g07630
LOC_Os01g07660
LOC_Os01g07700
LOC_Os01g07720
LOC_Os01g07750
LOC_Os01g07760
LOC_Os01g07800
LOC_Os01g07810
LOC_Os01g07910
LOC_Os01g07920
LOC_Os01g07950
LOC_Os01g07960
LOC_Os01g08000
LOC_Os01g08010
LOC_Os01g08200
LOC_Os01g08270
LOC_Os01g08280
LOC_Os01g08290
LOC_Os01g08300
LOC_Os01g08320
LOC_Os01g08350
LOC_Os01g08400
LOC_Os01g08410
LOC_Os01g08510
LOC_Os01g08540
LOC_Os01g08550
LOC_Os01g08560
LOC_Os01g08570
LOC_Os01g08580
LOC_Os01g08600
LOC_Os01g08660
LOC_Os01g08680
LOC_Os01g08690
LOC_Os01g08710
LOC_Os01g08770
LOC_Os01g08814
LOC_Os01g08830
LOC_Os01g08850
LOC_Os01g08880
LOC_Os01g08960
LOC_Os01g08970
LOC_Os01g08990
LOC_Os01g09000
LOC_Os01g09020
LOC_Os01g09030
LOC_Os01g09120
LOC_Os01g09200
LOC_Os01g09246
LOC_Os01g09252
LOC_Os01g09280
LOC_Os01g09300
LOC_Os01g09310
LOC_Os01g09320
LOC_Os01g09370
LOC_Os01g09384
LOC_Os01g09510
LOC_Os01g09560
LOC_Os01g09570
LOC_Os01g09650
LOC_Os01g09740
LOC_Os01g09750
LOC_Os01g09760
LOC_Os01g09800
LOC_Os01g09890
LOC_Os01g09970
LOC_Os01g10010
LOC_Os01g10030
LOC_Os01g10100
LOC_Os01g10150
LOC_Os01g10250
LOC_Os01g10280
LOC_Os01g10290
LOC_Os01g10340
LOC_Os01g10350
LOC_Os01g10430
LOC_Os01g10460
LOC_Os01g10504
LOC_Os01g10530
LOC_Os01g10590
LOC_Os01g10610
LOC_Os01g10630
LOC_Os01g10660
LOC_Os01g10690
LOC_Os01g10790
LOC_Os01g10800
LOC_Os01g10820
LOC_Os01g10840
LOC_Os01g10920
LOC_Os01g10940
LOC_Os01g11040
LOC_Os01g11070
LOC_Os01g11110
LOC_Os01g11120
LOC_Os01g11260
LOC_Os01g11580
LOC_Os01g11590
LOC_Os01g11650
LOC_Os01g11660
LOC_Os01g11790
LOC_Os01g11860
LOC_Os01g11880
LOC_Os01g11940
LOC_Os01g11946
LOC_Os01g11952
LOC_Os01g11960
LOC_Os01g11980
LOC_Os01g12080
LOC_Os01g12090
LOC_Os01g12180
LOC_Os01g12200
LOC_Os01g12220
LOC_Os01g12260
LOC_Os01g12280
LOC_Os01g12320
LOC_Os01g12464
LOC_Os01g12470
LOC_Os01g12480
LOC_Os01g12500
LOC_Os01g12510
LOC_Os01g12530
LOC_Os01g12540
LOC_Os01g12550
LOC_Os01g12650
LOC_Os01g12670
LOC_Os01g12710
LOC_Os01g12730
LOC_Os01g12760
LOC_Os01g12800
LOC_Os01g12840
LOC_Os01g12860
LOC_Os01g12870
LOC_Os01g12880
LOC_Os01g12890
LOC_Os01g12900
LOC_Os01g12910
LOC_Os01g12950
LOC_Os01g13000
LOC_Os01g13030
LOC_Os01g13060
LOC_Os01g13100
LOC_Os01g13150
LOC_Os01g13160
LOC_Os01g13170
LOC_Os01g13190
LOC_Os01g13200
LOC_Os01g13250
LOC_Os01g13260
LOC_Os01g13300
LOC_Os01g13370
LOC_Os01g13390
LOC_Os01g13404
LOC_Os01g13420
LOC_Os01g13430
LOC_Os01g13460
LOC_Os01g13470
LOC_Os01g13490
LOC_Os01g13520
LOC_Os01g13540
LOC_Os01g13550
LOC_Os01g13570
LOC_Os01g13660
LOC_Os01g13700
LOC_Os01g13720
LOC_Os01g13730
LOC_Os01g13740
LOC_Os01g13760
LOC_Os01g13770
LOC_Os01g13940
LOC_Os01g14020
LOC_Os01g14040
LOC_Os01g14050
LOC_Os01g14070
LOC_Os01g14100
LOC_Os01g14420
LOC_Os01g14580
LOC_Os01g14610
LOC_Os01g14690
LOC_Os01g14790
LOC_Os01g14810
LOC_Os01g14820
LOC_Os01g14830
LOC_Os01g14840
LOC_Os01g14860
LOC_Os01g14870
LOC_Os01g14920
LOC_Os01g14932
LOC_Os01g14950
LOC_Os01g14980
LOC_Os01g15010
LOC_Os01g15020
LOC_Os01g15029
LOC_Os01g15039
LOC_Os01g15120
LOC_Os01g15150
LOC_Os01g15170
LOC_Os01g15260
LOC_Os01g15310
LOC_Os01g15350
LOC_Os01g15399
LOC_Os01g15460
LOC_Os01g15480
LOC_Os01g15490
LOC_Os01g15580
LOC_Os01g15600
LOC_Os01g15610
LOC_Os01g15630
LOC_Os01g15640
LOC_Os01g15660
LOC_Os01g15770
LOC_Os01g15780
LOC_Os01g15790
LOC_Os01g15840
LOC_Os01g15850
LOC_Os01g15860
LOC_Os01g15900
LOC_Os01g15979
LOC_Os01g16000
LOC_Os01g16010
LOC_Os01g16030
LOC_Os01g16040
LOC_Os01g16080
LOC_Os01g16090
LOC_Os01g16100
LOC_Os01g16110
LOC_Os01g16152
LOC_Os01g16170
LOC_Os01g16180
LOC_Os01g16190
LOC_Os01g16210
LOC_Os01g16240
LOC_Os01g16250
LOC_Os01g16260
LOC_Os01g16290
LOC_Os01g16330
LOC_Os01g16340
LOC_Os01g16350
LOC_Os01g16354
LOC_Os01g16414
LOC_Os01g16430
LOC_Os01g16510
LOC_Os01g16520
LOC_Os01g16530
LOC_Os01g16540
LOC_Os01g16550
LOC_Os01g16600
LOC_Os01g16620
LOC_Os01g16640
LOC_Os01g16714
LOC_Os01g16840
LOC_Os01g16860
LOC_Os01g16870
LOC_Os01g16890
LOC_Os01g16900
LOC_Os01g16910
LOC_Os01g16940
LOC_Os01g16970
LOC_Os01g17000
LOC_Os01g17010
LOC_Os01g17020
LOC_Os01g17070
LOC_Os01g17190
LOC_Os01g17214
LOC_Os01g17240
LOC_Os01g17250
LOC_Os01g17260
LOC_Os01g17320
LOC_Os01g17390
LOC_Os01g17430
LOC_Os01g17980
LOC_Os01g17990
LOC_Os01g18060
LOC_Os01g18070
LOC_Os01g18100
LOC_Os01g18210
LOC_Os01g18250
LOC_Os01g18300
LOC_Os01g18320
LOC_Os01g18410
LOC_Os01g18584
LOC_Os01g18640
LOC_Os01g18670
LOC_Os01g18720
LOC_Os01g18800
LOC_Os01g18850
LOC_Os01g18880
LOC_Os01g18890
LOC_Os01g18940
LOC_Os01g19140
LOC_Os01g19150
LOC_Os01g19160
LOC_Os01g19380
LOC_Os01g19400
LOC_Os01g19410
LOC_Os01g19450
LOC_Os01g19470
LOC_Os01g19490
LOC_Os01g19529
LOC_Os01g19548
LOC_Os01g19694
LOC_Os01g19760
LOC_Os01g19840
LOC_Os01g19860
LOC_Os01g19870
LOC_Os01g20110
LOC_Os01g20120
LOC_Os01g20160
LOC_Os01g20840
LOC_Os01g20860
LOC_Os01g20870
LOC_Os01g20880
LOC_Os01g20890
LOC_Os01g20940
LOC_Os01g21160
LOC_Os01g21180
LOC_Os01g21240
LOC_Os01g21320
LOC_Os01g21410
LOC_Os01g21440
LOC_Os01g21450
LOC_Os01g21780
LOC_Os01g21790
LOC_Os01g21810
LOC_Os01g21820
LOC_Os01g21850
LOC_Os01g21860
LOC_Os01g21900
LOC_Os01g21930
LOC_Os01g21940
LOC_Os01g21950
LOC_Os01g21960
LOC_Os01g21990
LOC_Os01g22039
LOC_Os01g22080
LOC_Os01g22090
LOC_Os01g22209
LOC_Os01g22249
LOC_Os01g22390
LOC_Os01g22450
LOC_Os01g22480
LOC_Os01g22500
LOC_Os01g22510
LOC_Os01g22520
LOC_Os01g22550
LOC_Os01g22600
LOC_Os01g22630
LOC_Os01g22880
LOC_Os01g22900
LOC_Os01g22930
LOC_Os01g22954
LOC_Os01g22990
LOC_Os01g23010
LOC_Os01g23380
LOC_Os01g23510
LOC_Os01g23530
LOC_Os01g23610
LOC_Os01g23620
LOC_Os01g23630
LOC_Os01g23640
LOC_Os01g23660
LOC_Os01g23680
LOC_Os01g23740
LOC_Os01g23780
LOC_Os01g23920
LOC_Os01g23970
LOC_Os01g24010
LOC_Os01g24020
LOC_Os01g24060
LOC_Os01g24070
LOC_Os01g24090
LOC_Os01g24480
LOC_Os01g24590
LOC_Os01g24680
LOC_Os01g24690
LOC_Os01g24710
LOC_Os01g24750
LOC_Os01g24764
LOC_Os01g24880
LOC_Os01g24900
LOC_Os01g24920
LOC_Os01g24940
LOC_Os01g24950
LOC_Os01g24970
LOC_Os01g25010
LOC_Os01g25020
LOC_Os01g25110
LOC_Os01g25240
LOC_Os01g25260
LOC_Os01g25300
LOC_Os01g25320
LOC_Os01g25370
LOC_Os01g25386
LOC_Os01g25440
LOC_Os01g25470
LOC_Os01g25484
LOC_Os01g25520
LOC_Os01g25530
LOC_Os01g25600
LOC_Os01g25610
LOC_Os01g25660
LOC_Os01g25740
LOC_Os01g25810
LOC_Os01g25820
LOC_Os01g25880
LOC_Os01g25920
LOC_Os01g25990
LOC_Os01g26000
LOC_Os01g26020
LOC_Os01g26039
LOC_Os01g26060
LOC_Os01g26080
LOC_Os01g26110
LOC_Os01g26130
LOC_Os01g26160
LOC_Os01g26290
LOC_Os01g26370
LOC_Os01g26390
LOC_Os01g26410
LOC_Os01g26920
LOC_Os01g26970
LOC_Os01g27150
LOC_Os01g27520
LOC_Os01g27570
LOC_Os01g27650
LOC_Os01g27720
LOC_Os01g27740
LOC_Os01g27750
LOC_Os01g27850
LOC_Os01g27880
LOC_Os01g27940
LOC_Os01g27990
LOC_Os01g28134
LOC_Os01g28150
LOC_Os01g28160
LOC_Os01g28540
LOC_Os01g28580
LOC_Os01g28680
LOC_Os01g28690
LOC_Os01g28989
LOC_Os01g29104
LOC_Os01g29180
LOC_Os01g29220
LOC_Os01g29390
LOC_Os01g29409
LOC_Os01g29430
LOC_Os01g29469
LOC_Os01g29740
LOC_Os01g29780
LOC_Os01g29804
LOC_Os01g29820
LOC_Os01g29830
LOC_Os01g29870
LOC_Os01g31110
LOC_Os01g31220
LOC_Os01g31360
LOC_Os01g31470
LOC_Os01g31520
LOC_Os01g31560
LOC_Os01g31580
LOC_Os01g31610
LOC_Os01g31680
LOC_Os01g31760
LOC_Os01g31770
LOC_Os01g31810
LOC_Os01g31830
LOC_Os01g31870
LOC_Os01g31920
LOC_Os01g31980
LOC_Os01g32080
LOC_Os01g32090
LOC_Os01g32130
LOC_Os01g32140
LOC_Os01g32184
LOC_Os01g32259
LOC_Os01g32280
LOC_Os01g32300
LOC_Os01g32350
LOC_Os01g32364
LOC_Os01g32439
LOC_Os01g32540
LOC_Os01g32610
LOC_Os01g32640
LOC_Os01g32660
LOC_Os01g32710
LOC_Os01g32730
LOC_Os01g32750
LOC_Os01g32780
LOC_Os01g32790
LOC_Os01g32800
LOC_Os01g32840
LOC_Os01g32849
LOC_Os01g32870
LOC_Os01g32880
LOC_Os01g32964
LOC_Os01g32980
LOC_Os01g33000
LOC_Os01g33020
LOC_Os01g33030
LOC_Os01g33050
LOC_Os01g33060
LOC_Os01g33080
LOC_Os01g33110
LOC_Os01g33160
LOC_Os01g33230
LOC_Os01g33420
LOC_Os01g33514
LOC_Os01g33530
LOC_Os01g33684
LOC_Os01g33760
LOC_Os01g33762
LOC_Os01g33764
LOC_Os01g33800
LOC_Os01g33810
LOC_Os01g33869
LOC_Os01g33900
LOC_Os01g33930
LOC_Os01g33940
LOC_Os01g34050
LOC_Os01g34080
LOC_Os01g34190
LOC_Os01g34200
LOC_Os01g34220
LOC_Os01g34270
LOC_Os01g34300
LOC_Os01g34350
LOC_Os01g34390
LOC_Os01g34440
LOC_Os01g34480
LOC_Os01g34500
LOC_Os01g34610
LOC_Os01g34614
LOC_Os01g34620
LOC_Os01g34660
LOC_Os01g34700
LOC_Os01g34860
LOC_Os01g34920
LOC_Os01g35040
LOC_Os01g35050
LOC_Os01g35160
LOC_Os01g35170
LOC_Os01g35184
LOC_Os01g35230
LOC_Os01g35580
LOC_Os01g35789
LOC_Os01g35830
LOC_Os01g35850
LOC_Os01g35950
LOC_Os01g35990
LOC_Os01g36080
LOC_Os01g36110
LOC_Os01g36229
LOC_Os01g36294
LOC_Os01g36500
LOC_Os01g36510
LOC_Os01g36580
LOC_Os01g36630
LOC_Os01g36640
LOC_Os01g36670
LOC_Os01g36790
LOC_Os01g36840
LOC_Os01g36870
LOC_Os01g36930
LOC_Os01g36940
LOC_Os01g36984
LOC_Os01g37000
LOC_Os01g37020
LOC_Os01g37050
LOC_Os01g37090
LOC_Os01g37130
LOC_Os01g37260
LOC_Os01g37280
LOC_Os01g37320
LOC_Os01g37480
LOC_Os01g37500
LOC_Os01g37560
LOC_Os01g37600
LOC_Os01g37760
LOC_Os01g37770
LOC_Os01g37780
LOC_Os01g37790
LOC_Os01g37800
LOC_Os01g37820
LOC_Os01g37825
LOC_Os01g37832
LOC_Os01g37837
LOC_Os01g37842
LOC_Os01g37850
LOC_Os01g37870
LOC_Os01g37910
LOC_Os01g37920
LOC_Os01g37960
LOC_Os01g37970
LOC_Os01g37980
LOC_Os01g38130
LOC_Os01g38180
LOC_Os01g38244
LOC_Os01g38480
LOC_Os01g38530
LOC_Os01g38590
LOC_Os01g38620
LOC_Os01g38640
LOC_Os01g38750
LOC_Os01g38880
LOC_Os01g38900
LOC_Os01g38950
LOC_Os01g38970
LOC_Os01g38990
LOC_Os01g39000
LOC_Os01g39010
LOC_Os01g39060
LOC_Os01g39080
LOC_Os01g39100
LOC_Os01g39134
LOC_Os01g39170
LOC_Os01g39250
LOC_Os01g39260
LOC_Os01g39270
LOC_Os01g39310
LOC_Os01g39380
LOC_Os01g39385
LOC_Os01g39630
LOC_Os01g39680
LOC_Os01g39700
LOC_Os01g39710
LOC_Os01g39770
LOC_Os01g39780
LOC_Os01g39790
LOC_Os01g39800
LOC_Os01g39810
LOC_Os01g39830
LOC_Os01g39960
LOC_Os01g40000
LOC_Os01g40020
LOC_Os01g40050
LOC_Os01g40094
LOC_Os01g40110
LOC_Os01g40150
LOC_Os01g40320
LOC_Os01g40330
LOC_Os01g40370
LOC_Os01g40390
LOC_Os01g40410
LOC_Os01g40420
LOC_Os01g40470
LOC_Os01g40570
LOC_Os01g40590
LOC_Os01g40610
LOC_Os01g40620
LOC_Os01g40630
LOC_Os01g40640
LOC_Os01g40650
LOC_Os01g40670
LOC_Os01g40690
LOC_Os01g40710
LOC_Os01g40720
LOC_Os01g40750
LOC_Os01g40820
LOC_Os01g40840
LOC_Os01g40940
LOC_Os01g40990
LOC_Os01g41020
LOC_Os01g41030
LOC_Os01g41040
LOC_Os01g41110
LOC_Os01g41190
LOC_Os01g41220
LOC_Os01g41340
LOC_Os01g41400
LOC_Os01g41510
LOC_Os01g41565
LOC_Os01g41610
LOC_Os01g41630
LOC_Os01g41640
LOC_Os01g41650
LOC_Os01g41750
LOC_Os01g41770
LOC_Os01g41780
LOC_Os01g41810
LOC_Os01g41820
LOC_Os01g41870
LOC_Os01g41880
LOC_Os01g41930
LOC_Os01g42010
LOC_Os01g42050
LOC_Os01g42080
LOC_Os01g42090
LOC_Os01g42120
LOC_Os01g42260
LOC_Os01g42370
LOC_Os01g42410
LOC_Os01g42430
LOC_Os01g42460
LOC_Os01g42470
LOC_Os01g42480
LOC_Os01g42490
LOC_Os01g42500
LOC_Os01g42510
LOC_Os01g42610
LOC_Os01g42620
LOC_Os01g42630
LOC_Os01g42640
LOC_Os01g42650
LOC_Os01g42690
LOC_Os01g42700
LOC_Os01g42730
LOC_Os01g42770
LOC_Os01g42800
LOC_Os01g42820
LOC_Os01g42830
LOC_Os01g42850
LOC_Os01g42880
LOC_Os01g42950
LOC_Os01g42970
LOC_Os01g42980
LOC_Os01g43020
LOC_Os01g43030
LOC_Os01g43050
LOC_Os01g43060
LOC_Os01g43070
LOC_Os01g43090
LOC_Os01g43100
LOC_Os01g43150
LOC_Os01g43170
LOC_Os01g43220
LOC_Os01g43250
LOC_Os01g43330
LOC_Os01g43360
LOC_Os01g43370
LOC_Os01g43390
LOC_Os01g43420
LOC_Os01g43470
LOC_Os01g43480
LOC_Os01g43520
LOC_Os01g43540
LOC_Os01g43570
LOC_Os01g43580
LOC_Os01g43630
LOC_Os01g43680
LOC_Os01g43690
LOC_Os01g43710
LOC_Os01g43860
LOC_Os01g43870
LOC_Os01g43910
LOC_Os01g44020
LOC_Os01g44030
LOC_Os01g44040
LOC_Os01g44050
LOC_Os01g44110
LOC_Os01g44130
LOC_Os01g44220
LOC_Os01g44230
LOC_Os01g44310
LOC_Os01g44360
LOC_Os01g44390
LOC_Os01g44394
LOC_Os01g44970
LOC_Os01g44980
LOC_Os01g45020
LOC_Os01g45040
LOC_Os01g45060
LOC_Os01g45070
LOC_Os01g45340
LOC_Os01g45370
LOC_Os01g45390
LOC_Os01g45410
LOC_Os01g45439
LOC_Os01g45460
LOC_Os01g45520
LOC_Os01g45530
LOC_Os01g45620
LOC_Os01g45750
LOC_Os01g45850
LOC_Os01g45910
LOC_Os01g45920
LOC_Os01g45960
LOC_Os01g45970
LOC_Os01g46010
LOC_Os01g46020
LOC_Os01g46040
LOC_Os01g46060
LOC_Os01g46070
LOC_Os01g46080
LOC_Os01g46090
LOC_Os01g46120
LOC_Os01g46130
LOC_Os01g46380
LOC_Os01g46510
LOC_Os01g46570
LOC_Os01g46580
LOC_Os01g46590
LOC_Os01g46610
LOC_Os01g46670
LOC_Os01g46690
LOC_Os01g46700
LOC_Os01g46720
LOC_Os01g46750
LOC_Os01g46810
LOC_Os01g46840
LOC_Os01g46910
LOC_Os01g46926
LOC_Os01g46932
LOC_Os01g46970
LOC_Os01g46980
LOC_Os01g46984
LOC_Os01g46990
LOC_Os01g47080
LOC_Os01g47190
LOC_Os01g47256
LOC_Os01g47262
LOC_Os01g47340
LOC_Os01g47350
LOC_Os01g47380
LOC_Os01g47410
LOC_Os01g47420
LOC_Os01g47430
LOC_Os01g47450
LOC_Os01g47460
LOC_Os01g47490
LOC_Os01g47530
LOC_Os01g47540
LOC_Os01g47550
LOC_Os01g47600
LOC_Os01g47620
LOC_Os01g47630
LOC_Os01g47635
LOC_Os01g47650
LOC_Os01g47660
LOC_Os01g47680
LOC_Os01g47690
LOC_Os01g47740
LOC_Os01g47770
LOC_Os01g47810
LOC_Os01g47910
LOC_Os01g48010
LOC_Os01g48060
LOC_Os01g48140
LOC_Os01g48190
LOC_Os01g48210
LOC_Os01g48220
LOC_Os01g48270
LOC_Os01g48280
LOC_Os01g48300
LOC_Os01g48310
LOC_Os01g48330
LOC_Os01g48370
LOC_Os01g48380
LOC_Os01g48390
LOC_Os01g48420
LOC_Os01g48440
LOC_Os01g48444
LOC_Os01g48680
LOC_Os01g48690
LOC_Os01g48700
LOC_Os01g48720
LOC_Os01g48770
LOC_Os01g48790
LOC_Os01g48810
LOC_Os01g48830
LOC_Os01g48910
LOC_Os01g48920
LOC_Os01g48930
LOC_Os01g48960
LOC_Os01g48980
LOC_Os01g48990
LOC_Os01g49000
LOC_Os01g49010
LOC_Os01g49024
LOC_Os01g49026
LOC_Os01g49060
LOC_Os01g49110
LOC_Os01g49180
LOC_Os01g49190
LOC_Os01g49219
LOC_Os01g49250
LOC_Os01g49290
LOC_Os01g49310
LOC_Os01g49330
LOC_Os01g49340
LOC_Os01g49350
LOC_Os01g49380
LOC_Os01g49470
LOC_Os01g49490
LOC_Os01g49510
LOC_Os01g49560
LOC_Os01g49670
LOC_Os01g49690
LOC_Os01g49760
LOC_Os01g49770
LOC_Os01g49820
LOC_Os01g49900
LOC_Os01g49920
LOC_Os01g49930
LOC_Os01g49940
LOC_Os01g49960
LOC_Os01g50010
LOC_Os01g50030
LOC_Os01g50032
LOC_Os01g50040
LOC_Os01g50050
LOC_Os01g50060
LOC_Os01g50120
LOC_Os01g50160
LOC_Os01g50320
LOC_Os01g50450
LOC_Os01g50616
LOC_Os01g50622
LOC_Os01g50690
LOC_Os01g50760
LOC_Os01g50770
LOC_Os01g50830
LOC_Os01g50849
LOC_Os01g50860
LOC_Os01g50930
LOC_Os01g50960
LOC_Os01g50970
LOC_Os01g50980
LOC_Os01g51010
LOC_Os01g51040
LOC_Os01g51120
LOC_Os01g51154
LOC_Os01g51190
LOC_Os01g51200
LOC_Os01g51210
LOC_Os01g51220
LOC_Os01g51250
LOC_Os01g51280
LOC_Os01g51290
LOC_Os01g51300
LOC_Os01g51330
LOC_Os01g51370
LOC_Os01g51380
LOC_Os01g51390
LOC_Os01g51410
LOC_Os01g51420
LOC_Os01g51430
LOC_Os01g51450
LOC_Os01g51530
LOC_Os01g51560
LOC_Os01g51610
LOC_Os01g51620
LOC_Os01g51634
LOC_Os01g51640
LOC_Os01g51700
LOC_Os01g51710
LOC_Os01g51754
LOC_Os01g51800
LOC_Os01g51840
LOC_Os01g51860
LOC_Os01g51880
LOC_Os01g51890
LOC_Os01g51904
LOC_Os01g52090
LOC_Os01g52110
LOC_Os01g52170
LOC_Os01g52200
LOC_Os01g52214
LOC_Os01g52250
LOC_Os01g52280
LOC_Os01g52304
LOC_Os01g52370
LOC_Os01g52390
LOC_Os01g52400
LOC_Os01g52430
LOC_Os01g52450
LOC_Os01g52460
LOC_Os01g52490
LOC_Os01g52500
LOC_Os01g52530
LOC_Os01g52540
LOC_Os01g52550
LOC_Os01g52560
LOC_Os01g52630
LOC_Os01g52640
LOC_Os01g52720
LOC_Os01g52760
LOC_Os01g52790
LOC_Os01g52810
LOC_Os01g52820
LOC_Os01g52851
LOC_Os01g52864
LOC_Os01g52920
LOC_Os01g53000
LOC_Os01g53020
LOC_Os01g53060
LOC_Os01g53070
LOC_Os01g53079
LOC_Os01g53130
LOC_Os01g53140
LOC_Os01g53150
LOC_Os01g53250
LOC_Os01g53255
LOC_Os01g53280
LOC_Os01g53520
LOC_Os01g53560
LOC_Os01g53600
LOC_Os01g53610
LOC_Os01g53620
LOC_Os01g53670
LOC_Os01g53680
LOC_Os01g53700
LOC_Os01g53710
LOC_Os01g53720
LOC_Os01g53840
LOC_Os01g53880
LOC_Os01g54000
LOC_Os01g54010
LOC_Os01g54020
LOC_Os01g54030
LOC_Os01g54040
LOC_Os01g54080
LOC_Os01g54100
LOC_Os01g54140
LOC_Os01g54190
LOC_Os01g54240
LOC_Os01g54300
LOC_Os01g54360
LOC_Os01g54390
LOC_Os01g54420
LOC_Os01g54424
LOC_Os01g54480
LOC_Os01g54510
LOC_Os01g54520
LOC_Os01g54530
LOC_Os01g54540
LOC_Os01g54550
LOC_Os01g54560
LOC_Os01g54580
LOC_Os01g54590
LOC_Os01g54730
LOC_Os01g54784
LOC_Os01g54850
LOC_Os01g54860
LOC_Os01g54870
LOC_Os01g54880
LOC_Os01g54910
LOC_Os01g54920
LOC_Os01g54930
LOC_Os01g54940
LOC_Os01g54960
LOC_Os01g54990
LOC_Os01g55020
LOC_Os01g55030
LOC_Os01g55040
LOC_Os01g55050
LOC_Os01g55094
LOC_Os01g55170
LOC_Os01g55260
LOC_Os01g55270
LOC_Os01g55290
LOC_Os01g55300
LOC_Os01g55310
LOC_Os01g55360
LOC_Os01g55450
LOC_Os01g55490
LOC_Os01g55530
LOC_Os01g55540
LOC_Os01g55570
LOC_Os01g55580
LOC_Os01g55590
LOC_Os01g55650
LOC_Os01g55670
LOC_Os01g55700
LOC_Os01g55730
LOC_Os01g55740
LOC_Os01g55770
LOC_Os01g55780
LOC_Os01g55790
LOC_Os01g55799
LOC_Os01g55830
LOC_Os01g55860
LOC_Os01g55870
LOC_Os01g55880
LOC_Os01g55890
LOC_Os01g55900
LOC_Os01g55990
LOC_Os01g56000
LOC_Os01g56100
LOC_Os01g56110
LOC_Os01g56120
LOC_Os01g56130
LOC_Os01g56140
LOC_Os01g56150
LOC_Os01g56200
LOC_Os01g56230
LOC_Os01g56300
LOC_Os01g56310
LOC_Os01g56320
LOC_Os01g56350
LOC_Os01g56390
LOC_Os01g56400
LOC_Os01g56460
LOC_Os01g56470
LOC_Os01g56510
LOC_Os01g56520
LOC_Os01g56550
LOC_Os01g56560
LOC_Os01g56580
LOC_Os01g56590
LOC_Os01g56600
LOC_Os01g56620
LOC_Os01g56630
LOC_Os01g56640
LOC_Os01g56670
LOC_Os01g56680
LOC_Os01g56780
LOC_Os01g56790
LOC_Os01g56800
LOC_Os01g56820
LOC_Os01g56860
LOC_Os01g56870
LOC_Os01g56890
LOC_Os01g56910
LOC_Os01g56930
LOC_Os01g56940
LOC_Os01g56990
LOC_Os01g57066
LOC_Os01g57073
LOC_Os01g57082
LOC_Os01g57210
LOC_Os01g57240
LOC_Os01g57280
LOC_Os01g57350
LOC_Os01g57360
LOC_Os01g57410
LOC_Os01g57420
LOC_Os01g57480
LOC_Os01g57520
LOC_Os01g57550
LOC_Os01g57560
LOC_Os01g57630
LOC_Os01g57720
LOC_Os01g57740
LOC_Os01g57770
LOC_Os01g57910
LOC_Os01g57930
LOC_Os01g58080
LOC_Os01g58100
LOC_Os01g58114
LOC_Os01g58160
LOC_Os01g58194
LOC_Os01g58220
LOC_Os01g58240
LOC_Os01g58350
LOC_Os01g58380
LOC_Os01g58390
LOC_Os01g58400
LOC_Os01g58444
LOC_Os01g58459
LOC_Os01g58470
LOC_Os01g58580
LOC_Os01g58640
LOC_Os01g58680
LOC_Os01g58690
LOC_Os01g58700
LOC_Os01g58740
LOC_Os01g58750
LOC_Os01g58790
LOC_Os01g58890
LOC_Os01g59060
LOC_Os01g59080
LOC_Os01g59110
LOC_Os01g59130
LOC_Os01g59140
LOC_Os01g59160
LOC_Os01g59300
LOC_Os01g59310
LOC_Os01g59320
LOC_Os01g59340
LOC_Os01g59350
LOC_Os01g59430
LOC_Os01g59440
LOC_Os01g59480
LOC_Os01g59490
LOC_Os01g59500
LOC_Os01g59510
LOC_Os01g59520
LOC_Os01g59550
LOC_Os01g59570
LOC_Os01g59600
LOC_Os01g59620
LOC_Os01g59630
LOC_Os01g59660
LOC_Os01g59670
LOC_Os01g59750
LOC_Os01g59760
LOC_Os01g59790
LOC_Os01g59800
LOC_Os01g59819
LOC_Os01g59850
LOC_Os01g59860
LOC_Os01g59880
LOC_Os01g59890
LOC_Os01g59910
LOC_Os01g59920
LOC_Os01g59930
LOC_Os01g59980
LOC_Os01g59990
LOC_Os01g60000
LOC_Os01g60050
LOC_Os01g60120
LOC_Os01g60190
LOC_Os01g60200
LOC_Os01g60230
LOC_Os01g60260
LOC_Os01g60270
LOC_Os01g60280
LOC_Os01g60330
LOC_Os01g60340
LOC_Os01g60410
LOC_Os01g60440
LOC_Os01g60510
LOC_Os01g60520
LOC_Os01g60630
LOC_Os01g60650
LOC_Os01g60660
LOC_Os01g60680
LOC_Os01g60700
LOC_Os01g60710
LOC_Os01g60780
LOC_Os01g60790
LOC_Os01g61030
LOC_Os01g61110
LOC_Os01g61120
LOC_Os01g61150
LOC_Os01g61220
LOC_Os01g61250
LOC_Os01g61320
LOC_Os01g61400
LOC_Os01g61410
LOC_Os01g61420
LOC_Os01g61430
LOC_Os01g61450
LOC_Os01g61500
LOC_Os01g61560
LOC_Os01g61580
LOC_Os01g61590
LOC_Os01g61620
LOC_Os01g61640
LOC_Os01g61670
LOC_Os01g61690
LOC_Os01g61710
LOC_Os01g61720
LOC_Os01g61780
LOC_Os01g61810
LOC_Os01g61830
LOC_Os01g61860
LOC_Os01g61910
LOC_Os01g61930
LOC_Os01g61990
LOC_Os01g62020
LOC_Os01g62040
LOC_Os01g62070
LOC_Os01g62090
LOC_Os01g62210
LOC_Os01g62244
LOC_Os01g62280
LOC_Os01g62350
LOC_Os01g62410
LOC_Os01g62420
LOC_Os01g62440
LOC_Os01g62540
LOC_Os01g62570
LOC_Os01g62620
LOC_Os01g62650
LOC_Os01g62800
LOC_Os01g62810
LOC_Os01g62820
LOC_Os01g62840
LOC_Os01g62860
LOC_Os01g62870
LOC_Os01g62890
LOC_Os01g62900
LOC_Os01g62910
LOC_Os01g63060
LOC_Os01g63220
LOC_Os01g63230
LOC_Os01g63250
LOC_Os01g63270
LOC_Os01g63290
LOC_Os01g63354
LOC_Os01g63400
LOC_Os01g63420
LOC_Os01g63750
LOC_Os01g63820
LOC_Os01g63840
LOC_Os01g63870
LOC_Os01g63890
LOC_Os01g63900
LOC_Os01g63910
LOC_Os01g63950
LOC_Os01g64030
LOC_Os01g64090
LOC_Os01g64250
LOC_Os01g64262
LOC_Os01g64280
LOC_Os01g64340
LOC_Os01g64350
LOC_Os01g64370
LOC_Os01g64490
LOC_Os01g64520
LOC_Os01g64560
LOC_Os01g64630
LOC_Os01g64650
LOC_Os01g64690
LOC_Os01g64720
LOC_Os01g64750
LOC_Os01g64760
LOC_Os01g64770
LOC_Os01g64780
LOC_Os01g64810
LOC_Os01g64820
LOC_Os01g64870
LOC_Os01g64900
LOC_Os01g64920
LOC_Os01g64930
LOC_Os01g64970
LOC_Os01g64980
LOC_Os01g64990
LOC_Os01g65070
LOC_Os01g65080
LOC_Os01g65090
LOC_Os01g65094
LOC_Os01g65130
LOC_Os01g65230
LOC_Os01g65310
LOC_Os01g65320
LOC_Os01g65330
LOC_Os01g65350
LOC_Os01g65400
LOC_Os01g65410
LOC_Os01g65440
LOC_Os01g65450
LOC_Os01g65460
LOC_Os01g65520
LOC_Os01g65540
LOC_Os01g65550
LOC_Os01g65560
LOC_Os01g65580
LOC_Os01g65600
LOC_Os01g65720
LOC_Os01g65780
LOC_Os01g65800
LOC_Os01g65870
LOC_Os01g65890
LOC_Os01g65900
LOC_Os01g65940
LOC_Os01g65986
LOC_Os01g66110
LOC_Os01g66130
LOC_Os01g66140
LOC_Os01g66150
LOC_Os01g66170
LOC_Os01g66180
LOC_Os01g66190
LOC_Os01g66240
LOC_Os01g66280
LOC_Os01g66320
LOC_Os01g66330
LOC_Os01g66350
LOC_Os01g66360
LOC_Os01g66379
LOC_Os01g66420
LOC_Os01g66520
LOC_Os01g66560
LOC_Os01g66600
LOC_Os01g66650
LOC_Os01g66700
LOC_Os01g66720
LOC_Os01g66730
LOC_Os01g66800
LOC_Os01g66850
LOC_Os01g66920
LOC_Os01g66950
LOC_Os01g66960
LOC_Os01g66970
LOC_Os01g66980
LOC_Os01g66990
LOC_Os01g67000
LOC_Os01g67054
LOC_Os01g67080
LOC_Os01g67120
LOC_Os01g67134
LOC_Os01g67160
LOC_Os01g67170
LOC_Os01g67180
LOC_Os01g67190
LOC_Os01g67220
LOC_Os01g67250
LOC_Os01g67290
LOC_Os01g67300
LOC_Os01g67314
LOC_Os01g67330
LOC_Os01g67340
LOC_Os01g67370
LOC_Os01g67420
LOC_Os01g67480
LOC_Os01g67500
LOC_Os01g67510
LOC_Os01g67530
LOC_Os01g67550
LOC_Os01g67560
LOC_Os01g67570
LOC_Os01g67580
LOC_Os01g67590
LOC_Os01g67600
LOC_Os01g67620
LOC_Os01g67660
LOC_Os01g67720
LOC_Os01g67730
LOC_Os01g67740
LOC_Os01g67750
LOC_Os01g67770
LOC_Os01g67920
LOC_Os01g67960
LOC_Os01g67970
LOC_Os01g68010
LOC_Os01g68020
LOC_Os01g68040
LOC_Os01g68060
LOC_Os01g68104
LOC_Os01g68230
LOC_Os01g68240
LOC_Os01g68310
LOC_Os01g68324
LOC_Os01g68330
LOC_Os01g68380
LOC_Os01g68390
LOC_Os01g68440
LOC_Os01g68510
LOC_Os01g68524
LOC_Os01g68630
LOC_Os01g68680
LOC_Os01g68710
LOC_Os01g68750
LOC_Os01g68760
LOC_Os01g68770
LOC_Os01g68790
LOC_Os01g68810
LOC_Os01g68860
LOC_Os01g68930
LOC_Os01g68940
LOC_Os01g68950
LOC_Os01g68970
LOC_Os01g69040
LOC_Os01g69060
LOC_Os01g69070
LOC_Os01g69080
LOC_Os01g69090
LOC_Os01g69110
LOC_Os01g69120
LOC_Os01g69130
LOC_Os01g69210
LOC_Os01g69220
LOC_Os01g69230
LOC_Os01g69250
LOC_Os01g69279
LOC_Os01g69850
LOC_Os01g69900
LOC_Os01g69904
LOC_Os01g69910
LOC_Os01g69920
LOC_Os01g69940
LOC_Os01g69950
LOC_Os01g69970
LOC_Os01g69990
LOC_Os01g70000
LOC_Os01g70010
LOC_Os01g70020
LOC_Os01g70090
LOC_Os01g70140
LOC_Os01g70160
LOC_Os01g70190
LOC_Os01g70200
LOC_Os01g70210
LOC_Os01g70220
LOC_Os01g70250
LOC_Os01g70270
LOC_Os01g70300
LOC_Os01g70320
LOC_Os01g70330
LOC_Os01g70340
LOC_Os01g70360
LOC_Os01g70370
LOC_Os01g70380
LOC_Os01g70390
LOC_Os01g70400
LOC_Os01g70410
LOC_Os01g70430
LOC_Os01g70450
LOC_Os01g70490
LOC_Os01g70520
LOC_Os01g70570
LOC_Os01g70580
LOC_Os01g70670
LOC_Os01g70740
LOC_Os01g70780
LOC_Os01g70800
LOC_Os01g70810
LOC_Os01g70820
LOC_Os01g70850
LOC_Os01g70920
LOC_Os01g70940
LOC_Os01g70960
LOC_Os01g70980
LOC_Os01g71000
LOC_Os01g71010
LOC_Os01g71050
LOC_Os01g71100
LOC_Os01g71114
LOC_Os01g71150
LOC_Os01g71200
LOC_Os01g71220
LOC_Os01g71230
LOC_Os01g71250
LOC_Os01g71262
LOC_Os01g71320
LOC_Os01g71624
LOC_Os01g71770
LOC_Os01g71960
LOC_Os01g71980
LOC_Os01g71990
LOC_Os01g72000
LOC_Os01g72090
LOC_Os01g72200
LOC_Os01g72205
LOC_Os01g72210
LOC_Os01g72220
LOC_Os01g72230
LOC_Os01g72240
LOC_Os01g72250
LOC_Os01g72280
LOC_Os01g72330
LOC_Os01g72340
LOC_Os01g72350
LOC_Os01g72430
LOC_Os01g72480
LOC_Os01g72570
LOC_Os01g72630
LOC_Os01g72650
LOC_Os01g72690
LOC_Os01g72780
LOC_Os01g72790
LOC_Os01g72800
LOC_Os01g72820
LOC_Os01g72860
LOC_Os01g72870
LOC_Os01g72880
LOC_Os01g72940
LOC_Os01g72960
LOC_Os01g72980
LOC_Os01g72990
LOC_Os01g73000
LOC_Os01g73040
LOC_Os01g73070
LOC_Os01g73080
LOC_Os01g73120
LOC_Os01g73140
LOC_Os01g73150
LOC_Os01g73160
LOC_Os01g73180
LOC_Os01g73230
LOC_Os01g73234
LOC_Os01g73300
LOC_Os01g73310
LOC_Os01g73410
LOC_Os01g73430
LOC_Os01g73450
LOC_Os01g73460
LOC_Os01g73470
LOC_Os01g73514
LOC_Os01g73530
LOC_Os01g73550
LOC_Os01g73560
LOC_Os01g73570
LOC_Os01g73604
LOC_Os01g73620
LOC_Os01g73640
LOC_Os01g73656
LOC_Os01g73670
LOC_Os01g73680
LOC_Os01g73690
LOC_Os01g73750
LOC_Os01g73760
LOC_Os01g73780
LOC_Os01g73790
LOC_Os01g73800
LOC_Os01g73860
LOC_Os01g73880
LOC_Os01g73910
LOC_Os01g73950
LOC_Os01g73960
LOC_Os01g73990
LOC_Os01g74000
LOC_Os01g74010
LOC_Os01g74030
LOC_Os01g74100
LOC_Os01g74160
LOC_Os01g74180
LOC_Os01g74190
LOC_Os01g74250
LOC_Os01g74280
LOC_Os01g74310
LOC_Os01g74330
LOC_Os01g74340
LOC_Os01g74350
LOC_Os01g74460
LOC_Os01g74470
LOC_Os01g74500
LOC_Os01g74520
LOC_Os01g74530
LOC_Os01g74580
LOC_Os01g74610
LOC_Os01g74650
LOC_Os02g01010
LOC_Os02g01020
LOC_Os02g01030
LOC_Os02g01070
LOC_Os02g01100
LOC_Os02g01110
LOC_Os02g01180
LOC_Os02g01220
LOC_Os02g01230
LOC_Os02g01240
LOC_Os02g01245
LOC_Os02g01250
LOC_Os02g01280
LOC_Os02g01332
LOC_Os02g01350
LOC_Os02g01355
LOC_Os02g01365
LOC_Os02g01440
LOC_Os02g01450
LOC_Os02g01480
LOC_Os02g01490
LOC_Os02g01500
LOC_Os02g01550
LOC_Os02g01560
LOC_Os02g01610
LOC_Os02g01710
LOC_Os02g01720
LOC_Os02g01760
LOC_Os02g01770
LOC_Os02g01780
LOC_Os02g01810
LOC_Os02g01850
LOC_Os02g01880
LOC_Os02g01920
LOC_Os02g01940
LOC_Os02g01960
LOC_Os02g01970
LOC_Os02g01980
LOC_Os02g02110
LOC_Os02g02120
LOC_Os02g02130
LOC_Os02g02190
LOC_Os02g02250
LOC_Os02g02260
LOC_Os02g02270
LOC_Os02g02320
LOC_Os02g02350
LOC_Os02g02360
LOC_Os02g02390
LOC_Os02g02424
LOC_Os02g02470
LOC_Os02g02520
LOC_Os02g02524
LOC_Os02g02530
LOC_Os02g02540
LOC_Os02g02550
LOC_Os02g02560
LOC_Os02g02570
LOC_Os02g02580
LOC_Os02g02600
LOC_Os02g02620
LOC_Os02g02640
LOC_Os02g02670
LOC_Os02g02690
LOC_Os02g02710
LOC_Os02g02720
LOC_Os02g02750
LOC_Os02g02780
LOC_Os02g02810
LOC_Os02g02840
LOC_Os02g02850
LOC_Os02g02860
LOC_Os02g02880
LOC_Os02g02910
LOC_Os02g02920
LOC_Os02g02940
LOC_Os02g02950
LOC_Os02g02960
LOC_Os02g02980
LOC_Os02g02990
LOC_Os02g03000
LOC_Os02g03040
LOC_Os02g03050
LOC_Os02g03060
LOC_Os02g03070
LOC_Os02g03090
LOC_Os02g03100
LOC_Os02g03110
LOC_Os02g03230
LOC_Os02g03250
LOC_Os02g03260
LOC_Os02g03280
LOC_Os02g03330
LOC_Os02g03340
LOC_Os02g03360
LOC_Os02g03370
LOC_Os02g03390
LOC_Os02g03410
LOC_Os02g03440
LOC_Os02g03450
LOC_Os02g03460
LOC_Os02g03470
LOC_Os02g03530
LOC_Os02g03540
LOC_Os02g03560
LOC_Os02g03575
LOC_Os02g03580
LOC_Os02g03590
LOC_Os02g03600
LOC_Os02g03610
LOC_Os02g03620
LOC_Os02g03670
LOC_Os02g03690
LOC_Os02g03700
LOC_Os02g03720
LOC_Os02g03730
LOC_Os02g03740
LOC_Os02g03760
LOC_Os02g03820
LOC_Os02g03850
LOC_Os02g03860
LOC_Os02g03890
LOC_Os02g03930
LOC_Os02g03940
LOC_Os02g03950
LOC_Os02g04010
LOC_Os02g04020
LOC_Os02g04050
LOC_Os02g04060
LOC_Os02g04100
LOC_Os02g04120
LOC_Os02g04230
LOC_Os02g04240
LOC_Os02g04260
LOC_Os02g04270
LOC_Os02g04320
LOC_Os02g04325
LOC_Os02g04330
LOC_Os02g04410
LOC_Os02g04440
LOC_Os02g04450
LOC_Os02g04460
LOC_Os02g04490
LOC_Os02g04500
LOC_Os02g04510
LOC_Os02g04520
LOC_Os02g04560
LOC_Os02g04590
LOC_Os02g04640
LOC_Os02g04650
LOC_Os02g04660
LOC_Os02g04690
LOC_Os02g04710
LOC_Os02g04725
LOC_Os02g04730
LOC_Os02g04750
LOC_Os02g04760
LOC_Os02g04770
LOC_Os02g04800
LOC_Os02g04810
LOC_Os02g04840
LOC_Os02g04860
LOC_Os02g04950
LOC_Os02g04970
LOC_Os02g05040
LOC_Os02g05199
LOC_Os02g05244
LOC_Os02g05310
LOC_Os02g05320
LOC_Os02g05340
LOC_Os02g05400
LOC_Os02g05410
LOC_Os02g05420
LOC_Os02g05450
LOC_Os02g05480
LOC_Os02g05500
LOC_Os02g05510
LOC_Os02g05630
LOC_Os02g05680
LOC_Os02g05686
LOC_Os02g05692
LOC_Os02g05700
LOC_Os02g05720
LOC_Os02g05730
LOC_Os02g05770
LOC_Os02g05790
LOC_Os02g05810
LOC_Os02g05840
LOC_Os02g05870
LOC_Os02g05880
LOC_Os02g05890
LOC_Os02g05920
LOC_Os02g05930
LOC_Os02g05950
LOC_Os02g05980
LOC_Os02g06010
LOC_Os02g06030
LOC_Os02g06180
LOC_Os02g06190
LOC_Os02g06260
LOC_Os02g06290
LOC_Os02g06300
LOC_Os02g06370
LOC_Os02g06390
LOC_Os02g06430
LOC_Os02g06440
LOC_Os02g06460
LOC_Os02g06570
LOC_Os02g06584
LOC_Os02g06650
LOC_Os02g06700
[truncated: 11,129 more rows]

## Sheet: K3
K3			GO term	Ontology	Description	Number in input list	Number in BG/Ref	p-value	FDR
LOC_Os01g01140			GO:0050896	P	response to stimulus	550	5265	1.9e-08	7.5e-06
LOC_Os01g01290			GO:0016265	P	death	62	367	1.2e-06	0.00016
LOC_Os01g01340			GO:0008219	P	cell death	62	367	1.2e-06	0.00016
LOC_Os01g01440			GO:0006950	P	response to stress	380	3618	3.9e-06	0.00038
LOC_Os01g01500			GO:0000003	P	reproduction	173	1449	6.5e-06	0.00051
LOC_Os01g01689			GO:0065007	P	biological regulation	239	2165	1.9e-05	0.001
LOC_Os01g01925			GO:0009987	P	cellular process	1212	13328	1.7e-05	0.001
LOC_Os01g01960			GO:0006464	P	protein modification process	301	2923	0.00017	0.0064
LOC_Os01g01990			GO:0048856	P	anatomical structure development	144	1250	0.00017	0.0064
LOC_Os01g02270			GO:0043412	P	macromolecule modification	301	2923	0.00017	0.0064
LOC_Os01g02280			GO:0009875	P	pollen-pistil interaction	23	109	0.00018	0.0064
LOC_Os01g02400			GO:0043170	P	macromolecule metabolic process	477	4902	0.00024	0.0079
LOC_Os01g02460			GO:0044267	P	cellular protein metabolic process	357	3573	0.00033	0.0099
LOC_Os01g02750			GO:0050789	P	regulation of biological process	174	1588	0.00037	0.01
LOC_Os01g03100			GO:0019538	P	protein metabolic process	435	4462	0.00043	0.011
LOC_Os01g03464			GO:0044260	P	cellular macromolecule metabolic process	386	3953	0.00088	0.022
LOC_Os01g03490			GO:0022414	P	reproductive process	88	732	0.00099	0.023
LOC_Os01g04005			GO:0019222	P	regulation of metabolic process	23	128	0.0013	0.024
LOC_Os01g05020			GO:0040029	P	regulation of gene expression, epigenetic	23	128	0.0013	0.024
LOC_Os01g05100			GO:0010468	P	regulation of gene expression	23	128	0.0013	0.024
LOC_Os01g05105			GO:0060255	P	regulation of macromolecule metabolic process	23	128	0.0013	0.024
LOC_Os01g05430			GO:0032502	P	developmental process	280	2806	0.0017	0.03
LOC_Os01g05490			GO:0016049	P	cell growth	59	465	0.0022	0.033
LOC_Os01g05500			GO:0090066	P	regulation of anatomical structure size	59	465	0.0022	0.033
LOC_Os01g05510			GO:0008361	P	regulation of cell size	59	465	0.0022	0.033
LOC_Os01g05550			GO:0032535	P	regulation of cellular component size	59	465	0.0022	0.033
LOC_Os01g05620			GO:0023052	P	signaling	191	1849	0.0025	0.036
LOC_Os01g05660			GO:0023046	P	signaling process	156	1481	0.0031	0.042
LOC_Os01g05694			GO:0023060	P	signal transmission	156	1481	0.0031	0.042
LOC_Os01g05900			GO:0009791	P	post-embryonic development	152	1441	0.0033	0.044
LOC_Os01g06020			GO:0000166	F	nucleotide binding	319	2568	7.5e-12	9.4e-10
LOC_Os01g06270			GO:0005515	F	protein binding	412	3612	1.9e-10	1.2e-08
LOC_Os01g06750			GO:0005488	F	binding	1078	11178	7.6e-10	3.2e-08
LOC_Os01g06760			GO:0016301	F	kinase activity	242	2020	6.2e-08	1.5e-06
LOC_Os01g06836			GO:0016772	F	transferase activity, transferring phosphorus-containing groups	242	2020	6.2e-08	1.5e-06
LOC_Os01g06950			GO:0016818	F	hydrolase activity, acting on acid anhydrides, in phosphorus-containing anhydrides	18	85	0.00084	0.0095
LOC_Os01g07000			GO:0016817	F	hydrolase activity, acting on acid anhydrides	18	85	0.00084	0.0095
LOC_Os01g07130			GO:0003774	F	motor activity	18	85	0.00084	0.0095
LOC_Os01g07250			GO:0016462	F	pyrophosphatase activity	18	85	0.00084	0.0095
LOC_Os01g07540			GO:0005102	F	receptor binding	15	60	0.00052	0.0095
LOC_Os01g07790			GO:0017111	F	nucleoside-triphosphatase activity	18	85	0.00084	0.0095
LOC_Os01g07890			GO:0004872	F	receptor activity	29	175	0.001	0.011
LOC_Os01g08370			GO:0060089	F	molecular transducer activity	46	331	0.0013	0.012
LOC_Os01g08420			GO:0004871	F	signal transducer activity	46	331	0.0013	0.012
LOC_Os01g08430			GO:0016740	F	transferase activity	377	3913	0.0024	0.02
LOC_Os01g08450
LOC_Os01g08610
LOC_Os01g08700
LOC_Os01g08750
LOC_Os01g08890
LOC_Os01g09305
LOC_Os01g09410
LOC_Os01g09680
LOC_Os01g09950
LOC_Os01g10080
LOC_Os01g10130
LOC_Os01g10140
LOC_Os01g10160
LOC_Os01g10240
LOC_Os01g10420
LOC_Os01g10520
LOC_Os01g10550
LOC_Os01g10770
LOC_Os01g11250
LOC_Os01g11390
LOC_Os01g11850
LOC_Os01g11870
LOC_Os01g11900
LOC_Os01g12210
LOC_Os01g12310
LOC_Os01g12400
LOC_Os01g12990
LOC_Os01g13010
LOC_Os01g13229
LOC_Os01g13360
LOC_Os01g13440
LOC_Os01g13450
LOC_Os01g13510
LOC_Os01g13910
LOC_Os01g14090
LOC_Os01g14250
LOC_Os01g14270
LOC_Os01g14370
LOC_Os01g14380
LOC_Os01g15110
LOC_Os01g15229
LOC_Os01g15330
LOC_Os01g15340
LOC_Os01g15470
LOC_Os01g15540
LOC_Os01g15680
LOC_Os01g15709
LOC_Os01g15720
LOC_Os01g16060
LOC_Os01g16280
LOC_Os01g16440
LOC_Os01g16630
LOC_Os01g16730
LOC_Os01g16800
LOC_Os01g17180
LOC_Os01g17279
LOC_Os01g18340
LOC_Os01g18350
LOC_Os01g18390
LOC_Os01g18420
LOC_Os01g18780
LOC_Os01g19230
LOC_Os01g19580
LOC_Os01g19730
LOC_Os01g19850
LOC_Os01g19910
LOC_Os01g20140
LOC_Os01g20204
LOC_Os01g20810
LOC_Os01g20820
LOC_Os01g21020
LOC_Os01g21110
LOC_Os01g21130
LOC_Os01g21420
LOC_Os01g21610
LOC_Os01g21660
LOC_Os01g21680
LOC_Os01g21750
LOC_Os01g21980
LOC_Os01g22430
LOC_Os01g22530
LOC_Os01g22650
LOC_Os01g22720
LOC_Os01g22870
LOC_Os01g22980
LOC_Os01g23340
LOC_Os01g23500
LOC_Os01g23590
LOC_Os01g23650
LOC_Os01g23800
LOC_Os01g23890
LOC_Os01g23910
LOC_Os01g23940
LOC_Os01g24050
LOC_Os01g24420
LOC_Os01g24450
LOC_Os01g24460
LOC_Os01g24650
LOC_Os01g24740
LOC_Os01g24770
LOC_Os01g24830
LOC_Os01g25050
LOC_Os01g25170
LOC_Os01g25220
LOC_Os01g25230
LOC_Os01g25280
LOC_Os01g25330
LOC_Os01g25340
LOC_Os01g25430
LOC_Os01g25450
LOC_Os01g25720
LOC_Os01g25760
LOC_Os01g25940
LOC_Os01g26010
LOC_Os01g26090
LOC_Os01g26100
LOC_Os01g26150
LOC_Os01g26174
LOC_Os01g26210
LOC_Os01g26270
LOC_Os01g26280
LOC_Os01g26300
LOC_Os01g26320
LOC_Os01g27110
LOC_Os01g27180
LOC_Os01g27330
LOC_Os01g27350
LOC_Os01g27370
LOC_Os01g27470
LOC_Os01g27510
LOC_Os01g27730
LOC_Os01g27770
LOC_Os01g28089
LOC_Os01g28100
LOC_Os01g28120
LOC_Os01g28230
LOC_Os01g28300
LOC_Os01g28410
LOC_Os01g28590
LOC_Os01g28610
LOC_Os01g28660
LOC_Os01g28810
LOC_Os01g28830
LOC_Os01g28930
LOC_Os01g29230
LOC_Os01g29550
LOC_Os01g29610
LOC_Os01g30970
LOC_Os01g31124
LOC_Os01g31280
LOC_Os01g31629
LOC_Os01g31700
LOC_Os01g31930
LOC_Os01g31950
LOC_Os01g32160
LOC_Os01g32310
LOC_Os01g32430
LOC_Os01g32520
LOC_Os01g32650
LOC_Os01g32720
LOC_Os01g32810
LOC_Os01g33350
LOC_Os01g33370
LOC_Os01g33390
LOC_Os01g33520
LOC_Os01g33615
LOC_Os01g33784
LOC_Os01g33820
LOC_Os01g33830
LOC_Os01g33840
LOC_Os01g34090
LOC_Os01g34110
LOC_Os01g34120
LOC_Os01g34320
LOC_Os01g34330
LOC_Os01g34430
LOC_Os01g34520
LOC_Os01g34540
LOC_Os01g34780
LOC_Os01g34850
LOC_Os01g34870
LOC_Os01g34890
LOC_Os01g34910
LOC_Os01g34930
LOC_Os01g34950
LOC_Os01g34990
LOC_Os01g35030
LOC_Os01g35110
LOC_Os01g35310
LOC_Os01g35320
LOC_Os01g35330
LOC_Os01g35880
LOC_Os01g35980
LOC_Os01g36120
LOC_Os01g36200
LOC_Os01g36350
LOC_Os01g36470
LOC_Os01g36480
LOC_Os01g36560
LOC_Os01g36590
LOC_Os01g36700
LOC_Os01g36740
LOC_Os01g36760
LOC_Os01g36810
LOC_Os01g36820
LOC_Os01g37120
LOC_Os01g37180
LOC_Os01g37210
LOC_Os01g37470
LOC_Os01g37490
LOC_Os01g37520
LOC_Os01g37700
LOC_Os01g37740
LOC_Os01g38100
LOC_Os01g38200
LOC_Os01g38229
LOC_Os01g38359
LOC_Os01g38570
LOC_Os01g38650
LOC_Os01g38840
LOC_Os01g38860
LOC_Os01g38870
LOC_Os01g38940
LOC_Os01g39120
LOC_Os01g39340
LOC_Os01g39399
LOC_Os01g39580
LOC_Os01g39650
LOC_Os01g39760
LOC_Os01g39820
LOC_Os01g39850
LOC_Os01g40030
LOC_Os01g40250
LOC_Os01g40340
LOC_Os01g40360
LOC_Os01g40450
LOC_Os01g40930
LOC_Os01g41300
LOC_Os01g41320
LOC_Os01g41350
LOC_Os01g41360
LOC_Os01g41670
LOC_Os01g41800
LOC_Os01g41910
LOC_Os01g42100
LOC_Os01g42170
LOC_Os01g42270
LOC_Os01g42440
LOC_Os01g42740
LOC_Os01g42890
LOC_Os01g43180
LOC_Os01g43230
LOC_Os01g43274
LOC_Os01g43372
LOC_Os01g43380
LOC_Os01g43600
LOC_Os01g43660
LOC_Os01g43670
LOC_Os01g43990
LOC_Os01g44170
LOC_Os01g44940
LOC_Os01g45010
LOC_Os01g45120
LOC_Os01g45274
LOC_Os01g45710
LOC_Os01g45780
LOC_Os01g46140
LOC_Os01g46169
LOC_Os01g46530
LOC_Os01g46640
LOC_Os01g46920
LOC_Os01g47110
LOC_Os01g47440
LOC_Os01g47745
LOC_Os01g47800
LOC_Os01g47840
LOC_Os01g48020
LOC_Os01g48160
LOC_Os01g48180
LOC_Os01g48200
LOC_Os01g48580
LOC_Os01g48590
LOC_Os01g48600
LOC_Os01g48620
LOC_Os01g48650
LOC_Os01g49020
LOC_Os01g49065
LOC_Os01g49080
LOC_Os01g49550
LOC_Os01g49660
LOC_Os01g49800
LOC_Os01g50020
LOC_Os01g50080
LOC_Os01g50190
LOC_Os01g50600
LOC_Os01g50950
LOC_Os01g51000
LOC_Os01g51110
LOC_Os01g51630
LOC_Os01g51632
LOC_Os01g51730
LOC_Os01g51735
LOC_Os01g52800
LOC_Os01g53730
LOC_Os01g53779
LOC_Os01g54050
LOC_Os01g54060
LOC_Os01g54180
LOC_Os01g54980
LOC_Os01g55630
LOC_Os01g55690
LOC_Os01g55950
LOC_Os01g56290
LOC_Os01g56490
LOC_Os01g56660
LOC_Os01g56960
LOC_Os01g56969
LOC_Os01g56980
LOC_Os01g57270
LOC_Os01g57294
LOC_Os01g57310
LOC_Os01g57324
LOC_Os01g57340
LOC_Os01g57490
LOC_Os01g57680
LOC_Os01g58430
LOC_Os01g58530
LOC_Os01g58660
LOC_Os01g58760
LOC_Os01g59009
LOC_Os01g59040
LOC_Os01g59250
LOC_Os01g59265
LOC_Os01g59370
LOC_Os01g59390
LOC_Os01g59420
LOC_Os01g59700
LOC_Os01g59900
LOC_Os01g60040
LOC_Os01g60060
LOC_Os01g60150
LOC_Os01g60350
LOC_Os01g60360
LOC_Os01g61190
LOC_Os01g61300
LOC_Os01g61520
LOC_Os01g61814
LOC_Os01g61870
LOC_Os01g62080
LOC_Os01g62390
LOC_Os01g62450
LOC_Os01g62740
LOC_Os01g62750
LOC_Os01g62780
LOC_Os01g63040
LOC_Os01g63393
LOC_Os01g63780
LOC_Os01g63940
LOC_Os01g64220
LOC_Os01g64320
LOC_Os01g64740
LOC_Os01g64949
LOC_Os01g65220
LOC_Os01g66050
LOC_Os01g66060
LOC_Os01g66300
LOC_Os01g66410
LOC_Os01g66500
LOC_Os01g66580
LOC_Os01g66630
LOC_Os01g66680
LOC_Os01g66910
LOC_Os01g67070
LOC_Os01g67310
LOC_Os01g67760
LOC_Os01g67850
LOC_Os01g67880
LOC_Os01g68030
LOC_Os01g68160
LOC_Os01g68200
LOC_Os01g70060
LOC_Os01g70350
LOC_Os01g70600
LOC_Os01g70720
LOC_Os01g70830
LOC_Os01g70840
LOC_Os01g70950
LOC_Os01g71106
LOC_Os01g71300
LOC_Os01g71490
LOC_Os01g71540
LOC_Os01g71558
LOC_Os01g71570
LOC_Os01g71590
LOC_Os01g71599
LOC_Os01g71630
LOC_Os01g71640
LOC_Os01g72320
LOC_Os01g72390
LOC_Os01g72920
LOC_Os01g73290
LOC_Os01g73370
LOC_Os01g73580
LOC_Os01g73644
LOC_Os01g73820
LOC_Os01g73940
LOC_Os01g73970
LOC_Os01g74640
LOC_Os02g01160
LOC_Os02g01170
LOC_Os02g01360
LOC_Os02g01820
LOC_Os02g02050
LOC_Os02g02090
LOC_Os02g02200
LOC_Os02g02210
LOC_Os02g02480
LOC_Os02g03130
LOC_Os02g03220
LOC_Os02g03430
LOC_Os02g03650
LOC_Os02g03680
LOC_Os02g03840
LOC_Os02g03920
LOC_Os02g03970
LOC_Os02g04040
LOC_Os02g04080
LOC_Os02g04480
LOC_Os02g04630
LOC_Os02g04680
LOC_Os02g04880
LOC_Os02g05130
LOC_Os02g05360
LOC_Os02g05365
LOC_Os02g05430
LOC_Os02g05440
LOC_Os02g05490
LOC_Os02g05540
LOC_Os02g05710
LOC_Os02g05780
LOC_Os02g05900
LOC_Os02g05910
LOC_Os02g06270
LOC_Os02g06280
LOC_Os02g06310
LOC_Os02g06350
LOC_Os02g06510
LOC_Os02g06588
LOC_Os02g06640
LOC_Os02g06720
LOC_Os02g06730
LOC_Os02g06830
LOC_Os02g06940
LOC_Os02g07130
LOC_Os02g07410
LOC_Os02g07624
LOC_Os02g07628
LOC_Os02g07640
LOC_Os02g07654
LOC_Os02g07820
LOC_Os02g07830
LOC_Os02g08010
LOC_Os02g08014
LOC_Os02g08130
LOC_Os02g08210
LOC_Os02g08250
LOC_Os02g08360
LOC_Os02g08364
LOC_Os02g09160
LOC_Os02g09230
LOC_Os02g09640
LOC_Os02g09790
LOC_Os02g09920
LOC_Os02g10040
LOC_Os02g10080
LOC_Os02g10210
LOC_Os02g10250
LOC_Os02g10320
LOC_Os02g10700
LOC_Os02g10760
LOC_Os02g10790
LOC_Os02g10890
LOC_Os02g11840
LOC_Os02g11850
LOC_Os02g11990
LOC_Os02g12010
LOC_Os02g12030
LOC_Os02g12040
LOC_Os02g12100
LOC_Os02g12130
LOC_Os02g12170
LOC_Os02g12200
LOC_Os02g12210
LOC_Os02g12240
LOC_Os02g12440
LOC_Os02g12520
LOC_Os02g12640
LOC_Os02g12660
LOC_Os02g12800
LOC_Os02g12910
LOC_Os02g13120
LOC_Os02g13160
LOC_Os02g13320
LOC_Os02g13350
LOC_Os02g13370
LOC_Os02g13480
LOC_Os02g13555
LOC_Os02g13785
LOC_Os02g13790
LOC_Os02g13880
LOC_Os02g14020
LOC_Os02g14140
LOC_Os02g14310
LOC_Os02g14600
LOC_Os02g14610
LOC_Os02g14670
LOC_Os02g14800
LOC_Os02g14820
LOC_Os02g14855
LOC_Os02g15070
LOC_Os02g15090
LOC_Os02g15150
LOC_Os02g15169
LOC_Os02g15178
LOC_Os02g15260
LOC_Os02g15390
LOC_Os02g15460
LOC_Os02g15660
LOC_Os02g15790
LOC_Os02g15885
LOC_Os02g15960
LOC_Os02g16100
LOC_Os02g16110
LOC_Os02g16220
LOC_Os02g16250
LOC_Os02g16480
LOC_Os02g16490
LOC_Os02g16740
LOC_Os02g16809
LOC_Os02g16820
LOC_Os02g16830
LOC_Os02g16839
LOC_Os02g16940
LOC_Os02g17060
LOC_Os02g17190
LOC_Os02g17230
LOC_Os02g17640
LOC_Os02g17660
LOC_Os02g17714
LOC_Os02g17840
LOC_Os02g17890
LOC_Os02g17930
LOC_Os02g18070
LOC_Os02g18140
LOC_Os02g18160
LOC_Os02g18220
LOC_Os02g18540
LOC_Os02g18610
LOC_Os02g18670
LOC_Os02g18810
LOC_Os02g18820
LOC_Os02g18930
LOC_Os02g18940
LOC_Os02g19070
LOC_Os02g19110
LOC_Os02g19220
LOC_Os02g19340
LOC_Os02g19420
LOC_Os02g19460
LOC_Os02g19550
LOC_Os02g19780
LOC_Os02g19880
LOC_Os02g19900
LOC_Os02g20000
LOC_Os02g20280
LOC_Os02g20290
LOC_Os02g20310
LOC_Os02g20320
LOC_Os02g20330
LOC_Os02g20340
LOC_Os02g20370
LOC_Os02g20430
LOC_Os02g20460
LOC_Os02g20480
LOC_Os02g20710
LOC_Os02g20729
LOC_Os02g20920
LOC_Os02g20934
LOC_Os02g20950
LOC_Os02g21009
LOC_Os02g21050
LOC_Os02g21320
LOC_Os02g21340
LOC_Os02g21390
LOC_Os02g21570
LOC_Os02g21670
LOC_Os02g21680
LOC_Os02g21820
LOC_Os02g21870
LOC_Os02g21900
LOC_Os02g22000
LOC_Os02g22120
LOC_Os02g22200
LOC_Os02g22330
LOC_Os02g22580
LOC_Os02g22590
LOC_Os02g22750
LOC_Os02g22800
LOC_Os02g23960
LOC_Os02g24190
LOC_Os02g24290
LOC_Os02g24400
LOC_Os02g24410
LOC_Os02g24430
LOC_Os02g24830
LOC_Os02g24920
LOC_Os02g24930
LOC_Os02g25050
LOC_Os02g25270
LOC_Os02g25410
LOC_Os02g25590
LOC_Os02g25640
LOC_Os02g25650
LOC_Os02g25820
LOC_Os02g25860
LOC_Os02g25870
LOC_Os02g26200
LOC_Os02g26380
LOC_Os02g26390
LOC_Os02g26460
LOC_Os02g26490
LOC_Os02g26530
LOC_Os02g26550
LOC_Os02g26560
LOC_Os02g26640
LOC_Os02g26800
LOC_Os02g26950
LOC_Os02g26984
LOC_Os02g27040
LOC_Os02g27110
LOC_Os02g27130
LOC_Os02g27150
LOC_Os02g27250
LOC_Os02g27290
LOC_Os02g27350
LOC_Os02g27440
LOC_Os02g27470
LOC_Os02g27500
LOC_Os02g27540
LOC_Os02g27620
LOC_Os02g27660
LOC_Os02g27690
LOC_Os02g27710
LOC_Os02g27780
LOC_Os02g27820
LOC_Os02g27840
LOC_Os02g27900
LOC_Os02g28100
LOC_Os02g28210
LOC_Os02g28430
LOC_Os02g28465
LOC_Os02g28490
LOC_Os02g28530
LOC_Os02g28580
LOC_Os02g28660
LOC_Os02g28670
LOC_Os02g28700
LOC_Os02g28730
LOC_Os02g28830
LOC_Os02g28910
LOC_Os02g29070
LOC_Os02g29170
LOC_Os02g29200
LOC_Os02g29230
LOC_Os02g29350
LOC_Os02g29440
LOC_Os02g29600
LOC_Os02g29620
LOC_Os02g29774
LOC_Os02g29800
LOC_Os02g29940
LOC_Os02g29970
LOC_Os02g30270
LOC_Os02g30590
LOC_Os02g30620
LOC_Os02g30760
LOC_Os02g30800
LOC_Os02g30930
LOC_Os02g31050
LOC_Os02g31240
LOC_Os02g31860
LOC_Os02g31890
LOC_Os02g31924
LOC_Os02g31926
LOC_Os02g31950
LOC_Os02g32000
LOC_Os02g32030
LOC_Os02g32700
LOC_Os02g32710
LOC_Os02g32900
LOC_Os02g32920
LOC_Os02g33030
LOC_Os02g33040
LOC_Os02g33130
LOC_Os02g33250
LOC_Os02g33300
LOC_Os02g33335
LOC_Os02g33410
LOC_Os02g33440
LOC_Os02g33650
LOC_Os02g33690
LOC_Os02g33730
LOC_Os02g34060
LOC_Os02g34140
LOC_Os02g34190
LOC_Os02g34460
LOC_Os02g34580
LOC_Os02g34850
LOC_Os02g35190
LOC_Os02g35210
LOC_Os02g35329
LOC_Os02g35790
LOC_Os02g35810
LOC_Os02g35920
LOC_Os02g36264
LOC_Os02g37090
LOC_Os02g37390
LOC_Os02g37710
LOC_Os02g37760
LOC_Os02g37820
LOC_Os02g37930
LOC_Os02g38020
LOC_Os02g38392
LOC_Os02g38420
LOC_Os02g38494
LOC_Os02g38508
LOC_Os02g38574
LOC_Os02g38580
LOC_Os02g38589
LOC_Os02g38598
LOC_Os02g38680
LOC_Os02g38750
LOC_Os02g38870
LOC_Os02g38880
LOC_Os02g38960
LOC_Os02g39064
LOC_Os02g39190
LOC_Os02g39790
LOC_Os02g39795
LOC_Os02g39800
LOC_Os02g39990
LOC_Os02g40000
LOC_Os02g40280
LOC_Os02g40460
LOC_Os02g40870
LOC_Os02g40940
LOC_Os02g41961
LOC_Os02g42050
LOC_Os02g42120
LOC_Os02g42412
LOC_Os02g42497
LOC_Os02g42920
LOC_Os02g43080
LOC_Os02g43100
LOC_Os02g43110
LOC_Os02g43140
LOC_Os02g43690
LOC_Os02g43780
LOC_Os02g43906
LOC_Os02g44380
LOC_Os02g44510
LOC_Os02g44620
LOC_Os02g44970
LOC_Os02g45500
LOC_Os02g45580
LOC_Os02g45980
LOC_Os02g46110
LOC_Os02g46550
LOC_Os02g46670
LOC_Os02g46770
LOC_Os02g46930
LOC_Os02g46950
LOC_Os02g47020
LOC_Os02g47460
LOC_Os02g47530
LOC_Os02g47560
LOC_Os02g47605
LOC_Os02g47900
LOC_Os02g48810
LOC_Os02g48940
LOC_Os02g49210
LOC_Os02g49560
LOC_Os02g49810
LOC_Os02g50290
LOC_Os02g50420
LOC_Os02g50580
LOC_Os02g50790
LOC_Os02g50850
LOC_Os02g51270
LOC_Os02g51670
LOC_Os02g51920
LOC_Os02g51990
LOC_Os02g53120
LOC_Os02g53320
LOC_Os02g53370
LOC_Os02g53700
LOC_Os02g53710
LOC_Os02g53740
LOC_Os02g53835
LOC_Os02g53970
LOC_Os02g53994
LOC_Os02g54150
LOC_Os02g54230
LOC_Os02g54460
LOC_Os02g54490
LOC_Os02g54960
LOC_Os02g54970
LOC_Os02g55080
LOC_Os02g55150
LOC_Os02g55160
LOC_Os02g55200
LOC_Os02g55210
LOC_Os02g55230
LOC_Os02g55510
LOC_Os02g55649
LOC_Os02g55658
LOC_Os02g55670
LOC_Os02g55689
LOC_Os02g55698
LOC_Os02g55710
LOC_Os02g55720
LOC_Os02g55729
LOC_Os02g55770
LOC_Os02g55790
LOC_Os02g55800
LOC_Os02g55810
LOC_Os02g55970
LOC_Os02g56890
LOC_Os02g57190
LOC_Os02g57200
LOC_Os02g57390
LOC_Os02g57650
LOC_Os02g57740
LOC_Os02g57880
LOC_Os02g57890
LOC_Os02g57924
LOC_Os02g57960
LOC_Os02g58110
LOC_Os02g58440
LOC_Os02g58560
LOC_Os02g58600
LOC_Os02g58630
LOC_Os03g01014
LOC_Os03g01120
LOC_Os03g01216
LOC_Os03g01350
LOC_Os03g01360
LOC_Os03g01420
LOC_Os03g01430
LOC_Os03g01436
LOC_Os03g01450
LOC_Os03g01490
LOC_Os03g01520
LOC_Os03g01610
LOC_Os03g01640
LOC_Os03g01650
LOC_Os03g02160
LOC_Os03g03070
LOC_Os03g03080
LOC_Os03g03190
LOC_Os03g03460
LOC_Os03g03590
LOC_Os03g03660
LOC_Os03g04250
LOC_Os03g04350
LOC_Os03g04430
LOC_Os03g04540
LOC_Os03g04760
LOC_Os03g05049
LOC_Os03g05330
LOC_Os03g05380
LOC_Os03g05580
LOC_Os03g05650
LOC_Os03g05690
LOC_Os03g07090
LOC_Os03g07220
LOC_Os03g07226
LOC_Os03g07420
LOC_Os03g07690
LOC_Os03g08010
LOC_Os03g08020
LOC_Os03g08040
LOC_Os03g08050
LOC_Os03g08430
LOC_Os03g08500
LOC_Os03g09130
LOC_Os03g09270
LOC_Os03g09980
LOC_Os03g10570
LOC_Os03g10600
LOC_Os03g10960
LOC_Os03g11810
LOC_Os03g12330
LOC_Os03g12480
LOC_Os03g12580
LOC_Os03g12670
LOC_Os03g12750
LOC_Os03g12870
LOC_Os03g13120
LOC_Os03g13240
LOC_Os03g13510
LOC_Os03g13530
LOC_Os03g13690
LOC_Os03g14100
LOC_Os03g14230
LOC_Os03g14850
LOC_Os03g15470
LOC_Os03g15540
LOC_Os03g15880
LOC_Os03g15900
LOC_Os03g15990
LOC_Os03g16550
LOC_Os03g16990
LOC_Os03g17634
LOC_Os03g17970
LOC_Os03g18090
LOC_Os03g18260
LOC_Os03g19320
LOC_Os03g19340
LOC_Os03g19760
LOC_Os03g19910
LOC_Os03g20430
LOC_Os03g20710
LOC_Os03g20780
LOC_Os03g20790
LOC_Os03g20900
LOC_Os03g21010
LOC_Os03g21080
LOC_Os03g21170
LOC_Os03g21390
LOC_Os03g21610
LOC_Os03g21670
LOC_Os03g21680
LOC_Os03g21740
LOC_Os03g21770
LOC_Os03g22580
LOC_Os03g22620
LOC_Os03g22634
LOC_Os03g22810
LOC_Os03g22910
LOC_Os03g22930
LOC_Os03g23010
LOC_Os03g23935
LOC_Os03g24090
LOC_Os03g24339
LOC_Os03g24410
LOC_Os03g24420
LOC_Os03g24500
LOC_Os03g24550
LOC_Os03g24740
LOC_Os03g24920
LOC_Os03g25434
LOC_Os03g25490
LOC_Os03g25510
LOC_Os03g25560
LOC_Os03g25830
LOC_Os03g25945
LOC_Os03g26260
LOC_Os03g26470
LOC_Os03g26520
LOC_Os03g26590
LOC_Os03g26784
LOC_Os03g26930
LOC_Os03g27050
LOC_Os03g27060
LOC_Os03g27080
LOC_Os03g27560
LOC_Os03g27570
LOC_Os03g27580
LOC_Os03g27820
LOC_Os03g27890
LOC_Os03g28050
LOC_Os03g28070
LOC_Os03g28175
LOC_Os03g28280
LOC_Os03g28300
LOC_Os03g28410
LOC_Os03g28920
LOC_Os03g28960
LOC_Os03g29045
LOC_Os03g29065
LOC_Os03g29490
LOC_Os03g29760
LOC_Os03g29990
LOC_Os03g30440
LOC_Os03g30910
LOC_Os03g31070
LOC_Os03g31120
LOC_Os03g31360
LOC_Os03g31370
LOC_Os03g31390
LOC_Os03g31430
LOC_Os03g31500
LOC_Os03g31540
LOC_Os03g31944
LOC_Os03g31950
LOC_Os03g32030
LOC_Os03g32040
LOC_Os03g32090
LOC_Os03g32100
LOC_Os03g32140
LOC_Os03g32150
LOC_Os03g32160
LOC_Os03g32170
LOC_Os03g32200
LOC_Os03g32220
LOC_Os03g32250
LOC_Os03g32270
LOC_Os03g32290
LOC_Os03g32430
LOC_Os03g32670
LOC_Os03g33400
LOC_Os03g33509
LOC_Os03g33800
LOC_Os03g35340
LOC_Os03g35620
LOC_Os03g35750
LOC_Os03g35880
LOC_Os03g35960
LOC_Os03g36439
LOC_Os03g36460
LOC_Os03g36640
LOC_Os03g36770
LOC_Os03g36780
LOC_Os03g36944
LOC_Os03g37170
LOC_Os03g37320
LOC_Os03g37360
LOC_Os03g37411
LOC_Os03g37540
LOC_Os03g37760
LOC_Os03g37790
LOC_Os03g37850
LOC_Os03g37869
LOC_Os03g37940
LOC_Os03g38090
LOC_Os03g38140
LOC_Os03g38410
LOC_Os03g38610
LOC_Os03g38689
LOC_Os03g38700
LOC_Os03g38710
LOC_Os03g38720
LOC_Os03g38750
LOC_Os03g38810
LOC_Os03g38900
LOC_Os03g39190
LOC_Os03g39300
LOC_Os03g39310
LOC_Os03g39390
LOC_Os03g39540
LOC_Os03g39860
LOC_Os03g39910
LOC_Os03g40084
LOC_Os03g40194
LOC_Os03g40380
LOC_Os03g40400
LOC_Os03g40440
LOC_Os03g40460
LOC_Os03g40670
LOC_Os03g40725
LOC_Os03g40860
LOC_Os03g40950
LOC_Os03g41310
LOC_Os03g41380
LOC_Os03g41400
LOC_Os03g41470
LOC_Os03g41640
LOC_Os03g41662
LOC_Os03g41690
LOC_Os03g41940
LOC_Os03g42050
LOC_Os03g42210
LOC_Os03g42370
LOC_Os03g42590
LOC_Os03g42740
LOC_Os03g42900
LOC_Os03g42930
LOC_Os03g43030
LOC_Os03g43540
LOC_Os03g43730
LOC_Os03g43779
LOC_Os03g43960
LOC_Os03g44130
LOC_Os03g44220
LOC_Os03g44410
LOC_Os03g44720
LOC_Os03g44835
LOC_Os03g44910
LOC_Os03g44920
LOC_Os03g44980
LOC_Os03g45270
LOC_Os03g45619
LOC_Os03g46010
LOC_Os03g46030
LOC_Os03g46330
LOC_Os03g46400
LOC_Os03g46460
LOC_Os03g46850
LOC_Os03g46870
LOC_Os03g46900
LOC_Os03g46950
LOC_Os03g47030
LOC_Os03g47090
LOC_Os03g47140
LOC_Os03g47149
LOC_Os03g47240
LOC_Os03g47290
LOC_Os03g47380
LOC_Os03g47490
LOC_Os03g47540
LOC_Os03g47629
LOC_Os03g47720
LOC_Os03g47740
LOC_Os03g47760
LOC_Os03g47830
LOC_Os03g47902
LOC_Os03g47949
LOC_Os03g48140
LOC_Os03g48440
LOC_Os03g49140
LOC_Os03g49920
LOC_Os03g49970
LOC_Os03g50320
LOC_Os03g50800
LOC_Os03g50830
LOC_Os03g51140
LOC_Os03g51340
LOC_Os03g51640
LOC_Os03g51790
LOC_Os03g52180
LOC_Os03g52258
LOC_Os03g52594
LOC_Os03g52690
LOC_Os03g52830
LOC_Os03g52850
LOC_Os03g52960
LOC_Os03g53180
LOC_Os03g53250
LOC_Os03g53300
LOC_Os03g53480
LOC_Os03g53630
LOC_Os03g53700
LOC_Os03g53990
LOC_Os03g54200
LOC_Os03g54850
LOC_Os03g54870
LOC_Os03g54970
LOC_Os03g55130
LOC_Os03g55370
LOC_Os03g55630
LOC_Os03g55704
LOC_Os03g55750
LOC_Os03g56241
LOC_Os03g56340
LOC_Os03g57230
LOC_Os03g57360
LOC_Os03g57430
LOC_Os03g57560
LOC_Os03g58372
LOC_Os03g58450
LOC_Os03g60170
LOC_Os03g60840
LOC_Os03g60890
LOC_Os03g61249
LOC_Os03g61319
LOC_Os03g61829
LOC_Os03g61860
LOC_Os03g61900
LOC_Os03g62240
LOC_Os03g62280
LOC_Os03g62379
LOC_Os03g62388
LOC_Os03g62820
LOC_Os03g62880
LOC_Os03g63020
LOC_Os03g63160
LOC_Os03g63880
LOC_Os03g63950
LOC_Os03g64290
LOC_Os03g64380
LOC_Os04g01460
LOC_Os04g01580
LOC_Os04g01720
LOC_Os04g01750
LOC_Os04g01810
LOC_Os04g01920
LOC_Os04g01940
LOC_Os04g02070
LOC_Os04g02490
LOC_Os04g02500
LOC_Os04g02520
LOC_Os04g02550
LOC_Os04g02610
LOC_Os04g02720
LOC_Os04g02890
LOC_Os04g02910
LOC_Os04g02980
LOC_Os04g02990
LOC_Os04g03050
LOC_Os04g03080
LOC_Os04g03100
LOC_Os04g03140
LOC_Os04g03164
LOC_Os04g03210
LOC_Os04g03370
LOC_Os04g03390
LOC_Os04g03660
LOC_Os04g03760
LOC_Os04g03810
LOC_Os04g03820
LOC_Os04g03850
LOC_Os04g03880
LOC_Os04g03910
LOC_Os04g04010
LOC_Os04g04040
LOC_Os04g04050
LOC_Os04g04240
LOC_Os04g04410
LOC_Os04g04640
LOC_Os04g04660
LOC_Os04g04670
LOC_Os04g04680
LOC_Os04g04950
LOC_Os04g04999
LOC_Os04g05060
LOC_Os04g05090
LOC_Os04g05460
LOC_Os04g05500
LOC_Os04g05550
LOC_Os04g05600
LOC_Os04g05630
LOC_Os04g05750
LOC_Os04g05760
LOC_Os04g05780
LOC_Os04g06090
LOC_Os04g06210
LOC_Os04g06340
LOC_Os04g06490
LOC_Os04g06510
LOC_Os04g06520
LOC_Os04g06530
LOC_Os04g06780
LOC_Os04g06790
LOC_Os04g06879
LOC_Os04g06900
LOC_Os04g07130
LOC_Os04g07140
LOC_Os04g07150
LOC_Os04g07190
LOC_Os04g07200
LOC_Os04g07250
LOC_Os04g07280
LOC_Os04g07390
LOC_Os04g07400
LOC_Os04g07600
LOC_Os04g07808
LOC_Os04g07830
LOC_Os04g07890
LOC_Os04g07900
LOC_Os04g07920
LOC_Os04g07970
LOC_Os04g08034
LOC_Os04g08330
LOC_Os04g08360
LOC_Os04g08370
LOC_Os04g08390
LOC_Os04g08470
LOC_Os04g08590
LOC_Os04g08660
LOC_Os04g08690
LOC_Os04g08788
LOC_Os04g08812
LOC_Os04g08815
LOC_Os04g08836
LOC_Os04g09430
LOC_Os04g09540
LOC_Os04g09550
LOC_Os04g09670
LOC_Os04g09770
LOC_Os04g09860
LOC_Os04g09960
LOC_Os04g10180
LOC_Os04g10210
LOC_Os04g10260
LOC_Os04g10320
LOC_Os04g10330
LOC_Os04g10470
LOC_Os04g10500
LOC_Os04g10550
LOC_Os04g10870
LOC_Os04g10910
LOC_Os04g10924
LOC_Os04g10940
LOC_Os04g11040
LOC_Os04g11050
LOC_Os04g11060
LOC_Os04g11120
LOC_Os04g11130
LOC_Os04g11165
LOC_Os04g11250
LOC_Os04g11390
LOC_Os04g11430
LOC_Os04g11510
LOC_Os04g11630
LOC_Os04g11640
LOC_Os04g11730
LOC_Os04g11750
LOC_Os04g11780
LOC_Os04g11956
LOC_Os04g12180
LOC_Os04g12190
LOC_Os04g12430
LOC_Os04g12499
LOC_Os04g12540
LOC_Os04g12560
LOC_Os04g12589
LOC_Os04g12600
LOC_Os04g12620
LOC_Os04g12639
LOC_Os04g12669
LOC_Os04g12690
LOC_Os04g12730
LOC_Os04g12790
LOC_Os04g12800
LOC_Os04g12920
LOC_Os04g12960
LOC_Os04g13260
LOC_Os04g13430
LOC_Os04g13610
LOC_Os04g13640
LOC_Os04g14080
LOC_Os04g14110
LOC_Os04g14190
LOC_Os04g14220
LOC_Os04g14240
LOC_Os04g14270
LOC_Os04g14350
LOC_Os04g14420
LOC_Os04g14540
LOC_Os04g14740
LOC_Os04g15000
LOC_Os04g15560
LOC_Os04g15590
LOC_Os04g15630
LOC_Os04g15640
LOC_Os04g15660
LOC_Os04g15740
LOC_Os04g15780
LOC_Os04g16020
LOC_Os04g16050
LOC_Os04g16070
LOC_Os04g16140
LOC_Os04g16670
LOC_Os04g16690
LOC_Os04g17064
LOC_Os04g17120
LOC_Os04g17160
LOC_Os04g17220
LOC_Os04g17310
LOC_Os04g17650
LOC_Os04g17680
LOC_Os04g18010
LOC_Os04g18430
LOC_Os04g18530
LOC_Os04g18540
LOC_Os04g18550
LOC_Os04g18590
LOC_Os04g19310
LOC_Os04g19630
LOC_Os04g19684
LOC_Os04g19700
LOC_Os04g19790
LOC_Os04g19830
LOC_Os04g19870
LOC_Os04g20180
LOC_Os04g20200
LOC_Os04g20220
LOC_Os04g20270
LOC_Os04g20410
LOC_Os04g20520
LOC_Os04g20550
LOC_Os04g20560
LOC_Os04g20800
LOC_Os04g20810
LOC_Os04g20910
LOC_Os04g20990
LOC_Os04g21020
LOC_Os04g21460
LOC_Os04g21740
LOC_Os04g21790
LOC_Os04g21890
LOC_Os04g22070
LOC_Os04g22090
LOC_Os04g22235
LOC_Os04g22380
LOC_Os04g22440
LOC_Os04g22450
LOC_Os04g22470
LOC_Os04g22510
LOC_Os04g22760
LOC_Os04g22800
LOC_Os04g22820
LOC_Os04g22900
LOC_Os04g22910
LOC_Os04g22950
LOC_Os04g23200
LOC_Os04g23330
LOC_Os04g23460
LOC_Os04g23620
LOC_Os04g24120
LOC_Os04g24220
LOC_Os04g24300
LOC_Os04g24319
LOC_Os04g24328
LOC_Os04g24414
LOC_Os04g24430
LOC_Os04g24469
LOC_Os04g24478
LOC_Os04g24550
LOC_Os04g24670
LOC_Os04g24720
LOC_Os04g24790
LOC_Os04g24800
LOC_Os04g24830
LOC_Os04g24850
LOC_Os04g24900
LOC_Os04g24930
LOC_Os04g25120
LOC_Os04g25140
LOC_Os04g25150
LOC_Os04g25160
LOC_Os04g25190
LOC_Os04g25260
LOC_Os04g25290
LOC_Os04g25400
LOC_Os04g25420
LOC_Os04g25540
LOC_Os04g25560
LOC_Os04g25670
LOC_Os04g25680
LOC_Os04g25720
LOC_Os04g25790
LOC_Os04g25820
LOC_Os04g25830
LOC_Os04g25870
LOC_Os04g25920
LOC_Os04g26090
LOC_Os04g26190
LOC_Os04g26220
LOC_Os04g26230
LOC_Os04g26240
LOC_Os04g26320
LOC_Os04g26330
LOC_Os04g26380
LOC_Os04g26400
LOC_Os04g26450
LOC_Os04g26460
LOC_Os04g26490
LOC_Os04g26600
LOC_Os04g26620
LOC_Os04g26790
LOC_Os04g26850
LOC_Os04g26960
LOC_Os04g26980
LOC_Os04g27050
LOC_Os04g27070
LOC_Os04g27090
LOC_Os04g27190
LOC_Os04g27340
LOC_Os04g27400
LOC_Os04g27430
LOC_Os04g27530
LOC_Os04g27540
LOC_Os04g27620
LOC_Os04g27670
LOC_Os04g27720
LOC_Os04g27760
LOC_Os04g27800
LOC_Os04g27930
LOC_Os04g28020
LOC_Os04g28030
LOC_Os04g28074
LOC_Os04g28120
LOC_Os04g28130
LOC_Os04g28150
LOC_Os04g28160
LOC_Os04g28190
LOC_Os04g28460
LOC_Os04g28490
LOC_Os04g28500
LOC_Os04g28520
LOC_Os04g28590
LOC_Os04g28600
LOC_Os04g28620
LOC_Os04g28680
LOC_Os04g28690
LOC_Os04g28720
LOC_Os04g28810
LOC_Os04g28970
LOC_Os04g28980
LOC_Os04g29010
LOC_Os04g29040
LOC_Os04g29280
LOC_Os04g29410
LOC_Os04g29610
LOC_Os04g29670
LOC_Os04g29730
LOC_Os04g29740
LOC_Os04g29750
LOC_Os04g29770
LOC_Os04g29790
LOC_Os04g29840
LOC_Os04g29930
LOC_Os04g30000
LOC_Os04g30040
LOC_Os04g30050
LOC_Os04g30060
LOC_Os04g30070
LOC_Os04g30140
LOC_Os04g30220
LOC_Os04g30270
LOC_Os04g30390
LOC_Os04g30450
LOC_Os04g30480
LOC_Os04g30550
LOC_Os04g30610
LOC_Os04g30670
LOC_Os04g30820
LOC_Os04g30840
LOC_Os04g30850
LOC_Os04g30860
LOC_Os04g30890
LOC_Os04g31090
LOC_Os04g31120
LOC_Os04g31170
LOC_Os04g32004
LOC_Os04g32350
LOC_Os04g32360
LOC_Os04g32500
LOC_Os04g32570
LOC_Os04g32610
LOC_Os04g32660
LOC_Os04g32680
LOC_Os04g33080
LOC_Os04g33180
LOC_Os04g33320
LOC_Os04g33910
LOC_Os04g34060
LOC_Os04g34290
LOC_Os04g34300
LOC_Os04g34320
LOC_Os04g34330
LOC_Os04g34340
LOC_Os04g34360
LOC_Os04g34640
LOC_Os04g34670
LOC_Os04g34699
LOC_Os04g34890
LOC_Os04g34950
LOC_Os04g35090
LOC_Os04g35190
LOC_Os04g35600
LOC_Os04g35620
LOC_Os04g35720
LOC_Os04g35780
LOC_Os04g35830
LOC_Os04g35864
LOC_Os04g36830
LOC_Os04g37410
LOC_Os04g37420
LOC_Os04g37860
LOC_Os04g37930
LOC_Os04g38260
LOC_Os04g38510
LOC_Os04g38525
LOC_Os04g38780
LOC_Os04g39130
LOC_Os04g39180
LOC_Os04g39200
LOC_Os04g39830
LOC_Os04g39840
LOC_Os04g39910
LOC_Os04g40270
LOC_Os04g41189
LOC_Os04g41530
LOC_Os04g41980
LOC_Os04g42090
LOC_Os04g42095
LOC_Os04g42210
LOC_Os04g42444
LOC_Os04g42470
LOC_Os04g42634
LOC_Os04g42820
LOC_Os04g42889
LOC_Os04g43410
LOC_Os04g43730
LOC_Os04g43880
LOC_Os04g44390
LOC_Os04g45490
LOC_Os04g45710
LOC_Os04g46420
LOC_Os04g46430
LOC_Os04g46892
LOC_Os04g47030
LOC_Os04g47590
LOC_Os04g47906
LOC_Os04g48040
LOC_Os04g48370
LOC_Os04g48440
LOC_Os04g48450
LOC_Os04g48470
LOC_Os04g48770
LOC_Os04g49240
LOC_Os04g49320
LOC_Os04g49685
LOC_Os04g49900
LOC_Os04g50840
LOC_Os04g50870
LOC_Os04g51480
LOC_Os04g51500
LOC_Os04g51910
LOC_Os04g52020
LOC_Os04g52310
LOC_Os04g52410
LOC_Os04g53195
LOC_Os04g53620
LOC_Os04g54430
LOC_Os04g54500
LOC_Os04g54540
LOC_Os04g54720
LOC_Os04g54890
LOC_Os04g55080
LOC_Os04g55510
LOC_Os04g56600
LOC_Os04g57220
LOC_Os04g57250
LOC_Os04g58270
LOC_Os04g58730
LOC_Os04g59494
LOC_Os04g59510
LOC_Os05g00994
LOC_Os05g01050
LOC_Os05g01070
LOC_Os05g01180
LOC_Os05g01250
LOC_Os05g01600
LOC_Os05g01700
LOC_Os05g01820
LOC_Os05g01830
LOC_Os05g02100
LOC_Os05g02220
LOC_Os05g02435
LOC_Os05g02440
LOC_Os05g02720
LOC_Os05g02780
LOC_Os05g03010
LOC_Os05g03080
LOC_Os05g03190
LOC_Os05g03299
LOC_Os05g03330
LOC_Os05g03339
LOC_Os05g03400
LOC_Os05g03430
LOC_Os05g03460
LOC_Os05g03510
LOC_Os05g03560
LOC_Os05g03790
LOC_Os05g03810
LOC_Os05g03860
LOC_Os05g03934
LOC_Os05g04100
LOC_Os05g04250
LOC_Os05g04610
LOC_Os05g04810
LOC_Os05g04890
LOC_Os05g05160
LOC_Os05g05210
LOC_Os05g05390
LOC_Os05g05450
LOC_Os05g05460
LOC_Os05g05600
LOC_Os05g05850
LOC_Os05g05960
LOC_Os05g06130
LOC_Os05g06160
LOC_Os05g06190
LOC_Os05g06230
LOC_Os05g06240
LOC_Os05g06320
LOC_Os05g06399
LOC_Os05g06690
LOC_Os05g06720
LOC_Os05g07020
LOC_Os05g07180
LOC_Os05g07300
LOC_Os05g07460
LOC_Os05g07470
LOC_Os05g07830
LOC_Os05g07910
LOC_Os05g07980
LOC_Os05g08060
LOC_Os05g08230
LOC_Os05g08240
LOC_Os05g08340
LOC_Os05g08554
LOC_Os05g08680
LOC_Os05g08710
LOC_Os05g08780
LOC_Os05g08810
LOC_Os05g09200
LOC_Os05g09210
LOC_Os05g09350
LOC_Os05g09380
LOC_Os05g09410
LOC_Os05g09590
LOC_Os05g09680
LOC_Os05g09708
LOC_Os05g09720
LOC_Os05g10270
LOC_Os05g10360
LOC_Os05g10680
LOC_Os05g10770
LOC_Os05g10790
LOC_Os05g11005
LOC_Os05g11170
LOC_Os05g11200
LOC_Os05g11230
LOC_Os05g11260
LOC_Os05g11310
LOC_Os05g11330
LOC_Os05g11370
LOC_Os05g11460
LOC_Os05g11500
LOC_Os05g11930
LOC_Os05g12094
LOC_Os05g12110
LOC_Os05g12190
LOC_Os05g12270
LOC_Os05g12320
LOC_Os05g12500
LOC_Os05g12510
LOC_Os05g12540
LOC_Os05g12560
LOC_Os05g12570
LOC_Os05g12730
LOC_Os05g13480
LOC_Os05g13550
LOC_Os05g13670
LOC_Os05g13690
LOC_Os05g13820
LOC_Os05g13840
LOC_Os05g14080
LOC_Os05g14150
LOC_Os05g14210
LOC_Os05g14270
LOC_Os05g14390
LOC_Os05g14480
LOC_Os05g14500
LOC_Os05g14570
LOC_Os05g14800
LOC_Os05g14840
LOC_Os05g14920
LOC_Os05g14930
LOC_Os05g15020
LOC_Os05g15080
LOC_Os05g15240
LOC_Os05g15330
LOC_Os05g15350
LOC_Os05g15670
LOC_Os05g15790
LOC_Os05g15800
LOC_Os05g15870
LOC_Os05g15910
LOC_Os05g16060
LOC_Os05g16170
LOC_Os05g16180
LOC_Os05g16360
LOC_Os05g16395
LOC_Os05g16430
LOC_Os05g16889
LOC_Os05g16900
LOC_Os05g16930
LOC_Os05g16980
LOC_Os05g17020
LOC_Os05g17390
LOC_Os05g17730
LOC_Os05g17800
LOC_Os05g17810
LOC_Os05g17990
LOC_Os05g18604
LOC_Os05g18640
LOC_Os05g19290
LOC_Os05g19490
LOC_Os05g19620
LOC_Os05g19690
LOC_Os05g20039
LOC_Os05g20350
LOC_Os05g21240
LOC_Os05g22270
LOC_Os05g22730
LOC_Os05g23050
LOC_Os05g23340
LOC_Os05g23480
LOC_Os05g23490
LOC_Os05g23560
LOC_Os05g23580
LOC_Os05g23620
LOC_Os05g23720
LOC_Os05g23780
LOC_Os05g23910
LOC_Os05g23940
LOC_Os05g23960
LOC_Os05g24140
LOC_Os05g24270
LOC_Os05g24280
LOC_Os05g24500
LOC_Os05g24510
LOC_Os05g24550
LOC_Os05g24601
LOC_Os05g24810
LOC_Os05g25050
LOC_Os05g25090
LOC_Os05g25310
LOC_Os05g25340
LOC_Os05g25350
LOC_Os05g25370
LOC_Os05g25440
LOC_Os05g25460
LOC_Os05g25830
LOC_Os05g25870
LOC_Os05g25914
LOC_Os05g25940
LOC_Os05g25990
LOC_Os05g26026
LOC_Os05g26040
LOC_Os05g26049
LOC_Os05g26120
LOC_Os05g26240
LOC_Os05g26250
LOC_Os05g26359
LOC_Os05g26368
LOC_Os05g26377
LOC_Os05g26386
LOC_Os05g26400
LOC_Os05g26440
LOC_Os05g26460
LOC_Os05g26620
LOC_Os05g26670
LOC_Os05g26720
LOC_Os05g26750
LOC_Os05g26770
LOC_Os05g26860
LOC_Os05g26890
LOC_Os05g26902
LOC_Os05g26926
LOC_Os05g26954
LOC_Os05g27500
LOC_Os05g27510
LOC_Os05g27520
LOC_Os05g27740
LOC_Os05g27749
LOC_Os05g27810
LOC_Os05g27930
LOC_Os05g28180
LOC_Os05g28260
LOC_Os05g28310
LOC_Os05g28360
LOC_Os05g28404
LOC_Os05g28440
LOC_Os05g28480
LOC_Os05g28590
LOC_Os05g28650
LOC_Os05g29040
LOC_Os05g29870
LOC_Os05g30000
LOC_Os05g30150
LOC_Os05g30410
LOC_Os05g30470
LOC_Os05g30650
LOC_Os05g30960
LOC_Os05g31040
LOC_Os05g31056
LOC_Os05g31062
LOC_Os05g31100
LOC_Os05g31220
LOC_Os05g31230
LOC_Os05g31320
LOC_Os05g31360
LOC_Os05g31370
LOC_Os05g31390
LOC_Os05g31470
LOC_Os05g31520
LOC_Os05g31570
LOC_Os05g31820
LOC_Os05g31900
LOC_Os05g32020
LOC_Os05g32210
LOC_Os05g32250
LOC_Os05g32260
LOC_Os05g32450
LOC_Os05g32490
LOC_Os05g32570
LOC_Os05g32620
LOC_Os05g32750
LOC_Os05g32810
LOC_Os05g33060
LOC_Os05g33090
LOC_Os05g33560
LOC_Os05g33570
LOC_Os05g33770
LOC_Os05g33870
LOC_Os05g34060
LOC_Os05g34120
LOC_Os05g34200
LOC_Os05g34300
LOC_Os05g34380
LOC_Os05g34390
LOC_Os05g34560
LOC_Os05g34690
LOC_Os05g34740
LOC_Os05g34790
LOC_Os05g34870
LOC_Os05g35040
LOC_Os05g35560
LOC_Os05g35760
LOC_Os05g35920
LOC_Os05g36184
LOC_Os05g36190
LOC_Os05g36210
LOC_Os05g36240
LOC_Os05g37040
LOC_Os05g37550
LOC_Os05g37560
LOC_Os05g37840
LOC_Os05g37890
LOC_Os05g38410
LOC_Os05g38420
LOC_Os05g38780
LOC_Os05g38830
LOC_Os05g38984
LOC_Os05g39440
LOC_Os05g39490
LOC_Os05g39640
[truncated: 2,741 more rows]
