# Supplementary material for: Rice H2A.Z negatively regulates genes responsive to nutrient starvation but promotes expression of key housekeeping genes
Source: J Exp Bot. 2018 Jun 28;69(20):4907–19. doi: 10.1093/jxb/ery244 (PMC6137989; doi:10.1093/jxb/ery244)
Supplement: supplementary_dataset_S2 [file ery244_suppl_supplementary_dataset_s2.xlsx]

## Sheet: read me
Supplementary Dataset 2. Gene lists and significantly enriched GO terms for genes with differential H2A.Z peaks or differential expression between WT grown under control and Pi-deficient conditions.

## Sheet: H2AZ decrease TSS
WTCP_dec_TSS			GO term	Ontology	Description	Number in input list	Number in BG/Ref	p-value	FDR
LOC_Os01g07390			GO:0044249	P	cellular biosynthetic process	154	664	0.00018	0.0029
LOC_Os01g13830			GO:0034645	P	cellular macromolecule biosynthetic process	154	664	0.00018	0.0029
LOC_Os01g16714			GO:0010467	P	gene expression	183	791	5.4e-05	0.0029
LOC_Os01g46580			GO:0009059	P	macromolecule biosynthetic process	154	664	0.00018	0.0029
LOC_Os02g29980			GO:0006412	P	translation	154	664	0.00018	0.0029
LOC_Os04g32260			GO:0003723	F	RNA binding	150	573	1.2e-06	3.9e-05
LOC_Os04g59400			GO:0008135	F	translation factor activity, nucleic acid binding	41	133	0.00074	0.012
LOC_Os06g49970			GO:0005622	C	intracellular	2070	10775	7e-15	3.1e-13
LOC_Os07g34390			GO:0044424	C	intracellular part	1986	10327	4e-14	9.1e-13
LOC_Os08g34400			GO:0005737	C	cytoplasm	1646	8386	1.7e-13	2.6e-12
LOC_Os09g25760			GO:0044444	C	cytoplasmic part	1520	7709	1e-12	1.1e-11
LOC_Os09g28480			GO:0043231	C	intracellular membrane-bounded organelle	1611	8465	2.5e-09	1.4e-08
LOC_Os10g29120			GO:0043229	C	intracellular organelle	1659	8737	2e-09	1.4e-08
LOC_Os11g05690			GO:0043227	C	membrane-bounded organelle	1611	8465	2.5e-09	1.4e-08
LOC_Os11g13820			GO:0043226	C	organelle	1659	8737	2e-09	1.4e-08
LOC_Os12g40419			GO:0005829	C	cytosol	480	2287	1.7e-06	8.4e-06
LOC_Os01g03820			GO:0044428	C	nuclear part	148	582	5.5e-06	2.1e-05
LOC_Os01g05530			GO:0044446	C	intracellular organelle part	148	582	5.5e-06	2.1e-05
LOC_Os01g05810			GO:0044422	C	organelle part	148	582	5.5e-06	2.1e-05
LOC_Os01g05820			GO:0031974	C	membrane-enclosed lumen	125	516	0.00017	0.00047
LOC_Os01g07400			GO:0031981	C	nuclear lumen	125	516	0.00017	0.00047
LOC_Os01g08560			GO:0043233	C	organelle lumen	125	516	0.00017	0.00047
LOC_Os01g10280			GO:0070013	C	intracellular organelle lumen	125	516	0.00017	0.00047
LOC_Os01g11860			GO:0009536	C	plastid	642	3323	0.00019	0.0005
LOC_Os01g12950			GO:0005654	C	nucleoplasm	49	178	0.0019	0.0047
LOC_Os01g13170			GO:0031975	C	envelope	26	77	0.0024	0.0048
LOC_Os01g14840			GO:0031967	C	organelle envelope	26	77	0.0024	0.0048
LOC_Os01g16120			GO:0012505	C	endomembrane system	26	77	0.0024	0.0048
LOC_Os01g16180			GO:0005635	C	nuclear envelope	26	77	0.0024	0.0048
LOC_Os01g18880			GO:0044464	C	cell part	2459	14141	0.0029	0.0058
LOC_Os01g23580			GO:0005730	C	nucleolus	84	363	0.005	0.0095
LOC_Os01g28540			GO:0005739	C	mitochondrion	228	1132	0.0053	0.0095
LOC_Os01g35040			GO:0005634	C	nucleus	561	3020	0.0078	0.014
LOC_Os01g37090
LOC_Os01g41890
LOC_Os01g42810
LOC_Os01g46169
LOC_Os01g46290
LOC_Os01g46760
LOC_Os01g47730
LOC_Os01g51980
LOC_Os01g52514
LOC_Os01g54850
LOC_Os01g56850
LOC_Os01g61680
LOC_Os01g64360
LOC_Os01g65169
LOC_Os01g67480
LOC_Os01g68020
LOC_Os01g71240
LOC_Os01g73680
LOC_Os02g03360
LOC_Os02g03410
LOC_Os02g03560
LOC_Os02g04610
LOC_Os02g05830
LOC_Os02g08420
LOC_Os02g09690
LOC_Os02g14059
LOC_Os02g14800
LOC_Os02g18660
LOC_Os02g18990
LOC_Os02g19924
LOC_Os02g29220
LOC_Os02g32970
LOC_Os02g35700
LOC_Os02g38080
LOC_Os02g47450
LOC_Os02g48800
LOC_Os02g50130
LOC_Os02g55910
LOC_Os02g57590
LOC_Os03g05806
LOC_Os03g06740
LOC_Os03g07820
LOC_Os03g11890
LOC_Os03g16350
LOC_Os03g16860
LOC_Os03g17690
LOC_Os03g18620
LOC_Os03g19680
LOC_Os03g20670
LOC_Os03g21540
LOC_Os03g22870
LOC_Os03g25400
LOC_Os03g29180
LOC_Os03g41229
LOC_Os03g42230
LOC_Os03g47500
LOC_Os03g48060
LOC_Os03g50310
LOC_Os03g55600
LOC_Os03g56000
LOC_Os03g56660
LOC_Os03g59146
LOC_Os03g60100
LOC_Os03g60380
LOC_Os03g61720
LOC_Os03g62070
LOC_Os03g62300
LOC_Os03g63900
LOC_Os04g02620
LOC_Os04g08340
LOC_Os04g20960
LOC_Os04g25490
LOC_Os04g27820
LOC_Os04g30420
LOC_Os04g36054
LOC_Os04g37619
LOC_Os04g38870
LOC_Os04g40430
LOC_Os04g40930
LOC_Os04g44030
LOC_Os04g45140
LOC_Os04g55150
LOC_Os04g58810
LOC_Os04g58900
LOC_Os04g59494
LOC_Os05g01540
LOC_Os05g04584
LOC_Os05g05660
LOC_Os05g05690
LOC_Os05g07720
LOC_Os05g08530
LOC_Os05g11130
LOC_Os05g14860
LOC_Os05g25390
LOC_Os05g25770
LOC_Os05g26040
LOC_Os05g27660
LOC_Os05g29790
LOC_Os05g33620
LOC_Os05g36110
LOC_Os05g37600
LOC_Os05g41510
LOC_Os05g45750
LOC_Os05g49020
LOC_Os05g49270
LOC_Os06g01934
LOC_Os06g04580
LOC_Os06g05630
LOC_Os06g05820
LOC_Os06g08880
LOC_Os06g13450
LOC_Os06g23114
LOC_Os06g25250
LOC_Os06g25950
LOC_Os06g27910
LOC_Os06g28890
LOC_Os06g29844
LOC_Os06g30179
LOC_Os06g30750
LOC_Os06g30940
LOC_Os06g33250
LOC_Os06g35530
LOC_Os06g37150
LOC_Os06g40700
LOC_Os06g44020
LOC_Os06g46540
LOC_Os06g47570
LOC_Os06g48330
LOC_Os07g03240
LOC_Os07g03960
LOC_Os07g06440
LOC_Os07g08300
LOC_Os07g09520
LOC_Os07g10400
LOC_Os07g11000
LOC_Os07g11890
LOC_Os07g12890
LOC_Os07g18120
LOC_Os07g18930
LOC_Os07g23430
LOC_Os07g29224
LOC_Os07g36690
LOC_Os07g36700
LOC_Os07g38560
LOC_Os07g39470
LOC_Os07g39590
LOC_Os07g40710
LOC_Os07g42200
LOC_Os07g42890
LOC_Os07g42970
LOC_Os08g01600
LOC_Os08g02120
LOC_Os08g03370
LOC_Os08g15450
LOC_Os08g17000
LOC_Os08g29160
LOC_Os08g31200
LOC_Os08g35740
LOC_Os08g36490
LOC_Os08g36994
LOC_Os08g39050
LOC_Os08g39310
LOC_Os09g02650
LOC_Os09g04990
LOC_Os09g15639
LOC_Os09g22440
LOC_Os09g24990
LOC_Os09g34214
LOC_Os09g38060
LOC_Os09g38470
LOC_Os10g02380
LOC_Os10g05088
LOC_Os10g11110
LOC_Os10g12050
LOC_Os10g18070
LOC_Os10g21920
LOC_Os10g25340
LOC_Os10g25380
LOC_Os10g27330
LOC_Os10g31050
LOC_Os10g33170
LOC_Os10g33690
LOC_Os10g35436
LOC_Os10g35630
LOC_Os10g37850
LOC_Os10g38489
LOC_Os10g38630
LOC_Os10g39260
LOC_Os10g39640
LOC_Os10g41150
LOC_Os10g41460
LOC_Os11g01210
LOC_Os11g04520
LOC_Os11g04930
LOC_Os11g05100
LOC_Os11g07290
LOC_Os11g07550
LOC_Os11g08445
LOC_Os11g09010
LOC_Os11g17600
LOC_Os11g19210
LOC_Os11g23770
LOC_Os11g25780
LOC_Os11g32610
LOC_Os11g38020
LOC_Os11g39290
LOC_Os11g40009
LOC_Os11g46900
LOC_Os12g07290
LOC_Os12g07530
LOC_Os12g07730
LOC_Os12g13640
LOC_Os12g13910
LOC_Os12g37770
LOC_Os12g38180
LOC_Os12g39640
LOC_Os12g42210
LOC_Os12g42730
LOC_Os01g03030
LOC_Os01g08580
LOC_Os01g08750
LOC_Os01g12760
LOC_Os01g17420
LOC_Os01g26370
LOC_Os01g36410
LOC_Os01g37920
LOC_Os01g39350
LOC_Os01g40180
LOC_Os01g40370
LOC_Os01g41220
LOC_Os01g42830
LOC_Os01g44220
LOC_Os01g49510
LOC_Os01g50050
LOC_Os01g56670
LOC_Os01g56764
LOC_Os01g58459
LOC_Os01g59480
LOC_Os01g64130
LOC_Os01g66620
LOC_Os01g67640
LOC_Os01g69870
LOC_Os02g06410
LOC_Os02g08200
LOC_Os02g09080
LOC_Os02g09170
LOC_Os02g13600
LOC_Os02g15120
LOC_Os02g26850
LOC_Os02g33640
LOC_Os02g36960
LOC_Os02g49130
LOC_Os02g54000
LOC_Os03g11930
LOC_Os03g19420
LOC_Os03g24720
LOC_Os03g28389
LOC_Os03g31760
LOC_Os03g32314
LOC_Os03g36530
LOC_Os03g44750
LOC_Os03g48040
LOC_Os03g49440
LOC_Os03g52680
LOC_Os03g62750
LOC_Os03g62974
LOC_Os04g26920
LOC_Os04g27410
LOC_Os04g28280
LOC_Os04g36062
LOC_Os04g38950
LOC_Os04g45940
LOC_Os04g51620
LOC_Os04g53260
LOC_Os04g54570
LOC_Os04g57340
LOC_Os05g07140
LOC_Os05g30770
LOC_Os05g33350
LOC_Os05g33580
LOC_Os05g37434
LOC_Os05g38620
LOC_Os05g46330
LOC_Os05g48220
LOC_Os05g49370
LOC_Os06g04430
LOC_Os06g04960
LOC_Os06g05310
LOC_Os06g12660
LOC_Os06g12950
LOC_Os06g20410
LOC_Os06g30790
LOC_Os06g39270
LOC_Os06g40320
LOC_Os06g43384
LOC_Os06g43410
LOC_Os07g07610
LOC_Os07g08170
LOC_Os07g09960
LOC_Os07g36130
LOC_Os07g39680
LOC_Os07g44499
LOC_Os07g47810
LOC_Os08g20400
LOC_Os08g23460
LOC_Os08g28700
LOC_Os08g32085
LOC_Os08g34970
LOC_Os08g42630
LOC_Os08g42740
LOC_Os09g11450
LOC_Os09g17580
LOC_Os09g18450
LOC_Os09g24580
LOC_Os09g30120
LOC_Os09g39462
LOC_Os10g05660
LOC_Os10g05820
LOC_Os10g07420
LOC_Os10g11270
LOC_Os10g34440
LOC_Os10g37710
LOC_Os11g01400
LOC_Os11g24940
LOC_Os11g32360
LOC_Os11g34090
LOC_Os11g34624
LOC_Os11g38380
LOC_Os11g38390
LOC_Os11g43890
LOC_Os11g46870
LOC_Os12g10660
LOC_Os12g11790
LOC_Os12g16770
LOC_Os12g27190
LOC_Os12g34310
LOC_Os12g36070
LOC_Os12g37070
LOC_Os12g37600
LOC_Os12g38630
LOC_Os12g41540
LOC_Os01g01050
LOC_Os01g01060
LOC_Os01g01295
LOC_Os01g01307
LOC_Os01g01484
LOC_Os01g01640
LOC_Os01g01700
LOC_Os01g01910
LOC_Os01g01940
LOC_Os01g01960
LOC_Os01g02070
LOC_Os01g02090
LOC_Os01g02190
LOC_Os01g02470
LOC_Os01g02720
LOC_Os01g03010
LOC_Os01g03020
LOC_Os01g03050
LOC_Os01g03090
LOC_Os01g03160
LOC_Os01g03210
LOC_Os01g03520
LOC_Os01g03650
LOC_Os01g03680
LOC_Os01g03750
LOC_Os01g03930
LOC_Os01g03980
LOC_Os01g03989
LOC_Os01g04010
LOC_Os01g04200
LOC_Os01g04230
LOC_Os01g04409
LOC_Os01g04470
LOC_Os01g04570
LOC_Os01g04699
LOC_Os01g04730
LOC_Os01g04830
LOC_Os01g05000
LOC_Os01g05160
LOC_Os01g05400
LOC_Os01g05410
LOC_Os01g05420
LOC_Os01g05520
LOC_Os01g05610
LOC_Os01g05680
LOC_Os01g05940
LOC_Os01g06350
LOC_Os01g06380
LOC_Os01g06454
LOC_Os01g06490
LOC_Os01g06560
LOC_Os01g06740
LOC_Os01g06940
LOC_Os01g06960
LOC_Os01g06980
LOC_Os01g07000
LOC_Os01g07060
LOC_Os01g07300
LOC_Os01g07320
LOC_Os01g07450
LOC_Os01g07660
LOC_Os01g07670
LOC_Os01g07680
LOC_Os01g07760
LOC_Os01g07810
LOC_Os01g07950
LOC_Os01g07960
LOC_Os01g08100
LOC_Os01g08130
LOC_Os01g08200
LOC_Os01g08280
LOC_Os01g08310
LOC_Os01g08330
LOC_Os01g08410
LOC_Os01g08570
LOC_Os01g08840
LOC_Os01g08870
LOC_Os01g08880
LOC_Os01g08960
LOC_Os01g09150
LOC_Os01g09246
LOC_Os01g09260
LOC_Os01g09270
LOC_Os01g09330
LOC_Os01g09420
LOC_Os01g09660
LOC_Os01g09830
LOC_Os01g09870
LOC_Os01g09940
LOC_Os01g10060
LOC_Os01g10070
LOC_Os01g10150
LOC_Os01g10180
LOC_Os01g10230
LOC_Os01g10240
LOC_Os01g10470
LOC_Os01g10600
LOC_Os01g10640
LOC_Os01g10670
LOC_Os01g10780
LOC_Os01g10820
LOC_Os01g10830
LOC_Os01g10840
LOC_Os01g10880
LOC_Os01g11010
LOC_Os01g11020
LOC_Os01g11070
LOC_Os01g11110
LOC_Os01g11170
LOC_Os01g11260
LOC_Os01g11470
LOC_Os01g11490
LOC_Os01g11580
LOC_Os01g11600
LOC_Os01g11970
LOC_Os01g12060
LOC_Os01g12200
LOC_Os01g12270
LOC_Os01g12480
LOC_Os01g12490
LOC_Os01g12530
LOC_Os01g12540
LOC_Os01g12550
LOC_Os01g12610
LOC_Os01g12660
LOC_Os01g12670
LOC_Os01g12710
LOC_Os01g12780
LOC_Os01g12870
LOC_Os01g13020
LOC_Os01g13024
LOC_Os01g13100
LOC_Os01g13120
LOC_Os01g13150
LOC_Os01g13160
LOC_Os01g13310
LOC_Os01g13340
LOC_Os01g13540
LOC_Os01g13590
LOC_Os01g13680
LOC_Os01g13700
LOC_Os01g13720
LOC_Os01g13760
LOC_Os01g13850
LOC_Os01g14020
LOC_Os01g14030
LOC_Os01g14170
LOC_Os01g14340
LOC_Os01g14440
LOC_Os01g14514
LOC_Os01g14610
LOC_Os01g14660
LOC_Os01g14790
LOC_Os01g14800
LOC_Os01g14810
LOC_Os01g14830
LOC_Os01g14920
LOC_Os01g14926
LOC_Os01g14940
LOC_Os01g14950
LOC_Os01g15060
LOC_Os01g15210
LOC_Os01g15240
LOC_Os01g15260
LOC_Os01g15510
LOC_Os01g15600
LOC_Os01g15630
LOC_Os01g15640
LOC_Os01g15660
LOC_Os01g15770
LOC_Os01g15780
LOC_Os01g15800
LOC_Os01g16010
LOC_Os01g16070
LOC_Os01g16080
LOC_Os01g16190
LOC_Os01g16200
LOC_Os01g16210
LOC_Os01g16250
LOC_Os01g16290
LOC_Os01g16330
LOC_Os01g16340
LOC_Os01g16360
LOC_Os01g16470
LOC_Os01g16510
LOC_Os01g16640
LOC_Os01g16900
LOC_Os01g16910
LOC_Os01g16920
LOC_Os01g16930
LOC_Os01g16980
LOC_Os01g17020
LOC_Os01g17030
LOC_Os01g17070
LOC_Os01g17240
LOC_Os01g17260
LOC_Os01g17320
LOC_Os01g17430
LOC_Os01g18210
LOC_Os01g18230
LOC_Os01g18310
LOC_Os01g18440
LOC_Os01g18730
LOC_Os01g18790
LOC_Os01g18900
LOC_Os01g19130
LOC_Os01g19410
LOC_Os01g19450
LOC_Os01g19529
LOC_Os01g19670
LOC_Os01g19740
LOC_Os01g19760
LOC_Os01g19770
LOC_Os01g19820
LOC_Os01g19880
LOC_Os01g20010
LOC_Os01g20030
LOC_Os01g20100
LOC_Os01g20120
LOC_Os01g20206
LOC_Os01g20710
LOC_Os01g20770
LOC_Os01g20800
LOC_Os01g20840
LOC_Os01g20860
LOC_Os01g20970
LOC_Os01g21120
LOC_Os01g21160
LOC_Os01g21410
LOC_Os01g21450
LOC_Os01g21520
LOC_Os01g21585
LOC_Os01g21620
LOC_Os01g21850
LOC_Os01g21860
LOC_Os01g21900
LOC_Os01g21920
LOC_Os01g22080
LOC_Os01g22090
LOC_Os01g22209
LOC_Os01g22440
LOC_Os01g22490
LOC_Os01g22540
LOC_Os01g22990
LOC_Os01g23590
LOC_Os01g23610
LOC_Os01g23620
LOC_Os01g23630
LOC_Os01g23640
LOC_Os01g23740
LOC_Os01g24020
LOC_Os01g24690
LOC_Os01g24720
LOC_Os01g24760
LOC_Os01g24880
LOC_Os01g25080
LOC_Os01g25300
LOC_Os01g25360
LOC_Os01g25470
LOC_Os01g25484
LOC_Os01g25920
LOC_Os01g26020
LOC_Os01g26060
LOC_Os01g26070
LOC_Os01g26130
LOC_Os01g26160
LOC_Os01g26250
LOC_Os01g26920
LOC_Os01g27100
LOC_Os01g27480
LOC_Os01g27650
LOC_Os01g27720
LOC_Os01g27740
LOC_Os01g27750
LOC_Os01g27860
LOC_Os01g27990
LOC_Os01g28030
LOC_Os01g28050
LOC_Os01g28450
LOC_Os01g28580
LOC_Os01g28680
LOC_Os01g28790
LOC_Os01g28980
LOC_Os01g28989
LOC_Os01g29280
LOC_Os01g29330
LOC_Os01g29430
LOC_Os01g29600
LOC_Os01g29640
LOC_Os01g29740
LOC_Os01g29820
LOC_Os01g29830
LOC_Os01g31110
LOC_Os01g31210
LOC_Os01g31570
LOC_Os01g31610
LOC_Os01g31690
LOC_Os01g31770
LOC_Os01g31850
LOC_Os01g32140
LOC_Os01g32150
LOC_Os01g32280
LOC_Os01g32300
LOC_Os01g32350
LOC_Os01g32380
LOC_Os01g32439
LOC_Os01g32460
LOC_Os01g32670
LOC_Os01g32730
LOC_Os01g32790
LOC_Os01g32840
LOC_Os01g32870
LOC_Os01g32920
LOC_Os01g32930
LOC_Os01g32964
LOC_Os01g32980
LOC_Os01g33000
LOC_Os01g33020
LOC_Os01g33400
LOC_Os01g33514
LOC_Os01g33770
LOC_Os01g33800
LOC_Os01g33810
LOC_Os01g33940
LOC_Os01g34050
LOC_Os01g34090
LOC_Os01g34190
LOC_Os01g34330
LOC_Os01g34390
LOC_Os01g34420
LOC_Os01g34470
LOC_Os01g34480
LOC_Os01g34560
LOC_Os01g34614
LOC_Os01g34620
LOC_Os01g34680
LOC_Os01g34860
LOC_Os01g35000
LOC_Os01g35170
LOC_Os01g35580
LOC_Os01g35610
LOC_Os01g35789
LOC_Os01g35840
LOC_Os01g35910
LOC_Os01g35990
LOC_Os01g36060
LOC_Os01g36229
LOC_Os01g36294
LOC_Os01g36350
LOC_Os01g36600
LOC_Os01g36630
LOC_Os01g36690
LOC_Os01g36870
LOC_Os01g36940
LOC_Os01g37100
LOC_Os01g37130
LOC_Os01g37220
LOC_Os01g37260
LOC_Os01g37480
LOC_Os01g37510
LOC_Os01g37690
LOC_Os01g37790
LOC_Os01g37800
LOC_Os01g37810
LOC_Os01g37825
LOC_Os01g37837
LOC_Os01g37842
LOC_Os01g37850
LOC_Os01g37870
LOC_Os01g38244
LOC_Os01g38560
LOC_Os01g38640
LOC_Os01g38760
LOC_Os01g38880
LOC_Os01g38900
LOC_Os01g38950
LOC_Os01g38960
LOC_Os01g39010
LOC_Os01g39070
LOC_Os01g39150
LOC_Os01g39170
LOC_Os01g39220
LOC_Os01g39230
LOC_Os01g39260
LOC_Os01g39270
LOC_Os01g39310
LOC_Os01g39380
LOC_Os01g39590
LOC_Os01g39910
LOC_Os01g40050
LOC_Os01g40250
LOC_Os01g40470
LOC_Os01g40499
LOC_Os01g40550
LOC_Os01g40610
LOC_Os01g40620
LOC_Os01g40640
LOC_Os01g40690
LOC_Os01g40710
LOC_Os01g40760
LOC_Os01g40840
LOC_Os01g40990
LOC_Os01g41040
LOC_Os01g41170
LOC_Os01g41190
LOC_Os01g41310
LOC_Os01g41400
LOC_Os01g41410
LOC_Os01g41420
LOC_Os01g41600
LOC_Os01g41710
LOC_Os01g41720
LOC_Os01g42010
LOC_Os01g42024
LOC_Os01g42100
LOC_Os01g42130
LOC_Os01g42200
LOC_Os01g42410
LOC_Os01g42430
LOC_Os01g42460
LOC_Os01g42500
LOC_Os01g42630
LOC_Os01g42650
LOC_Os01g42700
LOC_Os01g42720
LOC_Os01g42730
LOC_Os01g42770
LOC_Os01g42800
LOC_Os01g42840
LOC_Os01g42850
LOC_Os01g42880
LOC_Os01g42950
LOC_Os01g42970
LOC_Os01g43030
LOC_Os01g43100
LOC_Os01g43150
LOC_Os01g43170
LOC_Os01g43290
LOC_Os01g43360
LOC_Os01g43400
LOC_Os01g43440
LOC_Os01g43450
LOC_Os01g43500
LOC_Os01g43520
LOC_Os01g43530
LOC_Os01g43560
LOC_Os01g43860
LOC_Os01g43880
LOC_Os01g44030
LOC_Os01g44120
LOC_Os01g44350
LOC_Os01g44390
LOC_Os01g44394
LOC_Os01g45020
LOC_Os01g45060
LOC_Os01g45080
LOC_Os01g45110
LOC_Os01g45160
LOC_Os01g45250
LOC_Os01g45260
LOC_Os01g45350
LOC_Os01g45400
LOC_Os01g45420
LOC_Os01g45439
LOC_Os01g45620
LOC_Os01g45659
LOC_Os01g45700
LOC_Os01g45730
LOC_Os01g45750
LOC_Os01g45850
LOC_Os01g45970
LOC_Os01g46050
LOC_Os01g46080
LOC_Os01g46450
LOC_Os01g46620
LOC_Os01g46700
LOC_Os01g46790
LOC_Os01g46800
LOC_Os01g47330
LOC_Os01g47340
LOC_Os01g47360
LOC_Os01g47450
LOC_Os01g47460
LOC_Os01g47600
LOC_Os01g47610
LOC_Os01g47650
LOC_Os01g47680
LOC_Os01g47760
LOC_Os01g47770
LOC_Os01g48140
LOC_Os01g48210
LOC_Os01g48260
LOC_Os01g48360
LOC_Os01g48370
LOC_Os01g48444
LOC_Os01g48540
LOC_Os01g48690
LOC_Os01g48800
LOC_Os01g48930
LOC_Os01g49010
LOC_Os01g49030
LOC_Os01g49290
LOC_Os01g49330
LOC_Os01g49529
LOC_Os01g49670
LOC_Os01g49690
LOC_Os01g49750
LOC_Os01g49760
LOC_Os01g49940
LOC_Os01g50320
LOC_Os01g50420
LOC_Os01g50570
LOC_Os01g50750
LOC_Os01g50770
LOC_Os01g50780
LOC_Os01g50840
LOC_Os01g50860
LOC_Os01g50960
LOC_Os01g51010
LOC_Os01g51040
LOC_Os01g51120
LOC_Os01g51154
LOC_Os01g51250
LOC_Os01g51280
LOC_Os01g51300
LOC_Os01g51390
LOC_Os01g51430
LOC_Os01g51440
LOC_Os01g51470
LOC_Os01g51500
LOC_Os01g51520
LOC_Os01g51640
LOC_Os01g51904
LOC_Os01g51940
LOC_Os01g52200
LOC_Os01g52430
LOC_Os01g52540
LOC_Os01g52570
LOC_Os01g52594
LOC_Os01g52720
LOC_Os01g53040
LOC_Os01g53060
LOC_Os01g53100
LOC_Os01g53140
LOC_Os01g53150
LOC_Os01g53250
LOC_Os01g53330
LOC_Os01g53500
LOC_Os01g53550
LOC_Os01g53560
LOC_Os01g53570
LOC_Os01g53580
LOC_Os01g53600
LOC_Os01g53620
LOC_Os01g53630
LOC_Os01g53820
LOC_Os01g54100
LOC_Os01g54240
LOC_Os01g54480
LOC_Os01g54510
LOC_Os01g54540
LOC_Os01g54550
LOC_Os01g54580
LOC_Os01g54600
LOC_Os01g54730
LOC_Os01g54750
LOC_Os01g54784
LOC_Os01g54870
LOC_Os01g54940
LOC_Os01g54960
LOC_Os01g54990
LOC_Os01g55000
LOC_Os01g55020
LOC_Os01g55094
LOC_Os01g55270
LOC_Os01g55330
LOC_Os01g55490
LOC_Os01g55640
LOC_Os01g55650
LOC_Os01g55710
LOC_Os01g55850
LOC_Os01g55860
LOC_Os01g56000
LOC_Os01g56080
LOC_Os01g56100
LOC_Os01g56110
LOC_Os01g56130
LOC_Os01g56140
LOC_Os01g56220
LOC_Os01g56300
LOC_Os01g56390
LOC_Os01g56490
LOC_Os01g56550
LOC_Os01g56560
LOC_Os01g56590
LOC_Os01g56600
LOC_Os01g56780
LOC_Os01g56800
LOC_Os01g56910
LOC_Os01g57050
LOC_Os01g57066
LOC_Os01g57220
LOC_Os01g57260
LOC_Os01g57410
LOC_Os01g57450
LOC_Os01g57590
LOC_Os01g57770
LOC_Os01g57840
LOC_Os01g57854
LOC_Os01g58160
LOC_Os01g58390
LOC_Os01g58500
LOC_Os01g58670
LOC_Os01g58850
LOC_Os01g58890
LOC_Os01g59060
LOC_Os01g59080
LOC_Os01g59300
LOC_Os01g59440
LOC_Os01g59490
LOC_Os01g59510
LOC_Os01g59610
LOC_Os01g59710
LOC_Os01g60450
LOC_Os01g60630
LOC_Os01g60690
LOC_Os01g60730
LOC_Os01g60760
LOC_Os01g60810
LOC_Os01g61210
LOC_Os01g61400
LOC_Os01g61430
LOC_Os01g61500
LOC_Os01g61530
LOC_Os01g61540
LOC_Os01g61670
LOC_Os01g61690
LOC_Os01g61730
LOC_Os01g61780
LOC_Os01g61890
LOC_Os01g61930
LOC_Os01g61950
LOC_Os01g61990
LOC_Os01g62020
LOC_Os01g62030
LOC_Os01g62120
LOC_Os01g62130
LOC_Os01g62244
LOC_Os01g62350
LOC_Os01g62510
LOC_Os01g62630
LOC_Os01g62890
LOC_Os01g63230
LOC_Os01g63250
LOC_Os01g63260
LOC_Os01g63290
LOC_Os01g63500
LOC_Os01g63810
LOC_Os01g63910
LOC_Os01g64030
LOC_Os01g64270
LOC_Os01g64750
LOC_Os01g64760
LOC_Os01g64780
LOC_Os01g64880
LOC_Os01g64930
LOC_Os01g65200
LOC_Os01g65330
LOC_Os01g65370
LOC_Os01g65440
LOC_Os01g65510
LOC_Os01g65540
LOC_Os01g65600
LOC_Os01g65700
LOC_Os01g65710
LOC_Os01g65810
LOC_Os01g65940
LOC_Os01g65986
LOC_Os01g66120
LOC_Os01g66160
LOC_Os01g66340
LOC_Os01g66350
LOC_Os01g66600
LOC_Os01g66660
LOC_Os01g66810
LOC_Os01g66990
LOC_Os01g67054
LOC_Os01g67134
LOC_Os01g67270
LOC_Os01g67560
LOC_Os01g67600
LOC_Os01g67835
LOC_Os01g67860
LOC_Os01g67910
LOC_Os01g67920
LOC_Os01g67960
LOC_Os01g67980
LOC_Os01g68179
LOC_Os01g68240
LOC_Os01g68310
LOC_Os01g68324
LOC_Os01g68380
LOC_Os01g68390
LOC_Os01g68545
LOC_Os01g68580
LOC_Os01g68660
LOC_Os01g68670
LOC_Os01g68760
LOC_Os01g68770
LOC_Os01g68800
LOC_Os01g68810
LOC_Os01g68970
LOC_Os01g69040
LOC_Os01g69060
LOC_Os01g69090
LOC_Os01g69120
LOC_Os01g69279
LOC_Os01g69850
LOC_Os01g69990
LOC_Os01g70010
LOC_Os01g70020
LOC_Os01g70090
LOC_Os01g70160
LOC_Os01g70270
LOC_Os01g70340
LOC_Os01g70450
LOC_Os01g70525
LOC_Os01g70640
LOC_Os01g70650
LOC_Os01g70670
LOC_Os01g70800
LOC_Os01g70810
LOC_Os01g71060
LOC_Os01g71070
LOC_Os01g71090
LOC_Os01g71262
LOC_Os01g71300
LOC_Os01g71624
LOC_Os01g71710
LOC_Os01g71800
LOC_Os01g71980
LOC_Os01g72205
LOC_Os01g72220
LOC_Os01g72280
LOC_Os01g72300
LOC_Os01g72450
LOC_Os01g72530
LOC_Os01g72600
LOC_Os01g72660
LOC_Os01g72690
LOC_Os01g72780
LOC_Os01g72790
LOC_Os01g72800
LOC_Os01g72820
LOC_Os01g72960
LOC_Os01g73080
LOC_Os01g73190
LOC_Os01g73200
LOC_Os01g73230
LOC_Os01g73280
LOC_Os01g73410
LOC_Os01g73440
LOC_Os01g73450
LOC_Os01g73460
LOC_Os01g73470
LOC_Os01g73514
LOC_Os01g73530
LOC_Os01g73540
LOC_Os01g73560
LOC_Os01g73760
LOC_Os01g73770
LOC_Os01g73880
LOC_Os01g74280
LOC_Os01g74310
LOC_Os01g74360
LOC_Os01g74600
LOC_Os01g74620
LOC_Os01g74650
LOC_Os01g74660
LOC_Os02g01020
LOC_Os02g01070
LOC_Os02g01275
LOC_Os02g01332
LOC_Os02g01480
LOC_Os02g01490
LOC_Os02g01560
LOC_Os02g01730
LOC_Os02g01810
LOC_Os02g01890
LOC_Os02g01920
LOC_Os02g01970
LOC_Os02g02050
LOC_Os02g02310
LOC_Os02g02510
LOC_Os02g02530
LOC_Os02g02570
LOC_Os02g02960
LOC_Os02g02980
LOC_Os02g02990
LOC_Os02g03020
LOC_Os02g03110
LOC_Os02g03190
LOC_Os02g03230
LOC_Os02g03250
LOC_Os02g03260
LOC_Os02g03370
LOC_Os02g03450
LOC_Os02g03470
LOC_Os02g03490
LOC_Os02g03500
LOC_Os02g03510
LOC_Os02g03520
LOC_Os02g03570
LOC_Os02g03575
LOC_Os02g03580
LOC_Os02g03610
LOC_Os02g03660
LOC_Os02g03690
LOC_Os02g03700
LOC_Os02g03860
LOC_Os02g03880
LOC_Os02g03890
LOC_Os02g03950
LOC_Os02g03980
LOC_Os02g04010
LOC_Os02g04020
LOC_Os02g04050
LOC_Os02g04100
LOC_Os02g04210
LOC_Os02g04220
LOC_Os02g04260
LOC_Os02g04410
LOC_Os02g04490
LOC_Os02g04690
LOC_Os02g04740
LOC_Os02g04790
LOC_Os02g04810
LOC_Os02g04860
LOC_Os02g05199
LOC_Os02g05310
LOC_Os02g05320
LOC_Os02g05340
LOC_Os02g05420
LOC_Os02g05450
LOC_Os02g05500
LOC_Os02g05510
LOC_Os02g05630
LOC_Os02g05640
LOC_Os02g05700
LOC_Os02g05770
LOC_Os02g05790
LOC_Os02g05800
LOC_Os02g05880
LOC_Os02g06010
LOC_Os02g06170
LOC_Os02g06300
LOC_Os02g06330
LOC_Os02g06520
LOC_Os02g06540
LOC_Os02g06570
LOC_Os02g06584
LOC_Os02g06690
LOC_Os02g06930
LOC_Os02g06980
LOC_Os02g06990
LOC_Os02g07000
LOC_Os02g07040
LOC_Os02g07070
LOC_Os02g07110
LOC_Os02g07120
LOC_Os02g07140
LOC_Os02g07180
LOC_Os02g07200
LOC_Os02g07230
LOC_Os02g07260
LOC_Os02g07320
LOC_Os02g07340
LOC_Os02g07550
LOC_Os02g07709
LOC_Os02g07740
LOC_Os02g07890
LOC_Os02g07910
LOC_Os02g08018
LOC_Os02g08120
LOC_Os02g08140
LOC_Os02g08180
LOC_Os02g08260
LOC_Os02g08320
LOC_Os02g08380
LOC_Os02g08480
LOC_Os02g08544
LOC_Os02g09100
LOC_Os02g09180
LOC_Os02g09220
LOC_Os02g09260
LOC_Os02g09330
LOC_Os02g09420
LOC_Os02g09580
LOC_Os02g09850
LOC_Os02g10010
LOC_Os02g10060
LOC_Os02g10100
LOC_Os02g10180
LOC_Os02g10310
LOC_Os02g10370
LOC_Os02g10440
LOC_Os02g10614
LOC_Os02g10640
LOC_Os02g10780
LOC_Os02g10794
LOC_Os02g10800
LOC_Os02g10850
LOC_Os02g10970
LOC_Os02g11100
LOC_Os02g11820
LOC_Os02g11950
LOC_Os02g12080
LOC_Os02g12490
LOC_Os02g12550
LOC_Os02g12570
LOC_Os02g12650
LOC_Os02g12780
LOC_Os02g12850
LOC_Os02g13090
LOC_Os02g13130
LOC_Os02g13180
LOC_Os02g13270
LOC_Os02g13290
LOC_Os02g13300
LOC_Os02g13360
LOC_Os02g13400
LOC_Os02g13460
LOC_Os02g13620
LOC_Os02g13660
LOC_Os02g13710
LOC_Os02g13800
LOC_Os02g13860
LOC_Os02g13890
LOC_Os02g13980
LOC_Os02g13990
LOC_Os02g14080
LOC_Os02g14110
LOC_Os02g14180
LOC_Os02g14300
LOC_Os02g14460
LOC_Os02g14500
LOC_Os02g14530
LOC_Os02g14570
LOC_Os02g14730
LOC_Os02g14850
LOC_Os02g14860
LOC_Os02g14874
LOC_Os02g14890
LOC_Os02g14970
LOC_Os02g15020
LOC_Os02g15130
LOC_Os02g15290
LOC_Os02g15310
LOC_Os02g15594
LOC_Os02g15704
LOC_Os02g15740
LOC_Os02g15750
LOC_Os02g15830
LOC_Os02g15900
LOC_Os02g16000
LOC_Os02g16040
LOC_Os02g16230
LOC_Os02g16560
LOC_Os02g16600
LOC_Os02g16610
LOC_Os02g16620
LOC_Os02g16630
LOC_Os02g16709
LOC_Os02g16809
LOC_Os02g16880
LOC_Os02g16995
LOC_Os02g17210
LOC_Os02g17280
LOC_Os02g17470
LOC_Os02g17870
LOC_Os02g17990
LOC_Os02g18064
LOC_Os02g18320
LOC_Os02g18450
LOC_Os02g18480
LOC_Os02g18612
LOC_Os02g18690
LOC_Os02g18710
LOC_Os02g18770
LOC_Os02g18830
LOC_Os02g18850
LOC_Os02g19050
LOC_Os02g19150
LOC_Os02g19170
LOC_Os02g19220
LOC_Os02g19330
LOC_Os02g19430
LOC_Os02g19804
LOC_Os02g19850
LOC_Os02g19890
LOC_Os02g19950
LOC_Os02g19970
LOC_Os02g20060
LOC_Os02g20170
LOC_Os02g20410
LOC_Os02g20490
LOC_Os02g20530
LOC_Os02g20930
LOC_Os02g20970
LOC_Os02g20980
LOC_Os02g20990
LOC_Os02g21080
LOC_Os02g21110
LOC_Os02g21185
LOC_Os02g21269
LOC_Os02g21290
LOC_Os02g21430
LOC_Os02g21460
LOC_Os02g21520
LOC_Os02g21630
LOC_Os02g21640
LOC_Os02g21660
LOC_Os02g21970
LOC_Os02g22020
LOC_Os02g22070
LOC_Os02g22084
LOC_Os02g22130
LOC_Os02g22140
LOC_Os02g22260
LOC_Os02g22370
LOC_Os02g22440
LOC_Os02g23939
LOC_Os02g24010
LOC_Os02g24210
LOC_Os02g24330
LOC_Os02g25624
LOC_Os02g26080
LOC_Os02g26260
LOC_Os02g26330
LOC_Os02g26380
LOC_Os02g26400
LOC_Os02g26440
LOC_Os02g26580
LOC_Os02g26600
LOC_Os02g26650
LOC_Os02g26720
LOC_Os02g26770
LOC_Os02g26814
LOC_Os02g26840
LOC_Os02g26860
LOC_Os02g26890
LOC_Os02g26960
LOC_Os02g27030
LOC_Os02g27060
LOC_Os02g27100
LOC_Os02g27190
LOC_Os02g27300
LOC_Os02g27490
LOC_Os02g27600
LOC_Os02g27730
LOC_Os02g27880
LOC_Os02g27960
LOC_Os02g28130
LOC_Os02g28140
LOC_Os02g28280
LOC_Os02g29020
LOC_Os02g29090
LOC_Os02g29340
LOC_Os02g29400
LOC_Os02g29480
LOC_Os02g29500
LOC_Os02g29590
LOC_Os02g29890
LOC_Os02g30050
LOC_Os02g30090
LOC_Os02g30140
LOC_Os02g30219
LOC_Os02g30320
LOC_Os02g30410
LOC_Os02g30440
LOC_Os02g30560
LOC_Os02g30630
LOC_Os02g30780
LOC_Os02g30840
LOC_Os02g30900
LOC_Os02g31040
LOC_Os02g31074
LOC_Os02g31090
LOC_Os02g31100
LOC_Os02g31150
LOC_Os02g31220
LOC_Os02g31290
LOC_Os02g31300
LOC_Os02g31960
LOC_Os02g32020
LOC_Os02g32080
LOC_Os02g32120
LOC_Os02g32270
LOC_Os02g32460
LOC_Os02g32520
LOC_Os02g32530
LOC_Os02g32610
LOC_Os02g32700
LOC_Os02g32730
LOC_Os02g32770
LOC_Os02g32850
LOC_Os02g32930
LOC_Os02g32940
LOC_Os02g33070
LOC_Os02g33090
LOC_Os02g33170
LOC_Os02g33390
LOC_Os02g33450
LOC_Os02g33580
LOC_Os02g33600
LOC_Os02g33610
LOC_Os02g33660
LOC_Os02g33700
LOC_Os02g33740
LOC_Os02g33800
LOC_Os02g33980
LOC_Os02g34460
LOC_Os02g34470
LOC_Os02g34640
LOC_Os02g34680
LOC_Os02g34910
LOC_Os02g34930
LOC_Os02g35110
LOC_Os02g35140
LOC_Os02g35160
LOC_Os02g35240
LOC_Os02g35470
LOC_Os02g35590
LOC_Os02g35610
LOC_Os02g35630
LOC_Os02g35730
LOC_Os02g35740
LOC_Os02g35860
LOC_Os02g35950
LOC_Os02g36000
LOC_Os02g36340
LOC_Os02g36350
LOC_Os02g36520
LOC_Os02g36530
LOC_Os02g36560
LOC_Os02g36570
LOC_Os02g36710
LOC_Os02g36880
LOC_Os02g37050
LOC_Os02g37080
LOC_Os02g37130
LOC_Os02g37150
LOC_Os02g37420
LOC_Os02g37470
LOC_Os02g37490
LOC_Os02g37694
LOC_Os02g37880
LOC_Os02g38060
LOC_Os02g38170
LOC_Os02g38180
LOC_Os02g38220
LOC_Os02g38386
LOC_Os02g38480
LOC_Os02g38740
LOC_Os02g38790
LOC_Os02g38810
LOC_Os02g38890
LOC_Os02g39000
LOC_Os02g39010
LOC_Os02g39070
LOC_Os02g39150
LOC_Os02g39210
LOC_Os02g39290
LOC_Os02g39330
LOC_Os02g39380
LOC_Os02g39510
LOC_Os02g39640
LOC_Os02g39810
LOC_Os02g39840
LOC_Os02g39870
LOC_Os02g39890
LOC_Os02g39970
LOC_Os02g40030
LOC_Os02g40080
LOC_Os02g40090
LOC_Os02g40430
LOC_Os02g40510
LOC_Os02g40600
LOC_Os02g40610
LOC_Os02g40630
LOC_Os02g40650
LOC_Os02g40720
LOC_Os02g40810
LOC_Os02g40830
LOC_Os02g40840
LOC_Os02g41470
LOC_Os02g41490
LOC_Os02g41520
LOC_Os02g41650
LOC_Os02g41840
LOC_Os02g41980
LOC_Os02g42040
LOC_Os02g42280
LOC_Os02g42290
LOC_Os02g42314
LOC_Os02g42450
LOC_Os02g42470
LOC_Os02g42590
LOC_Os02g43010
LOC_Os02g43050
LOC_Os02g43090
LOC_Os02g43170
LOC_Os02g43220
LOC_Os02g43290
LOC_Os02g43320
LOC_Os02g43330
LOC_Os02g43350
LOC_Os02g43380
LOC_Os02g43480
LOC_Os02g43760
LOC_Os02g43790
LOC_Os02g43930
LOC_Os02g44000
LOC_Os02g44132
LOC_Os02g44210
LOC_Os02g44320
LOC_Os02g44330
LOC_Os02g44520
LOC_Os02g44540
LOC_Os02g44670
LOC_Os02g44750
LOC_Os02g44770
LOC_Os02g44870
LOC_Os02g44990
LOC_Os02g45070
LOC_Os02g45100
LOC_Os02g45120
LOC_Os02g45150
LOC_Os02g45180
LOC_Os02g45240
LOC_Os02g45344
LOC_Os02g45480
LOC_Os02g45540
LOC_Os02g45560
LOC_Os02g45640
LOC_Os02g45650
LOC_Os02g45670
LOC_Os02g45700
LOC_Os02g45780
LOC_Os02g45920
LOC_Os02g46120
LOC_Os02g46150
LOC_Os02g46180
LOC_Os02g46290
LOC_Os02g46400
LOC_Os02g46500
LOC_Os02g46520
LOC_Os02g46710
LOC_Os02g46800
LOC_Os02g47030
LOC_Os02g47120
LOC_Os02g47140
LOC_Os02g47170
LOC_Os02g47210
LOC_Os02g47310
LOC_Os02g47330
LOC_Os02g47370
LOC_Os02g47410
LOC_Os02g47440
LOC_Os02g47570
LOC_Os02g47580
LOC_Os02g47590
LOC_Os02g47650
LOC_Os02g47850
LOC_Os02g47870
LOC_Os02g47980
LOC_Os02g48000
LOC_Os02g48110
LOC_Os02g48116
LOC_Os02g48122
LOC_Os02g48140
LOC_Os02g48190
LOC_Os02g48194
LOC_Os02g48340
LOC_Os02g48380
LOC_Os02g48460
LOC_Os02g48480
LOC_Os02g48530
LOC_Os02g48610
LOC_Os02g48620
LOC_Os02g48660
LOC_Os02g48670
LOC_Os02g48760
LOC_Os02g48790
LOC_Os02g48820
LOC_Os02g48850
LOC_Os02g48860
LOC_Os02g48964
LOC_Os02g49080
LOC_Os02g49160
LOC_Os02g49326
LOC_Os02g49350
LOC_Os02g49440
LOC_Os02g49450
LOC_Os02g49590
LOC_Os02g49610
LOC_Os02g49640
LOC_Os02g49740
LOC_Os02g49870
LOC_Os02g50010
LOC_Os02g50050
LOC_Os02g50070
LOC_Os02g50100
LOC_Os02g50150
LOC_Os02g50210
LOC_Os02g50270
LOC_Os02g50480
LOC_Os02g50780
LOC_Os02g50840
LOC_Os02g50845
LOC_Os02g50980
LOC_Os02g51080
LOC_Os02g51130
LOC_Os02g51150
LOC_Os02g51370
LOC_Os02g51390
LOC_Os02g51400
LOC_Os02g51510
LOC_Os02g51580
LOC_Os02g51700
LOC_Os02g51780
LOC_Os02g51790
LOC_Os02g51850
LOC_Os02g51930
LOC_Os02g52030
LOC_Os02g52280
LOC_Os02g52316
LOC_Os02g52340
LOC_Os02g52744
LOC_Os02g52790
LOC_Os02g52820
LOC_Os02g52870
LOC_Os02g52940
LOC_Os02g52960
LOC_Os02g53060
LOC_Os02g53070
LOC_Os02g53110
LOC_Os02g53210
LOC_Os02g53230
LOC_Os02g53270
LOC_Os02g53290
LOC_Os02g53310
LOC_Os02g53420
LOC_Os02g53660
LOC_Os02g53700
LOC_Os02g53730
LOC_Os02g53780
LOC_Os02g53810
LOC_Os02g54010
LOC_Os02g54080
LOC_Os02g54120
LOC_Os02g54240
LOC_Os02g54290
LOC_Os02g54370
LOC_Os02g54530
LOC_Os02g54550
LOC_Os02g54580
LOC_Os02g54624
LOC_Os02g54690
LOC_Os02g54700
LOC_Os02g54990
LOC_Os02g55060
LOC_Os02g55190
LOC_Os02g55630
LOC_Os02g55950
LOC_Os02g56160
LOC_Os02g56180
LOC_Os02g56340
LOC_Os02g56360
LOC_Os02g56420
LOC_Os02g56550
LOC_Os02g56565
LOC_Os02g56740
LOC_Os02g56810
LOC_Os02g56840
LOC_Os02g57000
LOC_Os02g57040
LOC_Os02g57050
LOC_Os02g57150
LOC_Os02g57210
LOC_Os02g57370
LOC_Os02g57580
LOC_Os02g57610
LOC_Os02g57640
LOC_Os02g57710
LOC_Os02g57760
LOC_Os02g58010
LOC_Os02g58060
LOC_Os02g58080
LOC_Os02g58090
LOC_Os02g58330
LOC_Os02g58410
LOC_Os02g58554
LOC_Os02g58580
LOC_Os02g58590
LOC_Os02g58650
LOC_Os03g01130
LOC_Os03g01140
LOC_Os03g01210
LOC_Os03g01250
LOC_Os03g01620
LOC_Os03g01740
LOC_Os03g01960
LOC_Os03g01990
LOC_Os03g02010
LOC_Os03g02080
LOC_Os03g02150
LOC_Os03g02400
LOC_Os03g02560
LOC_Os03g02640
LOC_Os03g02700
LOC_Os03g02960
LOC_Os03g03000
LOC_Os03g03290
LOC_Os03g03330
LOC_Os03g03390
LOC_Os03g03600
LOC_Os03g03690
LOC_Os03g03710
LOC_Os03g03820
LOC_Os03g03870
LOC_Os03g03930
LOC_Os03g04030
LOC_Os03g04050
LOC_Os03g04169
LOC_Os03g04210
LOC_Os03g04340
LOC_Os03g04410
LOC_Os03g04450
LOC_Os03g04530
LOC_Os03g04590
LOC_Os03g04610
LOC_Os03g04650
LOC_Os03g04850
LOC_Os03g04920
LOC_Os03g04960
LOC_Os03g05080
LOC_Os03g05100
LOC_Os03g05225
LOC_Os03g05280
LOC_Os03g05500
LOC_Os03g05590
LOC_Os03g05610
LOC_Os03g05680
LOC_Os03g05812
LOC_Os03g05860
LOC_Os03g05980
LOC_Os03g06000
LOC_Os03g06040
LOC_Os03g06090
LOC_Os03g06190
LOC_Os03g06210
LOC_Os03g06340
LOC_Os03g06350
LOC_Os03g06410
LOC_Os03g06570
LOC_Os03g06700
LOC_Os03g06720
LOC_Os03g06760
LOC_Os03g06835
LOC_Os03g06880
LOC_Os03g07080
LOC_Os03g07090
LOC_Os03g07150
LOC_Os03g07360
LOC_Os03g07380
LOC_Os03g07410
LOC_Os03g07470
LOC_Os03g07600
LOC_Os03g07650
LOC_Os03g07700
LOC_Os03g07720
LOC_Os03g07800
LOC_Os03g07830
LOC_Os03g07910
LOC_Os03g07950
LOC_Os03g07990
LOC_Os03g07994
LOC_Os03g08030
LOC_Os03g08100
LOC_Os03g08110
LOC_Os03g08330
LOC_Os03g08480
LOC_Os03g08600
LOC_Os03g08640
LOC_Os03g08700
LOC_Os03g08770
LOC_Os03g08830
LOC_Os03g08860
LOC_Os03g08930
LOC_Os03g08940
LOC_Os03g08970
LOC_Os03g09030
LOC_Os03g09110
LOC_Os03g09820
LOC_Os03g09870
LOC_Os03g10060
LOC_Os03g10190
LOC_Os03g10240
LOC_Os03g10820
LOC_Os03g10870
LOC_Os03g10890
LOC_Os03g11060
LOC_Os03g11100
LOC_Os03g11120
LOC_Os03g11170
LOC_Os03g11240
LOC_Os03g11360
LOC_Os03g11410
LOC_Os03g11460
LOC_Os03g11520
LOC_Os03g11570
LOC_Os03g11590
LOC_Os03g11734
LOC_Os03g12010
LOC_Os03g12130
LOC_Os03g12150
LOC_Os03g12238
LOC_Os03g12300
LOC_Os03g12350
LOC_Os03g12370
LOC_Os03g12460
LOC_Os03g12560
LOC_Os03g12590
LOC_Os03g12710
LOC_Os03g13020
LOC_Os03g13050
LOC_Os03g13180
LOC_Os03g13220
LOC_Os03g13390
LOC_Os03g13450
LOC_Os03g13490
LOC_Os03g13614
LOC_Os03g13640
LOC_Os03g13750
LOC_Os03g13810
LOC_Os03g13970
LOC_Os03g14120
LOC_Os03g14210
LOC_Os03g14254
LOC_Os03g14430
LOC_Os03g14440
LOC_Os03g14790
LOC_Os03g14800
LOC_Os03g15350
LOC_Os03g15480
LOC_Os03g15560
LOC_Os03g15590
LOC_Os03g15600
LOC_Os03g15650
LOC_Os03g15730
LOC_Os03g15770
LOC_Os03g15840
LOC_Os03g15950
LOC_Os03g16050
LOC_Os03g16110
LOC_Os03g16140
LOC_Os03g16270
LOC_Os03g16290
LOC_Os03g16690
LOC_Os03g16790
LOC_Os03g16800
LOC_Os03g16880
LOC_Os03g16890
LOC_Os03g17380
LOC_Os03g17490
LOC_Os03g17560
LOC_Os03g17570
LOC_Os03g17590
LOC_Os03g17730
LOC_Os03g17740
LOC_Os03g17780
LOC_Os03g17910
LOC_Os03g17930
LOC_Os03g18230
LOC_Os03g18250
LOC_Os03g18500
LOC_Os03g18590
LOC_Os03g18690
LOC_Os03g18700
LOC_Os03g18720
LOC_Os03g18729
LOC_Os03g19020
LOC_Os03g19059
LOC_Os03g19270
LOC_Os03g19380
LOC_Os03g19390
LOC_Os03g19410
LOC_Os03g19500
LOC_Os03g19650
LOC_Os03g19690
LOC_Os03g19740
LOC_Os03g19760
LOC_Os03g19860
LOC_Os03g19890
LOC_Os03g20220
LOC_Os03g20230
LOC_Os03g20260
LOC_Os03g20270
LOC_Os03g20340
LOC_Os03g20470
LOC_Os03g20480
LOC_Os03g20520
LOC_Os03g20530
LOC_Os03g20650
LOC_Os03g20750
LOC_Os03g20880
LOC_Os03g21020
LOC_Os03g21040
LOC_Os03g21110
LOC_Os03g21240
LOC_Os03g21300
LOC_Os03g21310
LOC_Os03g21370
LOC_Os03g21440
[truncated: 3,947 more rows]

## Sheet: H2AZ decrease GB
WTCP_dec_GB			GO term	Ontology	Description	Number in input list	Number in BG/Ref	p-value	FDR
LOC_Os01g07390			GO:0008152	P	metabolic process	1823	14183	2.3e-07	1.8e-05
LOC_Os01g13830			GO:0003824	F	catalytic activity	1328	9920	3.4e-08	6.2e-07
LOC_Os01g16714			GO:0030528	F	transcription regulator activity	293	1773	6.5e-08	6.2e-07
LOC_Os01g46580			GO:0003700	F	transcription factor activity	293	1773	6.5e-08	6.2e-07
LOC_Os02g29980			GO:0019825	F	oxygen binding	81	345	1.3e-07	9.1e-07
LOC_Os04g32260			GO:0016740	F	transferase activity	534	3913	0.00048	0.0028
LOC_Os04g59400			GO:0003677	F	DNA binding	343	2434	0.00094	0.0046
LOC_Os06g49970
LOC_Os07g34390
LOC_Os08g34400
LOC_Os09g25760
LOC_Os09g28480
LOC_Os10g29120
LOC_Os11g05690
LOC_Os11g13820
LOC_Os12g40419
LOC_Os01g03820
LOC_Os01g05530
LOC_Os01g05810
LOC_Os01g05820
LOC_Os01g07400
LOC_Os01g08560
LOC_Os01g10280
LOC_Os01g11860
LOC_Os01g12950
LOC_Os01g13170
LOC_Os01g14840
LOC_Os01g16120
LOC_Os01g16180
LOC_Os01g18880
LOC_Os01g23580
LOC_Os01g28540
LOC_Os01g35040
LOC_Os01g37090
LOC_Os01g41890
LOC_Os01g42810
LOC_Os01g46169
LOC_Os01g46290
LOC_Os01g46760
LOC_Os01g47730
LOC_Os01g51980
LOC_Os01g52514
LOC_Os01g54850
LOC_Os01g56850
LOC_Os01g61680
LOC_Os01g64360
LOC_Os01g65169
LOC_Os01g67480
LOC_Os01g68020
LOC_Os01g71240
LOC_Os01g73680
LOC_Os02g03360
LOC_Os02g03410
LOC_Os02g03560
LOC_Os02g04610
LOC_Os02g05830
LOC_Os02g08420
LOC_Os02g09690
LOC_Os02g14059
LOC_Os02g14800
LOC_Os02g18660
LOC_Os02g18990
LOC_Os02g19924
LOC_Os02g29220
LOC_Os02g32970
LOC_Os02g35700
LOC_Os02g38080
LOC_Os02g47450
LOC_Os02g48800
LOC_Os02g50130
LOC_Os02g55910
LOC_Os02g57590
LOC_Os03g05806
LOC_Os03g06740
LOC_Os03g07820
LOC_Os03g11890
LOC_Os03g16350
LOC_Os03g16860
LOC_Os03g17690
LOC_Os03g18620
LOC_Os03g19680
LOC_Os03g20670
LOC_Os03g21540
LOC_Os03g22870
LOC_Os03g25400
LOC_Os03g29180
LOC_Os03g41229
LOC_Os03g42230
LOC_Os03g47500
LOC_Os03g48060
LOC_Os03g50310
LOC_Os03g55600
LOC_Os03g56000
LOC_Os03g56660
LOC_Os03g59146
LOC_Os03g60100
LOC_Os03g60380
LOC_Os03g61720
LOC_Os03g62070
LOC_Os03g62300
LOC_Os03g63900
LOC_Os04g02620
LOC_Os04g08340
LOC_Os04g20960
LOC_Os04g25490
LOC_Os04g27820
LOC_Os04g30420
LOC_Os04g36054
LOC_Os04g37619
LOC_Os04g38870
LOC_Os04g40430
LOC_Os04g40930
LOC_Os04g44030
LOC_Os04g45140
LOC_Os04g55150
LOC_Os04g58810
LOC_Os04g58900
LOC_Os04g59494
LOC_Os05g01540
LOC_Os05g04584
LOC_Os05g05660
LOC_Os05g05690
LOC_Os05g07720
LOC_Os05g08530
LOC_Os05g11130
LOC_Os05g14860
LOC_Os05g25390
LOC_Os05g25770
LOC_Os05g26040
LOC_Os05g27660
LOC_Os05g29790
LOC_Os05g33620
LOC_Os05g36110
LOC_Os05g37600
LOC_Os05g41510
LOC_Os05g45750
LOC_Os05g49020
LOC_Os05g49270
LOC_Os06g01934
LOC_Os06g04580
LOC_Os06g05630
LOC_Os06g05820
LOC_Os06g08880
LOC_Os06g13450
LOC_Os06g23114
LOC_Os06g25250
LOC_Os06g25950
LOC_Os06g27910
LOC_Os06g28890
LOC_Os06g29844
LOC_Os06g30179
LOC_Os06g30750
LOC_Os06g30940
LOC_Os06g33250
LOC_Os06g35530
LOC_Os06g37150
LOC_Os06g40700
LOC_Os06g44020
LOC_Os06g46540
LOC_Os06g47570
LOC_Os06g48330
LOC_Os07g03240
LOC_Os07g03960
LOC_Os07g06440
LOC_Os07g08300
LOC_Os07g09520
LOC_Os07g10400
LOC_Os07g11000
LOC_Os07g11890
LOC_Os07g12890
LOC_Os07g18120
LOC_Os07g18930
LOC_Os07g23430
LOC_Os07g29224
LOC_Os07g36690
LOC_Os07g36700
LOC_Os07g38560
LOC_Os07g39470
LOC_Os07g39590
LOC_Os07g40710
LOC_Os07g42200
LOC_Os07g42890
LOC_Os07g42970
LOC_Os08g01600
LOC_Os08g02120
LOC_Os08g03370
LOC_Os08g15450
LOC_Os08g17000
LOC_Os08g29160
LOC_Os08g31200
LOC_Os08g35740
LOC_Os08g36490
LOC_Os08g36994
LOC_Os08g39050
LOC_Os08g39310
LOC_Os09g02650
LOC_Os09g04990
LOC_Os09g15639
LOC_Os09g22440
LOC_Os09g24990
LOC_Os09g34214
LOC_Os09g38060
LOC_Os09g38470
LOC_Os10g02380
LOC_Os10g05088
LOC_Os10g11110
LOC_Os10g12050
LOC_Os10g18070
LOC_Os10g21920
LOC_Os10g25340
LOC_Os10g25380
LOC_Os10g27330
LOC_Os10g31050
LOC_Os10g33170
LOC_Os10g33690
LOC_Os10g35436
LOC_Os10g35630
LOC_Os10g37850
LOC_Os10g38489
LOC_Os10g38630
LOC_Os10g39260
LOC_Os10g39640
LOC_Os10g41150
LOC_Os10g41460
LOC_Os11g01210
LOC_Os11g04520
LOC_Os11g04930
LOC_Os11g05100
LOC_Os11g07290
LOC_Os11g07550
LOC_Os11g08445
LOC_Os11g09010
LOC_Os11g17600
LOC_Os11g19210
LOC_Os11g23770
LOC_Os11g25780
LOC_Os11g32610
LOC_Os11g38020
LOC_Os11g39290
LOC_Os11g40009
LOC_Os11g46900
LOC_Os12g07290
LOC_Os12g07530
LOC_Os12g07730
LOC_Os12g13640
LOC_Os12g13910
LOC_Os12g37770
LOC_Os12g38180
LOC_Os12g39640
LOC_Os12g42210
LOC_Os12g42730
LOC_Os01g09252
LOC_Os01g16750
LOC_Os01g21310
LOC_Os01g40070
LOC_Os01g42080
LOC_Os01g44069
LOC_Os01g51190
LOC_Os01g58530
LOC_Os01g72190
LOC_Os01g72350
LOC_Os02g02920
LOC_Os02g07360
LOC_Os02g07810
LOC_Os02g28820
LOC_Os02g29960
LOC_Os02g32290
LOC_Os02g33710
LOC_Os02g34700
LOC_Os02g39850
LOC_Os02g45950
LOC_Os02g52610
LOC_Os03g09220
LOC_Os03g15910
LOC_Os03g26820
LOC_Os03g29950
LOC_Os03g50860
LOC_Os03g62060
LOC_Os04g18380
LOC_Os04g35010
LOC_Os04g35160
LOC_Os04g52320
LOC_Os04g53680
LOC_Os04g54400
LOC_Os05g02240
LOC_Os05g03620
LOC_Os05g06120
LOC_Os05g14750
LOC_Os05g33700
LOC_Os05g41370
LOC_Os05g50950
LOC_Os06g29370
LOC_Os06g33450
LOC_Os06g43320
LOC_Os06g43600
LOC_Os07g07670
LOC_Os07g34060
LOC_Os08g01680
LOC_Os08g06640
LOC_Os08g26860
LOC_Os08g28880
LOC_Os08g39590
LOC_Os09g20550
LOC_Os09g20684
LOC_Os09g24220
LOC_Os09g37590
LOC_Os09g38990
LOC_Os10g29700
LOC_Os10g33960
LOC_Os10g35950
LOC_Os11g01730
LOC_Os11g04400
LOC_Os11g37510
LOC_Os12g04410
LOC_Os12g39880
LOC_Os01g01030
LOC_Os01g01115
LOC_Os01g01150
LOC_Os01g01280
LOC_Os01g01360
LOC_Os01g01570
LOC_Os01g01890
LOC_Os01g02500
LOC_Os01g02960
LOC_Os01g03190
LOC_Os01g03300
LOC_Os01g03530
LOC_Os01g03549
LOC_Os01g03710
LOC_Os01g03950
LOC_Os01g04020
LOC_Os01g04100
LOC_Os01g04160
LOC_Os01g04210
LOC_Os01g04324
LOC_Os01g04490
LOC_Os01g04710
LOC_Os01g04800
LOC_Os01g05105
LOC_Os01g05180
LOC_Os01g05340
LOC_Os01g05350
LOC_Os01g05560
LOC_Os01g05790
LOC_Os01g06280
LOC_Os01g06310
LOC_Os01g08010
LOC_Os01g08170
LOC_Os01g08810
LOC_Os01g08950
LOC_Os01g09010
LOC_Os01g09430
LOC_Os01g09470
LOC_Os01g09570
LOC_Os01g09730
LOC_Os01g09900
LOC_Os01g10210
LOC_Os01g10440
LOC_Os01g10580
LOC_Os01g10980
LOC_Os01g10990
LOC_Os01g11054
LOC_Os01g11590
LOC_Os01g11620
LOC_Os01g11670
LOC_Os01g11700
LOC_Os01g11750
LOC_Os01g11880
LOC_Os01g11940
LOC_Os01g12680
LOC_Os01g12690
LOC_Os01g12730
LOC_Os01g12740
LOC_Os01g12750
LOC_Os01g12770
LOC_Os01g13070
LOC_Os01g13490
LOC_Os01g13560
LOC_Os01g13690
LOC_Os01g13780
LOC_Os01g14010
LOC_Os01g14090
LOC_Os01g14870
LOC_Os01g14890
LOC_Os01g14900
LOC_Os01g15000
LOC_Os01g15120
LOC_Os01g15130
LOC_Os01g15390
LOC_Os01g15448
LOC_Os01g15530
LOC_Os01g15580
LOC_Os01g15740
LOC_Os01g15860
LOC_Os01g15910
LOC_Os01g15990
LOC_Os01g16020
LOC_Os01g16110
LOC_Os01g16400
LOC_Os01g16450
LOC_Os01g16670
LOC_Os01g16950
LOC_Os01g17040
LOC_Os01g17170
LOC_Os01g17300
LOC_Os01g18130
LOC_Os01g18280
LOC_Os01g18320
LOC_Os01g18850
LOC_Os01g19220
LOC_Os01g19440
LOC_Os01g19694
LOC_Os01g19750
LOC_Os01g19870
LOC_Os01g21034
LOC_Os01g21070
LOC_Os01g21560
LOC_Os01g21590
LOC_Os01g21990
LOC_Os01g22450
LOC_Os01g22640
LOC_Os01g22680
LOC_Os01g22710
LOC_Os01g23070
LOC_Os01g23600
LOC_Os01g23750
LOC_Os01g23970
LOC_Os01g24030
LOC_Os01g24350
LOC_Os01g24430
LOC_Os01g24790
LOC_Os01g24950
LOC_Os01g25100
LOC_Os01g25270
LOC_Os01g26320
LOC_Os01g27050
LOC_Os01g27600
LOC_Os01g28520
LOC_Os01g28730
LOC_Os01g32080
LOC_Os01g32170
LOC_Os01g32880
LOC_Os01g33160
LOC_Os01g33360
LOC_Os01g33650
LOC_Os01g34770
LOC_Os01g36220
LOC_Os01g36970
LOC_Os01g37280
LOC_Os01g37560
LOC_Os01g37670
LOC_Os01g37760
LOC_Os01g38520
LOC_Os01g38670
LOC_Os01g38720
LOC_Os01g38970
LOC_Os01g39060
LOC_Os01g39180
LOC_Os01g39330
LOC_Os01g39480
LOC_Os01g39690
LOC_Os01g39970
LOC_Os01g40094
LOC_Os01g40240
LOC_Os01g40260
LOC_Os01g41050
LOC_Os01g41240
LOC_Os01g41260
LOC_Os01g41270
LOC_Os01g41290
LOC_Os01g41370
LOC_Os01g41430
LOC_Os01g41450
LOC_Os01g41640
LOC_Os01g41650
LOC_Os01g42000
LOC_Os01g42190
LOC_Os01g42320
LOC_Os01g42760
LOC_Os01g42960
LOC_Os01g43140
LOC_Os01g43280
LOC_Os01g43590
LOC_Os01g43670
LOC_Os01g43890
LOC_Os01g44050
LOC_Os01g44090
LOC_Os01g44110
LOC_Os01g45090
LOC_Os01g45140
LOC_Os01g45450
LOC_Os01g46030
LOC_Os01g46120
LOC_Os01g46230
LOC_Os01g46340
LOC_Os01g46420
LOC_Os01g46430
LOC_Os01g47040
LOC_Os01g47256
LOC_Os01g47420
LOC_Os01g48190
LOC_Os01g48250
LOC_Os01g48610
LOC_Os01g48640
LOC_Os01g48660
LOC_Os01g48790
LOC_Os01g49190
LOC_Os01g49230
LOC_Os01g49240
LOC_Os01g49880
LOC_Os01g50160
LOC_Os01g50360
LOC_Os01g50450
LOC_Os01g50490
LOC_Os01g50580
LOC_Os01g50680
LOC_Os01g51170
LOC_Os01g51400
LOC_Os01g51570
LOC_Os01g51790
LOC_Os01g51890
LOC_Os01g52010
LOC_Os01g52130
LOC_Os01g52170
LOC_Os01g52290
LOC_Os01g52480
LOC_Os01g52500
LOC_Os01g52640
LOC_Os01g52710
LOC_Os01g52760
LOC_Os01g53370
LOC_Os01g53390
LOC_Os01g53450
LOC_Os01g53590
LOC_Os01g53710
LOC_Os01g53790
LOC_Os01g53920
LOC_Os01g53980
LOC_Os01g54010
LOC_Os01g54090
LOC_Os01g54340
LOC_Os01g54370
LOC_Os01g54470
LOC_Os01g54770
LOC_Os01g54969
LOC_Os01g55100
LOC_Os01g55110
LOC_Os01g55240
LOC_Os01g55520
LOC_Os01g56180
LOC_Os01g56200
LOC_Os01g56310
LOC_Os01g56690
LOC_Os01g56840
LOC_Os01g57100
LOC_Os01g57250
LOC_Os01g57500
LOC_Os01g57610
LOC_Os01g57735
LOC_Os01g57940
LOC_Os01g58194
LOC_Os01g58440
LOC_Os01g58950
LOC_Os01g58960
LOC_Os01g58970
LOC_Os01g58990
LOC_Os01g59000
LOC_Os01g59020
LOC_Os01g59050
LOC_Os01g59100
LOC_Os01g59420
LOC_Os01g59530
LOC_Os01g60140
LOC_Os01g60190
LOC_Os01g60230
LOC_Os01g60270
LOC_Os01g60640
LOC_Os01g60910
LOC_Os01g60930
LOC_Os01g61060
LOC_Os01g61080
LOC_Os01g61180
LOC_Os01g61380
LOC_Os01g61570
LOC_Os01g61630
LOC_Os01g61880
LOC_Os01g61940
LOC_Os01g62290
LOC_Os01g62370
LOC_Os01g62460
LOC_Os01g62584
LOC_Os01g62650
LOC_Os01g62660
LOC_Os01g62760
LOC_Os01g62770
LOC_Os01g63050
LOC_Os01g63190
LOC_Os01g63480
LOC_Os01g63540
LOC_Os01g63970
LOC_Os01g64100
LOC_Os01g64250
LOC_Os01g64290
LOC_Os01g64310
LOC_Os01g64560
LOC_Os01g64830
LOC_Os01g64840
LOC_Os01g64850
LOC_Os01g64860
LOC_Os01g65110
LOC_Os01g65120
LOC_Os01g65140
LOC_Os01g65150
LOC_Os01g65190
LOC_Os01g65380
LOC_Os01g65410
LOC_Os01g65500
LOC_Os01g65890
LOC_Os01g66360
LOC_Os01g66690
LOC_Os01g67010
LOC_Os01g67090
LOC_Os01g67220
LOC_Os01g67530
LOC_Os01g67540
LOC_Os01g67630
LOC_Os01g67970
LOC_Os01g68000
LOC_Os01g68070
LOC_Os01g68130
LOC_Os01g69010
LOC_Os01g69140
LOC_Os01g69230
LOC_Os01g69980
LOC_Os01g70470
LOC_Os01g70700
LOC_Os01g71130
LOC_Os01g71340
LOC_Os01g71380
LOC_Os01g71780
LOC_Os01g71860
LOC_Os01g71970
LOC_Os01g72250
LOC_Os01g72380
LOC_Os01g72700
LOC_Os01g72720
LOC_Os01g72810
LOC_Os01g72930
LOC_Os01g73170
LOC_Os01g73220
LOC_Os01g73250
LOC_Os01g73420
LOC_Os01g74040
LOC_Os01g74320
LOC_Os02g01140
LOC_Os02g01210
LOC_Os02g01870
LOC_Os02g01900
LOC_Os02g02000
LOC_Os02g02270
LOC_Os02g02275
LOC_Os02g02490
LOC_Os02g02700
LOC_Os02g02790
LOC_Os02g02950
LOC_Os02g03030
LOC_Os02g03120
LOC_Os02g03294
LOC_Os02g03420
LOC_Os02g03530
LOC_Os02g03550
LOC_Os02g03840
LOC_Os02g04250
LOC_Os02g04440
LOC_Os02g04500
LOC_Os02g04700
LOC_Os02g04780
LOC_Os02g05080
LOC_Os02g05530
LOC_Os02g06470
LOC_Os02g06960
LOC_Os02g07150
LOC_Os02g07690
LOC_Os02g07870
LOC_Os02g08150
LOC_Os02g08160
LOC_Os02g08400
LOC_Os02g08440
LOC_Os02g09250
LOC_Os02g09270
LOC_Os02g09290
LOC_Os02g09320
LOC_Os02g09480
LOC_Os02g09820
LOC_Os02g09910
LOC_Os02g09960
LOC_Os02g10080
LOC_Os02g10190
LOC_Os02g10530
LOC_Os02g10550
LOC_Os02g10760
LOC_Os02g10880
LOC_Os02g11680
LOC_Os02g11740
LOC_Os02g12200
LOC_Os02g12680
LOC_Os02g12690
LOC_Os02g12750
LOC_Os02g12870
LOC_Os02g13020
LOC_Os02g13260
LOC_Os02g13310
LOC_Os02g13650
LOC_Os02g13960
LOC_Os02g14090
LOC_Os02g14160
LOC_Os02g14170
LOC_Os02g14430
LOC_Os02g14440
LOC_Os02g14450
LOC_Os02g14590
LOC_Os02g14720
LOC_Os02g14760
LOC_Os02g14780
LOC_Os02g14910
LOC_Os02g15220
LOC_Os02g15230
LOC_Os02g15340
LOC_Os02g15500
LOC_Os02g15980
LOC_Os02g16540
LOC_Os02g17240
LOC_Os02g17760
LOC_Os02g18490
LOC_Os02g19450
LOC_Os02g19980
LOC_Os02g21040
LOC_Os02g21700
LOC_Os02g21810
LOC_Os02g21920
LOC_Os02g22160
LOC_Os02g22380
LOC_Os02g25080
LOC_Os02g26160
LOC_Os02g26430
LOC_Os02g27820
LOC_Os02g28220
LOC_Os02g28340
LOC_Os02g28410
LOC_Os02g28900
LOC_Os02g28970
LOC_Os02g29380
LOC_Os02g29860
LOC_Os02g30110
LOC_Os02g30230
LOC_Os02g30690
LOC_Os02g31280
LOC_Os02g32180
LOC_Os02g32370
LOC_Os02g32600
LOC_Os02g33000
LOC_Os02g33060
LOC_Os02g33840
LOC_Os02g34190
LOC_Os02g34490
LOC_Os02g34500
LOC_Os02g34580
LOC_Os02g34690
LOC_Os02g35830
LOC_Os02g36030
LOC_Os02g36070
LOC_Os02g36110
LOC_Os02g36380
LOC_Os02g36510
LOC_Os02g36810
LOC_Os02g36830
LOC_Os02g36840
LOC_Os02g36870
LOC_Os02g36974
LOC_Os02g37440
LOC_Os02g38040
LOC_Os02g38120
LOC_Os02g38260
LOC_Os02g38340
LOC_Os02g38690
LOC_Os02g39060
LOC_Os02g39200
LOC_Os02g39230
LOC_Os02g39710
LOC_Os02g39820
LOC_Os02g40710
LOC_Os02g40730
LOC_Os02g41580
LOC_Os02g41610
LOC_Os02g41710
LOC_Os02g41800
LOC_Os02g41990
LOC_Os02g42330
LOC_Os02g42600
LOC_Os02g42670
LOC_Os02g42920
LOC_Os02g43150
LOC_Os02g43940
LOC_Os02g44120
LOC_Os02g44370
LOC_Os02g44590
LOC_Os02g44610
LOC_Os02g44680
LOC_Os02g44810
LOC_Os02g44980
LOC_Os02g45380
LOC_Os02g45420
LOC_Os02g45450
LOC_Os02g45750
LOC_Os02g45830
LOC_Os02g46320
LOC_Os02g46340
LOC_Os02g46370
LOC_Os02g46490
LOC_Os02g46560
LOC_Os02g46740
LOC_Os02g47360
LOC_Os02g47470
LOC_Os02g48094
LOC_Os02g48130
LOC_Os02g48290
LOC_Os02g48390
LOC_Os02g48400
LOC_Os02g48650
LOC_Os02g49760
LOC_Os02g49820
LOC_Os02g49920
LOC_Os02g50220
LOC_Os02g50230
LOC_Os02g50280
LOC_Os02g50490
LOC_Os02g50540
LOC_Os02g50590
LOC_Os02g50740
LOC_Os02g50770
LOC_Os02g50970
LOC_Os02g51450
LOC_Os02g51670
LOC_Os02g51840
LOC_Os02g52150
LOC_Os02g52210
LOC_Os02g52220
LOC_Os02g52230
LOC_Os02g52300
LOC_Os02g52630
LOC_Os02g53180
LOC_Os02g53400
LOC_Os02g53850
LOC_Os02g53950
LOC_Os02g54590
LOC_Os02g54640
LOC_Os02g54820
LOC_Os02g54890
LOC_Os02g54980
LOC_Os02g55010
LOC_Os02g55400
LOC_Os02g55430
LOC_Os02g55840
LOC_Os02g55940
LOC_Os02g56250
LOC_Os02g56720
LOC_Os02g56750
LOC_Os02g56860
LOC_Os02g56970
LOC_Os02g57440
LOC_Os02g57530
LOC_Os02g57650
LOC_Os02g57720
LOC_Os02g57750
LOC_Os02g57810
LOC_Os02g58150
LOC_Os02g58520
LOC_Os02g58570
LOC_Os02g58620
LOC_Os03g01018
LOC_Os03g01760
LOC_Os03g01980
LOC_Os03g02200
LOC_Os03g02440
LOC_Os03g02514
LOC_Os03g02762
LOC_Os03g03150
LOC_Os03g03260
LOC_Os03g03270
LOC_Os03g03280
LOC_Os03g03410
LOC_Os03g03440
LOC_Os03g03490
LOC_Os03g03790
LOC_Os03g04430
LOC_Os03g04660
LOC_Os03g04710
LOC_Os03g04770
LOC_Os03g04840
LOC_Os03g04870
LOC_Os03g05060
LOC_Os03g05110
LOC_Os03g05310
LOC_Os03g05320
LOC_Os03g05540
LOC_Os03g05630
LOC_Os03g05720
LOC_Os03g05770
LOC_Os03g05900
LOC_Os03g06070
LOC_Os03g06120
LOC_Os03g06200
LOC_Os03g06420
LOC_Os03g06490
LOC_Os03g06730
LOC_Os03g07300
LOC_Os03g07530
LOC_Os03g08220
LOC_Os03g08360
LOC_Os03g08380
LOC_Os03g08410
LOC_Os03g08550
LOC_Os03g08740
LOC_Os03g08840
LOC_Os03g08960
LOC_Os03g09260
LOC_Os03g09300
LOC_Os03g10030
LOC_Os03g10100
LOC_Os03g10140
LOC_Os03g10170
LOC_Os03g10410
LOC_Os03g10420
LOC_Os03g10620
LOC_Os03g10680
LOC_Os03g10980
LOC_Os03g11020
LOC_Os03g11250
LOC_Os03g11350
LOC_Os03g11370
LOC_Os03g11720
LOC_Os03g11950
LOC_Os03g12200
LOC_Os03g12250
LOC_Os03g12320
LOC_Os03g12470
LOC_Os03g12890
LOC_Os03g13230
LOC_Os03g13300
LOC_Os03g13380
LOC_Os03g13720
LOC_Os03g13800
LOC_Os03g14000
LOC_Os03g14050
LOC_Os03g14250
LOC_Os03g14370
LOC_Os03g14500
LOC_Os03g14710
LOC_Os03g14910
LOC_Os03g14950
LOC_Os03g15040
LOC_Os03g15440
LOC_Os03g15680
LOC_Os03g15870
LOC_Os03g16334
LOC_Os03g16430
LOC_Os03g16450
LOC_Os03g16480
LOC_Os03g16500
LOC_Os03g16570
LOC_Os03g16760
LOC_Os03g16910
LOC_Os03g16980
LOC_Os03g17000
LOC_Os03g17084
LOC_Os03g17300
LOC_Os03g17350
LOC_Os03g17540
LOC_Os03g17610
LOC_Os03g17850
LOC_Os03g17900
LOC_Os03g17990
LOC_Os03g18110
LOC_Os03g18150
LOC_Os03g18160
LOC_Os03g18550
LOC_Os03g18630
LOC_Os03g18640
LOC_Os03g18680
LOC_Os03g19010
LOC_Os03g19070
LOC_Os03g19452
LOC_Os03g19470
LOC_Os03g19590
LOC_Os03g19930
LOC_Os03g19990
LOC_Os03g20010
LOC_Os03g20120
LOC_Os03g20210
LOC_Os03g20460
LOC_Os03g20850
LOC_Os03g21140
LOC_Os03g21160
LOC_Os03g22140
LOC_Os03g22259
LOC_Os03g22750
LOC_Os03g22770
LOC_Os03g22790
LOC_Os03g22990
LOC_Os03g23010
LOC_Os03g24510
LOC_Os03g24590
LOC_Os03g24610
LOC_Os03g24730
LOC_Os03g24820
LOC_Os03g24930
LOC_Os03g25070
LOC_Os03g25240
LOC_Os03g25330
LOC_Os03g25450
LOC_Os03g25640
LOC_Os03g25710
LOC_Os03g25990
LOC_Os03g26480
LOC_Os03g26530
LOC_Os03g26910
LOC_Os03g27370
LOC_Os03g27490
LOC_Os03g27610
LOC_Os03g27850
LOC_Os03g28080
LOC_Os03g28090
LOC_Os03g28990
LOC_Os03g29920
LOC_Os03g30200
LOC_Os03g30290
LOC_Os03g30570
LOC_Os03g30780
LOC_Os03g31150
LOC_Os03g31630
LOC_Os03g32420
LOC_Os03g33520
LOC_Os03g36760
LOC_Os03g37080
LOC_Os03g37790
LOC_Os03g37984
LOC_Os03g38470
LOC_Os03g38480
LOC_Os03g39040
LOC_Os03g39129
LOC_Os03g39170
LOC_Os03g39650
LOC_Os03g39690
LOC_Os03g40390
LOC_Os03g40540
LOC_Os03g40700
LOC_Os03g42120
LOC_Os03g42790
LOC_Os03g43330
LOC_Os03g43580
LOC_Os03g44020
LOC_Os03g44380
LOC_Os03g44420
LOC_Os03g44440
LOC_Os03g44780
LOC_Os03g44880
LOC_Os03g45230
LOC_Os03g45370
LOC_Os03g45390
LOC_Os03g46250
LOC_Os03g46330
LOC_Os03g46390
LOC_Os03g46460
LOC_Os03g46770
LOC_Os03g47010
LOC_Os03g47240
LOC_Os03g47530
LOC_Os03g47990
LOC_Os03g48170
LOC_Os03g48300
LOC_Os03g48560
LOC_Os03g48810
LOC_Os03g48904
LOC_Os03g49070
LOC_Os03g49126
LOC_Os03g49132
LOC_Os03g49170
LOC_Os03g49350
LOC_Os03g49420
LOC_Os03g49550
LOC_Os03g49720
LOC_Os03g49770
LOC_Os03g49790
LOC_Os03g49820
LOC_Os03g49830
LOC_Os03g49990
LOC_Os03g50030
LOC_Os03g50050
LOC_Os03g50250
LOC_Os03g51240
LOC_Os03g51330
LOC_Os03g51380
LOC_Os03g51580
LOC_Os03g51760
LOC_Os03g51840
LOC_Os03g51870
LOC_Os03g51990
LOC_Os03g52160
LOC_Os03g52239
LOC_Os03g52620
LOC_Os03g52660
LOC_Os03g52860
LOC_Os03g53020
LOC_Os03g53060
LOC_Os03g53070
LOC_Os03g53410
LOC_Os03g53790
LOC_Os03g53860
LOC_Os03g53930
LOC_Os03g54091
LOC_Os03g54240
LOC_Os03g55040
LOC_Os03g55070
LOC_Os03g55100
LOC_Os03g55110
LOC_Os03g55200
LOC_Os03g55240
LOC_Os03g55260
LOC_Os03g55280
LOC_Os03g55570
LOC_Os03g55590
LOC_Os03g55704
LOC_Os03g55830
LOC_Os03g55990
LOC_Os03g56050
LOC_Os03g56130
LOC_Os03g56380
LOC_Os03g56390
LOC_Os03g56510
LOC_Os03g56800
LOC_Os03g57070
LOC_Os03g57190
LOC_Os03g57310
LOC_Os03g58100
LOC_Os03g58330
LOC_Os03g58540
LOC_Os03g58580
LOC_Os03g58800
LOC_Os03g59110
LOC_Os03g59300
LOC_Os03g59670
LOC_Os03g60080
LOC_Os03g60460
LOC_Os03g60750
LOC_Os03g61270
LOC_Os03g61280
LOC_Os03g61710
LOC_Os03g62120
LOC_Os03g62230
LOC_Os03g62270
LOC_Os03g62370
LOC_Os03g63310
LOC_Os03g63440
LOC_Os03g63450
LOC_Os03g63530
LOC_Os03g63910
LOC_Os03g63950
LOC_Os03g63970
LOC_Os03g64050
LOC_Os04g01470
LOC_Os04g01674
LOC_Os04g01690
LOC_Os04g01740
LOC_Os04g01930
LOC_Os04g02510
LOC_Os04g02780
LOC_Os04g02850
LOC_Os04g04330
LOC_Os04g04980
LOC_Os04g07110
LOC_Os04g08060
LOC_Os04g08190
LOC_Os04g08460
LOC_Os04g08740
LOC_Os04g09350
LOC_Os04g10460
LOC_Os04g11810
LOC_Os04g12980
LOC_Os04g13140
LOC_Os04g13470
LOC_Os04g17050
LOC_Os04g19140
LOC_Os04g19920
LOC_Os04g20880
LOC_Os04g20920
LOC_Os04g21590
LOC_Os04g21880
LOC_Os04g21950
LOC_Os04g22360
LOC_Os04g23140
LOC_Os04g25370
LOC_Os04g25840
LOC_Os04g26870
LOC_Os04g28040
LOC_Os04g28074
LOC_Os04g28300
LOC_Os04g28520
LOC_Os04g30830
LOC_Os04g31020
LOC_Os04g31290
LOC_Os04g31320
LOC_Os04g31330
LOC_Os04g31900
LOC_Os04g32010
LOC_Os04g32070
LOC_Os04g32110
LOC_Os04g32160
LOC_Os04g32210
LOC_Os04g32220
LOC_Os04g32620
LOC_Os04g32870
LOC_Os04g33190
LOC_Os04g33210
LOC_Os04g33370
LOC_Os04g33390
LOC_Os04g33690
LOC_Os04g33870
LOC_Os04g33920
LOC_Os04g34000
LOC_Os04g34050
LOC_Os04g34140
LOC_Os04g34460
LOC_Os04g34570
LOC_Os04g34590
LOC_Os04g35060
LOC_Os04g35130
LOC_Os04g35230
LOC_Os04g35270
LOC_Os04g36790
LOC_Os04g37410
LOC_Os04g37430
LOC_Os04g37550
LOC_Os04g37980
LOC_Os04g37990
LOC_Os04g38220
LOC_Os04g38540
LOC_Os04g38720
LOC_Os04g38930
LOC_Os04g39050
LOC_Os04g39520
LOC_Os04g39650
LOC_Os04g39680
LOC_Os04g40100
LOC_Os04g40400
LOC_Os04g40570
LOC_Os04g40920
LOC_Os04g41030
LOC_Os04g41100
LOC_Os04g41120
LOC_Os04g41280
LOC_Os04g41710
LOC_Os04g41770
LOC_Os04g42020
LOC_Os04g42030
LOC_Os04g42040
LOC_Os04g42130
LOC_Os04g42520
LOC_Os04g42920
LOC_Os04g43324
LOC_Os04g43560
LOC_Os04g43810
LOC_Os04g43910
LOC_Os04g44430
LOC_Os04g44850
LOC_Os04g45120
LOC_Os04g45160
LOC_Os04g45240
LOC_Os04g45290
LOC_Os04g45650
LOC_Os04g46170
LOC_Os04g46384
LOC_Os04g46460
LOC_Os04g46580
LOC_Os04g46670
LOC_Os04g46700
LOC_Os04g46860
LOC_Os04g47150
LOC_Os04g47320
LOC_Os04g47720
LOC_Os04g47770
LOC_Os04g48290
LOC_Os04g48375
LOC_Os04g48400
LOC_Os04g48480
LOC_Os04g48510
LOC_Os04g48760
LOC_Os04g48830
LOC_Os04g49410
LOC_Os04g49500
LOC_Os04g49510
LOC_Os04g49690
LOC_Os04g51260
LOC_Os04g51290
LOC_Os04g51560
LOC_Os04g51800
LOC_Os04g51940
LOC_Os04g52130
LOC_Os04g52164
LOC_Os04g52190
LOC_Os04g52280
LOC_Os04g52420
LOC_Os04g53300
LOC_Os04g53390
LOC_Os04g53450
LOC_Os04g53780
LOC_Os04g53930
LOC_Os04g54360
LOC_Os04g54850
LOC_Os04g54860
LOC_Os04g55040
LOC_Os04g55760
LOC_Os04g56060
LOC_Os04g56090
LOC_Os04g56130
LOC_Os04g56330
LOC_Os04g56470
LOC_Os04g57010
LOC_Os04g57090
LOC_Os04g57290
LOC_Os04g57770
LOC_Os04g57880
LOC_Os04g58220
LOC_Os04g58320
LOC_Os04g58410
LOC_Os04g58840
LOC_Os04g59140
LOC_Os04g59330
LOC_Os04g59450
LOC_Os04g59480
LOC_Os04g59520
LOC_Os04g59610
LOC_Os05g01360
LOC_Os05g01940
LOC_Os05g02220
LOC_Os05g02450
LOC_Os05g02740
LOC_Os05g02970
LOC_Os05g03174
LOC_Os05g03450
LOC_Os05g03520
LOC_Os05g03630
LOC_Os05g03760
LOC_Os05g03830
LOC_Os05g03860
LOC_Os05g04160
LOC_Os05g04240
LOC_Os05g04440
LOC_Os05g04450
LOC_Os05g04470
LOC_Os05g04490
LOC_Os05g04540
LOC_Os05g04600
LOC_Os05g04610
LOC_Os05g04650
LOC_Os05g04710
LOC_Os05g04740
LOC_Os05g04830
LOC_Os05g05490
LOC_Os05g05680
LOC_Os05g05760
LOC_Os05g05820
LOC_Os05g06060
LOC_Os05g06380
LOC_Os05g06650
LOC_Os05g06910
LOC_Os05g06940
LOC_Os05g07740
LOC_Os05g07810
LOC_Os05g07820
LOC_Os05g07870
LOC_Os05g08820
LOC_Os05g08850
LOC_Os05g08900
LOC_Os05g09060
LOC_Os05g09160
LOC_Os05g09520
LOC_Os05g10650
LOC_Os05g10730
LOC_Os05g10800
LOC_Os05g11070
LOC_Os05g11180
LOC_Os05g11190
LOC_Os05g11510
LOC_Os05g11840
LOC_Os05g11970
LOC_Os05g12130
LOC_Os05g12450
LOC_Os05g12630
LOC_Os05g12640
LOC_Os05g13680
LOC_Os05g13860
LOC_Os05g18950
LOC_Os05g19030
LOC_Os05g19620
LOC_Os05g21180
LOC_Os05g22300
LOC_Os05g22894
LOC_Os05g23230
LOC_Os05g23530
LOC_Os05g23700
LOC_Os05g24550
LOC_Os05g25150
LOC_Os05g25210
LOC_Os05g25220
LOC_Os05g25260
LOC_Os05g25480
LOC_Os05g25840
LOC_Os05g25860
LOC_Os05g26250
LOC_Os05g27000
LOC_Os05g27304
LOC_Os05g27540
LOC_Os05g27730
LOC_Os05g27820
LOC_Os05g27920
LOC_Os05g28460
LOC_Os05g28470
LOC_Os05g28720
LOC_Os05g28740
LOC_Os05g29020
LOC_Os05g29676
LOC_Os05g29750
LOC_Os05g29974
LOC_Os05g30190
LOC_Os05g30350
LOC_Os05g30580
LOC_Os05g30700
LOC_Os05g30980
LOC_Os05g31690
LOC_Os05g31740
LOC_Os05g31760
LOC_Os05g32120
LOC_Os05g32140
LOC_Os05g32320
LOC_Os05g32760
LOC_Os05g33080
LOC_Os05g33380
LOC_Os05g33410
LOC_Os05g33420
LOC_Os05g33430
LOC_Os05g33500
LOC_Os05g33690
LOC_Os05g33730
LOC_Os05g33940
LOC_Os05g34000
LOC_Os05g34020
LOC_Os05g34030
LOC_Os05g34540
LOC_Os05g34830
LOC_Os05g35190
LOC_Os05g35260
LOC_Os05g35710
LOC_Os05g35810
LOC_Os05g35830
LOC_Os05g36160
LOC_Os05g37250
LOC_Os05g37640
LOC_Os05g37690
LOC_Os05g37800
LOC_Os05g38000
LOC_Os05g38320
LOC_Os05g38350
LOC_Os05g38500
LOC_Os05g38720
LOC_Os05g39160
LOC_Os05g39170
LOC_Os05g39180
LOC_Os05g39200
LOC_Os05g39210
LOC_Os05g39230
LOC_Os05g39240
LOC_Os05g39320
LOC_Os05g39380
LOC_Os05g39590
LOC_Os05g39600
LOC_Os05g39680
LOC_Os05g39760
LOC_Os05g39800
LOC_Os05g40050
LOC_Os05g40180
LOC_Os05g40430
LOC_Os05g40580
LOC_Os05g41010
LOC_Os05g41070
LOC_Os05g41390
LOC_Os05g41420
LOC_Os05g41440
LOC_Os05g41480
LOC_Os05g41590
LOC_Os05g42000
LOC_Os05g42020
LOC_Os05g42040
LOC_Os05g42060
LOC_Os05g42180
LOC_Os05g42210
LOC_Os05g42220
LOC_Os05g42250
LOC_Os05g43252
LOC_Os05g43490
LOC_Os05g43690
LOC_Os05g43760
LOC_Os05g43850
LOC_Os05g43870
LOC_Os05g44080
LOC_Os05g44100
LOC_Os05g44330
LOC_Os05g44350
LOC_Os05g44950
LOC_Os05g44970
LOC_Os05g45030
LOC_Os05g45410
LOC_Os05g45510
LOC_Os05g45730
LOC_Os05g46050
LOC_Os05g46190
LOC_Os05g46260
LOC_Os05g46920
LOC_Os05g47490
LOC_Os05g47580
LOC_Os05g47640
LOC_Os05g48270
LOC_Os05g48450
LOC_Os05g48500
LOC_Os05g48870
LOC_Os05g49210
LOC_Os05g49930
LOC_Os05g50290
LOC_Os05g50300
LOC_Os05g50370
LOC_Os05g50470
LOC_Os05g50600
LOC_Os05g50830
LOC_Os05g50920
LOC_Os05g51070
LOC_Os05g51150
LOC_Os05g51180
LOC_Os05g51750
LOC_Os05g51860
LOC_Os06g01170
LOC_Os06g01180
LOC_Os06g01250
LOC_Os06g01304
LOC_Os06g01350
LOC_Os06g01820
LOC_Os06g02200
LOC_Os06g02250
LOC_Os06g02400
LOC_Os06g02830
LOC_Os06g02960
LOC_Os06g03050
LOC_Os06g03080
LOC_Os06g03150
LOC_Os06g03640
LOC_Os06g03860
LOC_Os06g04280
LOC_Os06g04620
LOC_Os06g04790
LOC_Os06g04870
LOC_Os06g05050
LOC_Os06g05260
LOC_Os06g05284
LOC_Os06g05600
LOC_Os06g05870
LOC_Os06g05980
LOC_Os06g06260
LOC_Os06g06350
LOC_Os06g06910
LOC_Os06g07020
LOC_Os06g07160
LOC_Os06g07190
LOC_Os06g07300
LOC_Os06g07470
LOC_Os06g07800
LOC_Os06g08290
LOC_Os06g08440
LOC_Os06g08580
LOC_Os06g09180
LOC_Os06g09240
LOC_Os06g09340
LOC_Os06g09560
LOC_Os06g09860
LOC_Os06g10109
LOC_Os06g10350
LOC_Os06g10660
LOC_Os06g10850
LOC_Os06g10960
LOC_Os06g11150
LOC_Os06g11420
LOC_Os06g11490
LOC_Os06g11600
LOC_Os06g11720
LOC_Os06g12230
LOC_Os06g12320
LOC_Os06g12390
LOC_Os06g12410
LOC_Os06g12440
LOC_Os06g12450
LOC_Os06g12539
LOC_Os06g12610
LOC_Os06g13080
LOC_Os06g13090
LOC_Os06g13570
LOC_Os06g13760
LOC_Os06g13820
LOC_Os06g13960
LOC_Os06g14050
LOC_Os06g14450
LOC_Os06g14490
LOC_Os06g14670
LOC_Os06g15020
LOC_Os06g15330
LOC_Os06g15550
LOC_Os06g15560
LOC_Os06g16200
LOC_Os06g16240
LOC_Os06g16390
LOC_Os06g17120
LOC_Os06g17220
LOC_Os06g17490
LOC_Os06g18010
LOC_Os06g18820
LOC_Os06g18910
LOC_Os06g18920
LOC_Os06g19250
LOC_Os06g19300
LOC_Os06g19390
LOC_Os06g19400
LOC_Os06g19960
LOC_Os06g20140
LOC_Os06g20190
LOC_Os06g20200
LOC_Os06g21390
LOC_Os06g21590
LOC_Os06g21820
LOC_Os06g21900
LOC_Os06g22080
LOC_Os06g22100
LOC_Os06g22290
LOC_Os06g22330
LOC_Os06g22600
LOC_Os06g22810
LOC_Os06g22960
LOC_Os06g22970
LOC_Os06g22980
LOC_Os06g23650
LOC_Os06g24070
LOC_Os06g26234
LOC_Os06g27560
LOC_Os06g27850
LOC_Os06g27980
LOC_Os06g28480
LOC_Os06g28670
LOC_Os06g29450
LOC_Os06g29690
LOC_Os06g29710
LOC_Os06g30130
LOC_Os06g30380
LOC_Os06g30710
LOC_Os06g31270
LOC_Os06g34060
LOC_Os06g34400
LOC_Os06g34830
LOC_Os06g35200
LOC_Os06g35470
LOC_Os06g35860
LOC_Os06g35870
LOC_Os06g36270
LOC_Os06g36340
LOC_Os06g36390
LOC_Os06g36450
LOC_Os06g36800
LOC_Os06g36910
LOC_Os06g37010
LOC_Os06g37080
LOC_Os06g37410
LOC_Os06g37430
LOC_Os06g37450
LOC_Os06g37570
LOC_Os06g37600
LOC_Os06g38080
LOC_Os06g38550
LOC_Os06g39050
LOC_Os06g39070
LOC_Os06g39230
LOC_Os06g39470
LOC_Os06g39515
LOC_Os06g39520
LOC_Os06g39660
LOC_Os06g39780
LOC_Os06g39880
LOC_Os06g39906
LOC_Os06g39970
LOC_Os06g40060
LOC_Os06g40180
LOC_Os06g40190
LOC_Os06g40430
LOC_Os06g40440
LOC_Os06g40550
LOC_Os06g40640
LOC_Os06g40780
LOC_Os06g40818
LOC_Os06g40880
LOC_Os06g40890
LOC_Os06g41110
LOC_Os06g41770
LOC_Os06g41930
LOC_Os06g41980
LOC_Os06g42000
LOC_Os06g43000
LOC_Os06g43030
LOC_Os06g43370
LOC_Os06g43510
LOC_Os06g43590
LOC_Os06g43760
LOC_Os06g43840
LOC_Os06g44040
LOC_Os06g44140
LOC_Os06g44230
LOC_Os06g44270
LOC_Os06g44430
LOC_Os06g44540
LOC_Os06g44760
LOC_Os06g44860
LOC_Os06g44900
LOC_Os06g44920
LOC_Os06g44970
LOC_Os06g45630
LOC_Os06g45990
LOC_Os06g46240
LOC_Os06g46680
LOC_Os06g47110
LOC_Os06g47150
LOC_Os06g47280
LOC_Os06g47340
LOC_Os06g47460
LOC_Os06g47520
LOC_Os06g47820
LOC_Os06g47900
LOC_Os06g47920
LOC_Os06g48030
LOC_Os06g48050
LOC_Os06g48160
LOC_Os06g48240
LOC_Os06g48500
LOC_Os06g48560
LOC_Os06g48610
LOC_Os06g48950
LOC_Os06g49150
LOC_Os06g49250
LOC_Os06g49520
LOC_Os06g49670
LOC_Os06g49700
LOC_Os06g49770
LOC_Os06g49790
LOC_Os06g49860
LOC_Os06g49880
LOC_Os06g50390
LOC_Os06g51130
LOC_Os07g01620
LOC_Os07g01710
LOC_Os07g01810
LOC_Os07g02100
LOC_Os07g02120
LOC_Os07g02280
LOC_Os07g02440
LOC_Os07g03090
LOC_Os07g03100
LOC_Os07g03190
LOC_Os07g04130
LOC_Os07g04370
LOC_Os07g05320
LOC_Os07g05420
LOC_Os07g05720
LOC_Os07g05820
LOC_Os07g05940
LOC_Os07g06670
LOC_Os07g06680
LOC_Os07g06820
LOC_Os07g06950
LOC_Os07g07230
LOC_Os07g07410
LOC_Os07g07420
LOC_Os07g07560
LOC_Os07g07920
LOC_Os07g08330
LOC_Os07g08360
LOC_Os07g08510
LOC_Os07g08600
LOC_Os07g08710
LOC_Os07g09000
LOC_Os07g09010
LOC_Os07g09050
LOC_Os07g09370
LOC_Os07g09384
LOC_Os07g09400
LOC_Os07g09420
LOC_Os07g09470
LOC_Os07g09530
LOC_Os07g10160
LOC_Os07g10190
LOC_Os07g10240
LOC_Os07g10620
LOC_Os07g10780
LOC_Os07g10940
LOC_Os07g11050
LOC_Os07g11110
LOC_Os07g12320
LOC_Os07g12340
LOC_Os07g12780
LOC_Os07g12800
LOC_Os07g13030
LOC_Os07g13170
LOC_Os07g13580
LOC_Os07g13800
LOC_Os07g13810
LOC_Os07g13830
LOC_Os07g14850
LOC_Os07g15320
LOC_Os07g17010
LOC_Os07g17180
LOC_Os07g17250
LOC_Os07g19444
LOC_Os07g20164
LOC_Os07g22950
LOC_Os07g23150
LOC_Os07g23720
LOC_Os07g23880
LOC_Os07g23890
LOC_Os07g23990
LOC_Os07g25450
LOC_Os07g25500
LOC_Os07g25700
LOC_Os07g25800
LOC_Os07g26540
LOC_Os07g26630
LOC_Os07g26860
LOC_Os07g26870
LOC_Os07g27120
LOC_Os07g27490
LOC_Os07g28640
LOC_Os07g29190
LOC_Os07g29410
LOC_Os07g29610
LOC_Os07g30690
LOC_Os07g30760
LOC_Os07g30930
LOC_Os07g30950
LOC_Os07g32010
LOC_Os07g32020
LOC_Os07g32060
LOC_Os07g32510
LOC_Os07g32550
LOC_Os07g32670
LOC_Os07g33390
LOC_Os07g33440
LOC_Os07g33620
LOC_Os07g33790
LOC_Os07g33850
LOC_Os07g34280
LOC_Os07g34570
LOC_Os07g34710
LOC_Os07g34830
LOC_Os07g34850
LOC_Os07g34880
LOC_Os07g35200
LOC_Os07g35260
LOC_Os07g35660
LOC_Os07g35880
LOC_Os07g36290
LOC_Os07g36390
LOC_Os07g36560
LOC_Os07g36830
LOC_Os07g36870
LOC_Os07g37030
LOC_Os07g37140
LOC_Os07g37270
LOC_Os07g37530
LOC_Os07g37580
LOC_Os07g37690
LOC_Os07g37730
LOC_Os07g37830
LOC_Os07g37970
LOC_Os07g38070
LOC_Os07g38090
LOC_Os07g38430
LOC_Os07g38440
LOC_Os07g38840
LOC_Os07g39000
LOC_Os07g39520
LOC_Os07g39620
LOC_Os07g39630
LOC_Os07g39820
LOC_Os07g39920
LOC_Os07g40240
LOC_Os07g40620
LOC_Os07g40880
LOC_Os07g41050
LOC_Os07g41140
LOC_Os07g41460
LOC_Os07g41640
LOC_Os07g41740
LOC_Os07g41810
LOC_Os07g41820
LOC_Os07g42180
LOC_Os07g42250
LOC_Os07g42310
LOC_Os07g42700
LOC_Os07g42740
LOC_Os07g43400
LOC_Os07g43810
LOC_Os07g43820
LOC_Os07g43925
LOC_Os07g44130
LOC_Os07g44200
LOC_Os07g44410
LOC_Os07g44430
LOC_Os07g44950
LOC_Os07g46340
LOC_Os07g46470
LOC_Os07g46480
LOC_Os07g46830
LOC_Os07g46840
LOC_Os07g46852
LOC_Os07g46870
LOC_Os07g46930
LOC_Os07g46950
LOC_Os07g46970
LOC_Os07g46980
LOC_Os07g47230
LOC_Os07g47300
LOC_Os07g47620
LOC_Os07g48010
LOC_Os07g48040
LOC_Os07g48090
LOC_Os07g48290
LOC_Os07g48460
LOC_Os07g48610
LOC_Os07g48650
LOC_Os07g48980
LOC_Os07g49000
LOC_Os07g49040
LOC_Os07g49100
LOC_Os07g49250
LOC_Os07g49270
LOC_Os07g49380
LOC_Os08g01120
LOC_Os08g01190
LOC_Os08g01290
LOC_Os08g01830
LOC_Os08g02060
LOC_Os08g02220
LOC_Os08g02300
LOC_Os08g02440
LOC_Os08g02450
LOC_Os08g02580
LOC_Os08g03260
LOC_Os08g03310
LOC_Os08g03410
LOC_Os08g03870
LOC_Os08g04010
LOC_Os08g04310
LOC_Os08g04400
LOC_Os08g04770
LOC_Os08g04790
LOC_Os08g04800
LOC_Os08g05290
LOC_Os08g05480
LOC_Os08g05620
LOC_Os08g06010
LOC_Os08g06490
LOC_Os08g06500
LOC_Os08g06630
LOC_Os08g06810
LOC_Os08g07010
LOC_Os08g07810
LOC_Os08g08070
LOC_Os08g08080
LOC_Os08g08190
LOC_Os08g08205
LOC_Os08g09190
LOC_Os08g09340
LOC_Os08g09570
LOC_Os08g09740
LOC_Os08g09920
LOC_Os08g10340
LOC_Os08g12800
LOC_Os08g13570
LOC_Os08g13920
LOC_Os08g14364
[truncated: 1,968 more rows]

## Sheet: H2AZ increase TSS
WTCP_inc_TSS			GO term	Ontology	Description	Number in input list	Number in BG/Ref	p-value	FDR
LOC_Os01g59670			GO:0005886	C	plasma membrane	195	3116	0.00034	0.015
LOC_Os01g72330
LOC_Os03g29740
LOC_Os04g03810
LOC_Os04g52240
LOC_Os05g34320
LOC_Os06g17950
LOC_Os06g30680
LOC_Os01g02000
LOC_Os01g13300
LOC_Os01g36830
LOC_Os01g45520
LOC_Os01g54620
LOC_Os01g57280
LOC_Os01g66180
LOC_Os01g70520
LOC_Os01g72630
LOC_Os02g02750
LOC_Os02g05000
LOC_Os02g16270
LOC_Os02g32400
LOC_Os02g34990
LOC_Os02g42110
LOC_Os02g47400
LOC_Os02g53990
LOC_Os03g01790
LOC_Os03g05270
LOC_Os03g11650
LOC_Os03g18200
LOC_Os03g19980
LOC_Os03g20450
LOC_Os03g31000
LOC_Os03g31180
LOC_Os03g31550
LOC_Os03g40080
LOC_Os03g42290
LOC_Os03g56950
LOC_Os03g57560
LOC_Os04g10800
LOC_Os04g12080
LOC_Os04g12140
LOC_Os04g12830
LOC_Os04g23630
LOC_Os04g30930
LOC_Os04g33600
LOC_Os04g37960
LOC_Os04g51080
LOC_Os05g05600
LOC_Os05g06700
LOC_Os05g07940
LOC_Os05g24580
LOC_Os05g30300
LOC_Os05g31570
LOC_Os05g34520
LOC_Os05g36960
LOC_Os05g40700
LOC_Os05g48060
LOC_Os06g01972
LOC_Os06g05359
LOC_Os06g36560
LOC_Os06g39040
LOC_Os06g43910
LOC_Os06g44410
LOC_Os06g51190
LOC_Os06g51200
LOC_Os06g51380
LOC_Os07g14920
LOC_Os07g18162
LOC_Os07g26900
LOC_Os07g31190
LOC_Os07g34320
LOC_Os07g42490
LOC_Os07g42626
LOC_Os07g45460
LOC_Os08g01360
LOC_Os08g10290
LOC_Os08g10300
LOC_Os08g10330
LOC_Os08g28540
LOC_Os08g28570
LOC_Os08g39570
LOC_Os08g44360
LOC_Os09g09490
LOC_Os09g12230
LOC_Os09g17660
LOC_Os09g32944
LOC_Os09g33940
LOC_Os09g37700
LOC_Os09g38130
LOC_Os09g39700
LOC_Os10g04110
LOC_Os10g12500
LOC_Os10g18400
LOC_Os10g32270
LOC_Os10g36690
LOC_Os10g41590
LOC_Os10g41999
LOC_Os11g07240
LOC_Os11g14380
LOC_Os11g26140
LOC_Os11g30500
LOC_Os11g36070
LOC_Os11g37730
LOC_Os11g37740
LOC_Os11g37860
LOC_Os11g38010
LOC_Os11g40870
LOC_Os11g43760
LOC_Os11g46980
LOC_Os11g47140
LOC_Os12g02020
LOC_Os12g12810
LOC_Os12g18690
LOC_Os12g26060
LOC_Os12g29750
LOC_Os12g37200
LOC_Os12g37580
LOC_Os12g40920
LOC_Os01g06050
LOC_Os01g08300
LOC_Os01g19390
LOC_Os01g25110
LOC_Os01g44360
LOC_Os01g66850
LOC_Os01g71830
LOC_Os01g74170
LOC_Os02g06180
LOC_Os02g07490
LOC_Os02g26480
LOC_Os02g33540
LOC_Os02g36264
LOC_Os02g44620
LOC_Os02g47600
LOC_Os03g04500
LOC_Os03g10080
LOC_Os03g25500
LOC_Os03g42960
LOC_Os03g45990
LOC_Os03g51680
LOC_Os03g59530
LOC_Os03g64060
LOC_Os04g39380
LOC_Os04g40900
LOC_Os04g44180
LOC_Os04g46079
LOC_Os04g50970
LOC_Os04g59360
LOC_Os05g10980
LOC_Os05g14970
LOC_Os05g28440
LOC_Os05g44120
LOC_Os05g44810
LOC_Os05g47690
LOC_Os05g49260
LOC_Os05g49980
LOC_Os06g06320
LOC_Os06g16300
LOC_Os06g28050
LOC_Os06g40230
LOC_Os06g45900
LOC_Os06g46410
LOC_Os07g05400
LOC_Os07g35560
LOC_Os07g43220
LOC_Os08g09650
LOC_Os08g27250
LOC_Os08g35630
LOC_Os08g36680
LOC_Os09g13650
LOC_Os09g17000
LOC_Os09g25960
LOC_Os09g26000
LOC_Os09g29520
LOC_Os09g31410
LOC_Os09g36340
LOC_Os09g37540
LOC_Os09g39110
LOC_Os10g40660
LOC_Os11g03700
LOC_Os11g24140
LOC_Os11g31040
LOC_Os11g40380
LOC_Os11g41100
LOC_Os11g44690
LOC_Os11g47940
LOC_Os12g02450
LOC_Os12g03740
LOC_Os12g07160
LOC_Os12g17140
LOC_Os12g27850
LOC_Os12g30080
LOC_Os12g33120
LOC_Os12g39030
LOC_Os12g44080
LOC_Os01g01390
LOC_Os01g01510
LOC_Os01g01920
LOC_Os01g02250
LOC_Os01g02350
LOC_Os01g02360
LOC_Os01g02420
LOC_Os01g02430
LOC_Os01g02550
LOC_Os01g02570
LOC_Os01g02600
LOC_Os01g02690
LOC_Os01g02700
LOC_Os01g02930
LOC_Os01g03420
LOC_Os01g03429
LOC_Os01g03640
LOC_Os01g03900
LOC_Os01g04030
LOC_Os01g04360
LOC_Os01g04900
LOC_Os01g05040
LOC_Os01g05330
LOC_Os01g05440
LOC_Os01g05620
LOC_Os01g05660
LOC_Os01g05670
LOC_Os01g05710
LOC_Os01g05744
LOC_Os01g06260
LOC_Os01g08380
LOC_Os01g08740
LOC_Os01g09810
LOC_Os01g10800
LOC_Os01g11980
LOC_Os01g12130
LOC_Os01g13040
LOC_Os01g13470
LOC_Os01g13600
LOC_Os01g13940
LOC_Os01g14590
LOC_Os01g14700
LOC_Os01g14990
LOC_Os01g15470
LOC_Os01g17190
LOC_Os01g18090
LOC_Os01g18375
LOC_Os01g18450
LOC_Os01g18490
LOC_Os01g18530
LOC_Os01g19400
LOC_Os01g20208
LOC_Os01g21250
LOC_Os01g21870
LOC_Os01g21880
LOC_Os01g22510
LOC_Os01g23530
LOC_Os01g24110
LOC_Os01g24560
LOC_Os01g24710
LOC_Os01g24920
LOC_Os01g25160
LOC_Os01g25240
LOC_Os01g25600
LOC_Os01g25800
LOC_Os01g26000
LOC_Os01g26270
LOC_Os01g27170
LOC_Os01g27240
LOC_Os01g27300
LOC_Os01g29890
LOC_Os01g33530
LOC_Os01g33550
LOC_Os01g33670
LOC_Os01g33762
LOC_Os01g34690
LOC_Os01g34850
LOC_Os01g34920
LOC_Os01g35050
LOC_Os01g35850
LOC_Os01g35950
LOC_Os01g36330
LOC_Os01g37000
LOC_Os01g37470
LOC_Os01g37832
LOC_Os01g37980
LOC_Os01g39780
LOC_Os01g40020
LOC_Os01g40730
LOC_Os01g40940
LOC_Os01g40950
LOC_Os01g41200
LOC_Os01g41565
LOC_Os01g42350
LOC_Os01g42610
LOC_Os01g43510
LOC_Os01g43540
LOC_Os01g43844
LOC_Os01g44040
LOC_Os01g44250
LOC_Os01g45460
LOC_Os01g45960
LOC_Os01g46360
LOC_Os01g46530
LOC_Os01g46650
LOC_Os01g46690
LOC_Os01g47262
LOC_Os01g47370
LOC_Os01g47380
LOC_Os01g47400
LOC_Os01g47490
LOC_Os01g47840
LOC_Os01g48010
LOC_Os01g48470
LOC_Os01g48560
LOC_Os01g48710
LOC_Os01g49340
LOC_Os01g49910
LOC_Os01g49920
LOC_Os01g50520
LOC_Os01g50930
LOC_Os01g51670
LOC_Os01g51740
LOC_Os01g52270
LOC_Os01g52280
LOC_Os01g52320
LOC_Os01g52410
LOC_Os01g52851
LOC_Os01g53470
LOC_Os01g53690
LOC_Os01g55290
LOC_Os01g55510
LOC_Os01g55590
LOC_Os01g55780
LOC_Os01g55940
LOC_Os01g56740
LOC_Os01g57004
LOC_Os01g57210
LOC_Os01g58320
LOC_Os01g58350
LOC_Os01g58600
LOC_Os01g59550
LOC_Os01g59560
LOC_Os01g59640
LOC_Os01g59730
LOC_Os01g59819
LOC_Os01g59970
LOC_Os01g59990
LOC_Os01g60120
LOC_Os01g60340
LOC_Os01g60350
LOC_Os01g61020
LOC_Os01g61070
LOC_Os01g61160
LOC_Os01g61710
LOC_Os01g61720
LOC_Os01g61760
LOC_Os01g61980
LOC_Os01g62060
LOC_Os01g62840
LOC_Os01g63020
LOC_Os01g63280
LOC_Os01g64230
LOC_Os01g64280
LOC_Os01g64720
LOC_Os01g65010
LOC_Os01g65680
LOC_Os01g65770
LOC_Os01g65870
LOC_Os01g66300
LOC_Os01g66500
LOC_Os01g66560
LOC_Os01g66610
LOC_Os01g66700
LOC_Os01g66710
LOC_Os01g66970
LOC_Os01g67210
LOC_Os01g67290
LOC_Os01g67500
LOC_Os01g67520
LOC_Os01g67660
LOC_Os01g68040
LOC_Os01g68300
LOC_Os01g68480
LOC_Os01g69110
LOC_Os01g69960
LOC_Os01g70280
LOC_Os01g70480
LOC_Os01g70880
LOC_Os01g70940
LOC_Os01g70960
LOC_Os01g71114
LOC_Os01g71670
LOC_Os01g71770
LOC_Os01g72200
LOC_Os01g72370
LOC_Os01g73210
LOC_Os01g73270
LOC_Os01g73950
LOC_Os01g73990
LOC_Os01g74120
LOC_Os01g74140
LOC_Os01g74340
LOC_Os01g74490
LOC_Os01g74580
LOC_Os02g01090
LOC_Os02g01120
LOC_Os02g01150
LOC_Os02g01500
LOC_Os02g01510
LOC_Os02g01800
LOC_Os02g01910
LOC_Os02g02230
LOC_Os02g02320
LOC_Os02g02350
LOC_Os02g02470
LOC_Os02g02600
LOC_Os02g03130
LOC_Os02g03140
LOC_Os02g03430
LOC_Os02g03670
LOC_Os02g04230
LOC_Os02g04680
LOC_Os02g05590
LOC_Os02g05840
LOC_Os02g05950
LOC_Os02g06220
LOC_Os02g06260
LOC_Os02g06760
LOC_Os02g06970
LOC_Os02g07430
LOC_Os02g07495
LOC_Os02g07650
LOC_Os02g08220
LOC_Os02g08230
LOC_Os02g08460
LOC_Os02g09760
LOC_Os02g09790
LOC_Os02g09830
LOC_Os02g10220
LOC_Os02g11010
LOC_Os02g11670
LOC_Os02g11830
LOC_Os02g11880
LOC_Os02g12010
LOC_Os02g12020
LOC_Os02g12070
LOC_Os02g12090
LOC_Os02g12260
LOC_Os02g13700
LOC_Os02g13900
LOC_Os02g14190
LOC_Os02g14840
LOC_Os02g15510
LOC_Os02g15620
LOC_Os02g15780
LOC_Os02g16060
LOC_Os02g17080
LOC_Os02g17850
LOC_Os02g17900
LOC_Os02g18510
LOC_Os02g20394
LOC_Os02g21250
LOC_Os02g21830
LOC_Os02g24205
LOC_Os02g25020
LOC_Os02g25940
LOC_Os02g26540
LOC_Os02g26790
LOC_Os02g27370
LOC_Os02g28334
LOC_Os02g28570
LOC_Os02g28810
LOC_Os02g29210
LOC_Os02g29900
LOC_Os02g30200
LOC_Os02g30470
LOC_Os02g30600
LOC_Os02g30670
LOC_Os02g30870
LOC_Os02g31910
LOC_Os02g32009
LOC_Os02g32320
LOC_Os02g33310
LOC_Os02g34650
LOC_Os02g34800
LOC_Os02g34830
LOC_Os02g35039
LOC_Os02g35190
LOC_Os02g35490
LOC_Os02g35880
LOC_Os02g36190
LOC_Os02g36220
LOC_Os02g36285
LOC_Os02g36730
LOC_Os02g36924
LOC_Os02g37070
LOC_Os02g37180
LOC_Os02g37200
LOC_Os02g37280
LOC_Os02g37330
LOC_Os02g37360
LOC_Os02g37380
LOC_Os02g37390
LOC_Os02g37500
LOC_Os02g37520
LOC_Os02g37550
LOC_Os02g38230
LOC_Os02g38430
LOC_Os02g38490
LOC_Os02g38950
LOC_Os02g38970
LOC_Os02g39360
LOC_Os02g39570
LOC_Os02g39580
LOC_Os02g39650
LOC_Os02g40690
LOC_Os02g41830
LOC_Os02g42190
LOC_Os02g42720
LOC_Os02g42790
LOC_Os02g42960
LOC_Os02g43030
LOC_Os02g43194
LOC_Os02g43560
LOC_Os02g43660
LOC_Os02g44235
LOC_Os02g44240
LOC_Os02g44340
LOC_Os02g44860
LOC_Os02g44910
LOC_Os02g44970
LOC_Os02g45600
LOC_Os02g45690
LOC_Os02g45910
LOC_Os02g45940
LOC_Os02g46700
LOC_Os02g46850
LOC_Os02g47420
LOC_Os02g47744
LOC_Os02g48280
LOC_Os02g49050
LOC_Os02g49270
LOC_Os02g49840
LOC_Os02g50174
LOC_Os02g50200
LOC_Os02g50360
LOC_Os02g50730
LOC_Os02g51160
LOC_Os02g51320
LOC_Os02g51830
LOC_Os02g52180
LOC_Os02g52450
LOC_Os02g52540
LOC_Os02g52800
LOC_Os02g52930
LOC_Os02g53320
LOC_Os02g53440
LOC_Os02g53480
LOC_Os02g53510
LOC_Os02g53590
LOC_Os02g54310
LOC_Os02g54940
LOC_Os02g55170
LOC_Os02g56090
LOC_Os02g56300
LOC_Os02g56450
LOC_Os02g56490
LOC_Os02g56870
LOC_Os02g57060
LOC_Os02g57280
LOC_Os02g57600
LOC_Os02g57860
LOC_Os02g57900
LOC_Os02g57940
LOC_Os02g57965
LOC_Os02g58040
LOC_Os02g58350
LOC_Os03g01190
LOC_Os03g01870
LOC_Os03g01890
LOC_Os03g02050
LOC_Os03g02450
LOC_Os03g02470
LOC_Os03g02530
LOC_Os03g02540
LOC_Os03g02570
LOC_Os03g03610
LOC_Os03g03654
LOC_Os03g03760
LOC_Os03g03770
LOC_Os03g03860
LOC_Os03g04460
LOC_Os03g04570
LOC_Os03g04670
LOC_Os03g04990
LOC_Os03g05020
LOC_Os03g05290
LOC_Os03g05390
LOC_Os03g05420
LOC_Os03g05760
LOC_Os03g06050
LOC_Os03g06080
LOC_Os03g06780
LOC_Os03g06840
LOC_Os03g07200
LOC_Os03g07980
LOC_Os03g08130
LOC_Os03g08290
LOC_Os03g08440
LOC_Os03g08834
LOC_Os03g10180
LOC_Os03g10200
LOC_Os03g10340
LOC_Os03g10350
LOC_Os03g10540
LOC_Os03g10590
LOC_Os03g10760
LOC_Os03g11260
LOC_Os03g11500
LOC_Os03g11530
LOC_Os03g11560
LOC_Os03g12630
LOC_Os03g12980
LOC_Os03g13130
LOC_Os03g13150
LOC_Os03g13160
LOC_Os03g13274
LOC_Os03g13540
LOC_Os03g14040
LOC_Os03g14320
LOC_Os03g14380
LOC_Os03g14630
LOC_Os03g14642
LOC_Os03g14810
LOC_Os03g15460
LOC_Os03g16010
LOC_Os03g16080
LOC_Os03g16090
LOC_Os03g16400
LOC_Os03g16580
LOC_Os03g17530
LOC_Os03g17660
LOC_Os03g17840
LOC_Os03g17870
LOC_Os03g17890
LOC_Os03g17920
LOC_Os03g18120
LOC_Os03g19370
LOC_Os03g19427
LOC_Os03g20310
LOC_Os03g20390
LOC_Os03g20870
LOC_Os03g20990
LOC_Os03g21520
LOC_Os03g22050
LOC_Os03g22200
LOC_Os03g22470
LOC_Os03g22510
LOC_Os03g24050
LOC_Os03g25000
LOC_Os03g25040
LOC_Os03g25060
LOC_Os03g25280
LOC_Os03g25300
LOC_Os03g25610
LOC_Os03g26070
LOC_Os03g26229
LOC_Os03g26440
LOC_Os03g26650
LOC_Os03g26870
LOC_Os03g27030
LOC_Os03g27320
LOC_Os03g27690
LOC_Os03g27740
LOC_Os03g27780
LOC_Os03g28170
LOC_Os03g28330
LOC_Os03g29540
LOC_Os03g29614
LOC_Os03g30130
LOC_Os03g30744
LOC_Os03g33660
LOC_Os03g37830
LOC_Os03g37915
LOC_Os03g37950
LOC_Os03g38250
LOC_Os03g38390
LOC_Os03g38500
LOC_Os03g38590
LOC_Os03g38600
LOC_Os03g38650
LOC_Os03g38920
LOC_Os03g39407
LOC_Os03g39510
LOC_Os03g41150
LOC_Os03g42730
LOC_Os03g42820
LOC_Os03g44100
LOC_Os03g45260
LOC_Os03g45280
LOC_Os03g45740
LOC_Os03g45860
LOC_Os03g47230
LOC_Os03g47780
LOC_Os03g48390
LOC_Os03g48780
LOC_Os03g48850
LOC_Os03g49010
LOC_Os03g49280
LOC_Os03g50070
LOC_Os03g50100
LOC_Os03g50630
LOC_Os03g51050
LOC_Os03g51910
LOC_Os03g52320
LOC_Os03g52380
LOC_Os03g53100
LOC_Os03g53520
LOC_Os03g53980
LOC_Os03g54040
LOC_Os03g54760
LOC_Os03g54880
LOC_Os03g55400
LOC_Os03g55490
LOC_Os03g56070
LOC_Os03g56904
LOC_Os03g57010
LOC_Os03g57280
LOC_Os03g57400
LOC_Os03g58040
LOC_Os03g58390
LOC_Os03g58400
LOC_Os03g58820
LOC_Os03g59210
LOC_Os03g59330
LOC_Os03g59720
LOC_Os03g59770
LOC_Os03g59860
LOC_Os03g60240
LOC_Os03g61440
LOC_Os03g62610
LOC_Os03g63140
LOC_Os03g63150
LOC_Os03g63280
LOC_Os03g63370
LOC_Os03g63870
LOC_Os03g64030
LOC_Os03g64100
LOC_Os04g01130
LOC_Os04g01170
LOC_Os04g01290
LOC_Os04g01354
LOC_Os04g01590
LOC_Os04g02040
LOC_Os04g02650
LOC_Os04g02970
LOC_Os04g03050
LOC_Os04g03164
LOC_Os04g03530
LOC_Os04g03796
LOC_Os04g04000
LOC_Os04g04360
LOC_Os04g05080
LOC_Os04g05400
LOC_Os04g05780
LOC_Os04g06840
LOC_Os04g06910
LOC_Os04g07830
LOC_Os04g12370
LOC_Os04g15600
LOC_Os04g16230
LOC_Os04g17490
LOC_Os04g17669
LOC_Os04g22240
LOC_Os04g22390
LOC_Os04g23230
LOC_Os04g23689
LOC_Os04g23830
LOC_Os04g23910
LOC_Os04g27830
LOC_Os04g27860
LOC_Os04g28330
LOC_Os04g28360
LOC_Os04g28570
LOC_Os04g29580
LOC_Os04g29680
LOC_Os04g30340
LOC_Os04g31030
LOC_Os04g31660
LOC_Os04g31870
LOC_Os04g31971
LOC_Os04g32860
LOC_Os04g32950
LOC_Os04g33930
LOC_Os04g34370
LOC_Os04g34380
LOC_Os04g34610
LOC_Os04g34900
LOC_Os04g34984
LOC_Os04g35370
LOC_Os04g36740
LOC_Os04g37580
LOC_Os04g37750
LOC_Os04g38000
LOC_Os04g38026
LOC_Os04g38310
LOC_Os04g39180
LOC_Os04g39330
LOC_Os04g39360
LOC_Os04g39370
LOC_Os04g40090
LOC_Os04g40370
LOC_Os04g40670
LOC_Os04g40910
LOC_Os04g41130
LOC_Os04g41180
LOC_Os04g41320
LOC_Os04g41850
LOC_Os04g42050
LOC_Os04g42850
LOC_Os04g42930
LOC_Os04g43410
LOC_Os04g43730
LOC_Os04g44210
LOC_Os04g44510
LOC_Os04g44540
LOC_Os04g44790
LOC_Os04g44820
LOC_Os04g45020
LOC_Os04g45190
LOC_Os04g45590
LOC_Os04g45800
LOC_Os04g46220
LOC_Os04g46350
LOC_Os04g46540
LOC_Os04g46600
LOC_Os04g47680
LOC_Os04g47700
LOC_Os04g48210
LOC_Os04g48520
LOC_Os04g48730
LOC_Os04g49430
LOC_Os04g49630
LOC_Os04g49700
LOC_Os04g49900
LOC_Os04g50700
LOC_Os04g50860
LOC_Os04g50950
LOC_Os04g51270
LOC_Os04g51920
LOC_Os04g52504
LOC_Os04g52630
LOC_Os04g52900
LOC_Os04g52960
LOC_Os04g52990
LOC_Os04g53180
LOC_Os04g53195
LOC_Os04g53560
LOC_Os04g53830
LOC_Os04g53970
LOC_Os04g54190
LOC_Os04g54220
LOC_Os04g54310
LOC_Os04g54870
LOC_Os04g54900
LOC_Os04g55220
LOC_Os04g55360
LOC_Os04g55790
LOC_Os04g56180
LOC_Os04g56230
LOC_Os04g56290
LOC_Os04g56370
LOC_Os04g56390
LOC_Os04g56720
LOC_Os04g56950
LOC_Os04g57070
LOC_Os04g57590
LOC_Os04g57819
LOC_Os04g57890
LOC_Os04g58010
LOC_Os04g58070
LOC_Os04g58490
LOC_Os04g58520
LOC_Os04g58640
LOC_Os04g58750
LOC_Os04g59040
LOC_Os05g01040
LOC_Os05g01070
LOC_Os05g01240
LOC_Os05g01290
LOC_Os05g01330
LOC_Os05g01440
LOC_Os05g01530
LOC_Os05g01570
LOC_Os05g01610
LOC_Os05g01760
LOC_Os05g02170
LOC_Os05g02540
LOC_Os05g03020
LOC_Os05g03530
LOC_Os05g03810
LOC_Os05g03900
LOC_Os05g03972
LOC_Os05g04090
LOC_Os05g04140
LOC_Os05g04170
LOC_Os05g04460
LOC_Os05g04900
LOC_Os05g05030
LOC_Os05g05060
LOC_Os05g05080
LOC_Os05g05100
LOC_Os05g05110
LOC_Os05g05210
LOC_Os05g05440
LOC_Os05g05460
LOC_Os05g06310
LOC_Os05g06770
LOC_Os05g07880
LOC_Os05g08410
LOC_Os05g08490
LOC_Os05g08830
LOC_Os05g09732
LOC_Os05g10550
LOC_Os05g10690
LOC_Os05g11550
LOC_Os05g11580
LOC_Os05g11600
LOC_Os05g11610
LOC_Os05g12040
LOC_Os05g12580
LOC_Os05g13660
LOC_Os05g13760
LOC_Os05g13970
LOC_Os05g14220
LOC_Os05g14900
LOC_Os05g14950
LOC_Os05g15630
LOC_Os05g16054
LOC_Os05g16920
LOC_Os05g18090
LOC_Os05g18294
LOC_Os05g18860
LOC_Os05g19270
LOC_Os05g19280
LOC_Os05g20930
LOC_Os05g22880
LOC_Os05g23440
LOC_Os05g23840
LOC_Os05g23950
LOC_Os05g25240
LOC_Os05g25370
LOC_Os05g25630
LOC_Os05g25900
LOC_Os05g27090
LOC_Os05g27950
LOC_Os05g28780
LOC_Os05g29050
LOC_Os05g30320
LOC_Os05g30530
LOC_Os05g30620
LOC_Os05g30810
LOC_Os05g31140
LOC_Os05g31470
LOC_Os05g31710
LOC_Os05g32110
LOC_Os05g32580
LOC_Os05g32770
LOC_Os05g32880
LOC_Os05g33100
LOC_Os05g33220
LOC_Os05g33570
LOC_Os05g33644
LOC_Os05g33960
LOC_Os05g34010
LOC_Os05g34510
LOC_Os05g34655
LOC_Os05g34660
LOC_Os05g34940
LOC_Os05g35200
LOC_Os05g35230
LOC_Os05g35360
LOC_Os05g35690
LOC_Os05g35850
LOC_Os05g36270
LOC_Os05g37920
LOC_Os05g38030
LOC_Os05g38680
LOC_Os05g38880
LOC_Os05g38940
LOC_Os05g38990
LOC_Os05g39374
LOC_Os05g39970
LOC_Os05g40150
LOC_Os05g40190
LOC_Os05g40420
LOC_Os05g40490
LOC_Os05g40850
LOC_Os05g40970
LOC_Os05g41172
LOC_Os05g41190
LOC_Os05g41290
LOC_Os05g42190
LOC_Os05g42428
LOC_Os05g43540
LOC_Os05g44150
LOC_Os05g44310
LOC_Os05g44570
LOC_Os05g44930
LOC_Os05g45000
LOC_Os05g45260
LOC_Os05g45460
LOC_Os05g45670
LOC_Os05g47540
LOC_Os05g47730
LOC_Os05g48320
LOC_Os05g48400
LOC_Os05g48416
LOC_Os05g48422
LOC_Os05g49450
LOC_Os05g50220
LOC_Os05g50260
LOC_Os05g50360
LOC_Os05g51000
LOC_Os05g51040
LOC_Os05g51090
LOC_Os05g51100
LOC_Os05g51650
LOC_Os05g51660
LOC_Os05g51800
LOC_Os06g01440
LOC_Os06g01590
LOC_Os06g01760
LOC_Os06g01840
LOC_Os06g02040
LOC_Os06g02230
LOC_Os06g02610
LOC_Os06g03210
LOC_Os06g03540
LOC_Os06g03780
LOC_Os06g04080
LOC_Os06g04470
LOC_Os06g04490
LOC_Os06g04550
LOC_Os06g04640
LOC_Os06g04889
LOC_Os06g05120
LOC_Os06g05470
LOC_Os06g05700
LOC_Os06g06160
LOC_Os06g06250
LOC_Os06g06710
LOC_Os06g07760
LOC_Os06g08230
LOC_Os06g09450
LOC_Os06g09830
LOC_Os06g09990
LOC_Os06g10570
LOC_Os06g11920
LOC_Os06g12170
LOC_Os06g12180
LOC_Os06g12490
LOC_Os06g12790
LOC_Os06g13310
LOC_Os06g13460
LOC_Os06g13550
LOC_Os06g13910
LOC_Os06g14200
LOC_Os06g14460
LOC_Os06g16610
LOC_Os06g16790
LOC_Os06g17580
LOC_Os06g17890
LOC_Os06g19260
LOC_Os06g19570
LOC_Os06g20570
LOC_Os06g20879
LOC_Os06g21140
LOC_Os06g21480
LOC_Os06g21540
LOC_Os06g22000
LOC_Os06g23274
LOC_Os06g24190
LOC_Os06g24240
LOC_Os06g27650
LOC_Os06g28124
LOC_Os06g29180
LOC_Os06g29350
LOC_Os06g30370
LOC_Os06g30600
LOC_Os06g30740
LOC_Os06g32590
LOC_Os06g33320
LOC_Os06g33700
LOC_Os06g34280
LOC_Os06g34780
LOC_Os06g35830
LOC_Os06g36880
LOC_Os06g37680
LOC_Os06g38350
LOC_Os06g38580
LOC_Os06g38590
LOC_Os06g38600
LOC_Os06g39420
LOC_Os06g40710
LOC_Os06g41360
LOC_Os06g41480
LOC_Os06g41640
LOC_Os06g42310
LOC_Os06g42540
LOC_Os06g42620
LOC_Os06g42790
LOC_Os06g43060
LOC_Os06g43650
LOC_Os06g43670
LOC_Os06g43750
LOC_Os06g44300
LOC_Os06g44910
LOC_Os06g45020
LOC_Os06g45350
LOC_Os06g45420
LOC_Os06g45790
LOC_Os06g45860
LOC_Os06g45920
LOC_Os06g46120
LOC_Os06g46270
LOC_Os06g46400
LOC_Os06g46430
LOC_Os06g46670
LOC_Os06g47910
LOC_Os06g47930
LOC_Os06g48000
LOC_Os06g48230
LOC_Os06g48290
LOC_Os06g49010
LOC_Os06g49185
LOC_Os06g49360
LOC_Os06g49390
LOC_Os06g49710
LOC_Os06g49740
LOC_Os06g49800
LOC_Os06g49930
LOC_Os06g50980
LOC_Os06g51140
LOC_Os06g51290
LOC_Os06g51320
LOC_Os07g01410
LOC_Os07g01540
LOC_Os07g01580
LOC_Os07g01700
LOC_Os07g01920
LOC_Os07g02200
LOC_Os07g02270
LOC_Os07g02700
LOC_Os07g02820
LOC_Os07g02850
LOC_Os07g03025
LOC_Os07g03610
LOC_Os07g03730
LOC_Os07g03970
LOC_Os07g04440
LOC_Os07g04450
LOC_Os07g04990
LOC_Os07g05030
LOC_Os07g05180
LOC_Os07g05380
LOC_Os07g05580
LOC_Os07g05660
LOC_Os07g05700
LOC_Os07g06644
LOC_Os07g06760
LOC_Os07g07170
LOC_Os07g07300
LOC_Os07g07630
LOC_Os07g07646
LOC_Os07g07719
LOC_Os07g08800
LOC_Os07g09130
LOC_Os07g09914
LOC_Os07g10440
LOC_Os07g10480
LOC_Os07g10510
LOC_Os07g10730
LOC_Os07g11410
LOC_Os07g11440
LOC_Os07g11650
LOC_Os07g13440
LOC_Os07g13950
LOC_Os07g14580
LOC_Os07g15020
LOC_Os07g17120
LOC_Os07g17210
LOC_Os07g17310
LOC_Os07g17390
LOC_Os07g18630
LOC_Os07g20290
LOC_Os07g22390
LOC_Os07g23100
LOC_Os07g23110
LOC_Os07g23340
LOC_Os07g23670
LOC_Os07g23930
LOC_Os07g25780
LOC_Os07g26150
LOC_Os07g26520
LOC_Os07g26590
LOC_Os07g26740
LOC_Os07g26760
LOC_Os07g27320
LOC_Os07g27350
LOC_Os07g28150
LOC_Os07g28700
LOC_Os07g28980
LOC_Os07g30090
LOC_Os07g30150
LOC_Os07g30600
LOC_Os07g31670
LOC_Os07g31750
LOC_Os07g34030
LOC_Os07g35350
LOC_Os07g35610
LOC_Os07g35700
LOC_Os07g35730
LOC_Os07g36190
LOC_Os07g36930
LOC_Os07g37440
LOC_Os07g37560
LOC_Os07g37680
LOC_Os07g37700
LOC_Os07g37810
LOC_Os07g38390
LOC_Os07g38410
LOC_Os07g38930
LOC_Os07g39010
LOC_Os07g39300
LOC_Os07g39750
LOC_Os07g39860
LOC_Os07g39940
LOC_Os07g40224
LOC_Os07g41180
LOC_Os07g41290
LOC_Os07g41650
LOC_Os07g42395
LOC_Os07g42430
LOC_Os07g42632
LOC_Os07g42714
LOC_Os07g42780
LOC_Os07g43230
LOC_Os07g43300
LOC_Os07g43770
LOC_Os07g43940
LOC_Os07g44030
LOC_Os07g44040
LOC_Os07g44260
LOC_Os07g44400
LOC_Os07g44740
LOC_Os07g45150
LOC_Os07g45790
LOC_Os07g45960
LOC_Os07g46500
LOC_Os07g46680
LOC_Os07g47070
LOC_Os07g47430
LOC_Os07g47450
LOC_Os07g47480
LOC_Os07g47760
LOC_Os07g47960
LOC_Os07g48200
LOC_Os07g48490
LOC_Os07g48550
LOC_Os07g48560
LOC_Os07g48680
LOC_Os07g48850
LOC_Os07g48870
LOC_Os07g49120
LOC_Os07g49300
LOC_Os08g01080
LOC_Os08g01300
LOC_Os08g01330
LOC_Os08g01370
LOC_Os08g01560
LOC_Os08g01580
LOC_Os08g01710
LOC_Os08g02950
LOC_Os08g03350
LOC_Os08g03610
LOC_Os08g03990
LOC_Os08g05110
LOC_Os08g05870
LOC_Os08g05980
LOC_Os08g06060
LOC_Os08g06170
LOC_Os08g06290
LOC_Os08g06470
LOC_Os08g06530
LOC_Os08g07100
LOC_Os08g07160
LOC_Os08g07290
LOC_Os08g07320
LOC_Os08g07920
LOC_Os08g08084
LOC_Os08g08850
LOC_Os08g08960
LOC_Os08g09010
LOC_Os08g09060
LOC_Os08g09080
LOC_Os08g09300
LOC_Os08g09410
LOC_Os08g09690
LOC_Os08g09820
LOC_Os08g10000
LOC_Os08g10420
LOC_Os08g12520
LOC_Os08g13469
LOC_Os08g13680
LOC_Os08g14320
LOC_Os08g14490
LOC_Os08g15460
LOC_Os08g15505
LOC_Os08g15550
LOC_Os08g15840
LOC_Os08g16450
LOC_Os08g16620
LOC_Os08g16660
LOC_Os08g20090
LOC_Os08g23570
LOC_Os08g24300
LOC_Os08g26230
LOC_Os08g27759
LOC_Os08g27840
LOC_Os08g28480
LOC_Os08g28600
LOC_Os08g29110
LOC_Os08g30020
LOC_Os08g31060
LOC_Os08g31410
LOC_Os08g32120
LOC_Os08g33488
LOC_Os08g33640
LOC_Os08g33670
LOC_Os08g34050
LOC_Os08g36100
LOC_Os08g36760
LOC_Os08g37280
LOC_Os08g37590
LOC_Os08g37930
LOC_Os08g37970
LOC_Os08g38030
LOC_Os08g38080
LOC_Os08g38650
LOC_Os08g39040
LOC_Os08g39080
LOC_Os08g39210
LOC_Os08g39870
LOC_Os08g41420
LOC_Os08g41800
LOC_Os08g41830
LOC_Os08g42470
LOC_Os08g42480
LOC_Os08g42670
LOC_Os08g42850
LOC_Os08g42950
LOC_Os08g43240
LOC_Os08g43654
LOC_Os08g43700
LOC_Os08g43760
LOC_Os08g43840
LOC_Os08g43850
LOC_Os08g43860
LOC_Os08g44210
LOC_Os08g44280
LOC_Os08g44520
LOC_Os08g44650
LOC_Os09g01680
LOC_Os09g02160
LOC_Os09g02790
LOC_Os09g03280
LOC_Os09g03490
LOC_Os09g07320
LOC_Os09g07660
LOC_Os09g08379
LOC_Os09g09370
LOC_Os09g09450
LOC_Os09g10010
LOC_Os09g10274
LOC_Os09g10850
LOC_Os09g10940
LOC_Os09g11970
LOC_Os09g12550
LOC_Os09g12710
LOC_Os09g13260
LOC_Os09g13810
LOC_Os09g13820
LOC_Os09g13870
LOC_Os09g13890
LOC_Os09g15760
LOC_Os09g15790
LOC_Os09g15950
LOC_Os09g16250
LOC_Os09g16520
LOC_Os09g16700
LOC_Os09g16870
LOC_Os09g17130
LOC_Os09g17344
LOC_Os09g18020
LOC_Os09g19140
LOC_Os09g19320
LOC_Os09g19500
LOC_Os09g20000
LOC_Os09g21060
LOC_Os09g21240
LOC_Os09g21430
LOC_Os09g21660
LOC_Os09g23770
LOC_Os09g24200
LOC_Os09g24480
LOC_Os09g25390
LOC_Os09g26480
LOC_Os09g26554
LOC_Os09g27360
LOC_Os09g27730
LOC_Os09g28500
LOC_Os09g28510
LOC_Os09g29380
LOC_Os09g29584
LOC_Os09g29890
LOC_Os09g30400
LOC_Os09g30990
LOC_Os09g32340
LOC_Os09g32350
LOC_Os09g32910
LOC_Os09g32984
LOC_Os09g33555
LOC_Os09g33600
LOC_Os09g33640
LOC_Os09g33810
LOC_Os09g34010
LOC_Os09g34030
LOC_Os09g34280
LOC_Os09g36170
LOC_Os09g36190
LOC_Os09g36270
LOC_Os09g36730
LOC_Os09g37380
LOC_Os09g37400
LOC_Os09g37650
LOC_Os09g37710
LOC_Os09g38150
LOC_Os09g38830
LOC_Os09g38970
LOC_Os09g39240
LOC_Os10g01430
LOC_Os10g01640
LOC_Os10g01930
LOC_Os10g02970
LOC_Os10g03100
LOC_Os10g04800
LOC_Os10g05880
LOC_Os10g05950
LOC_Os10g05980
LOC_Os10g05990
LOC_Os10g06939
LOC_Os10g07200
LOC_Os10g08290
LOC_Os10g08780
LOC_Os10g08840
LOC_Os10g09160
LOC_Os10g10060
LOC_Os10g13700
LOC_Os10g14150
LOC_Os10g14920
LOC_Os10g17010
LOC_Os10g18099
LOC_Os10g19040
LOC_Os10g19342
LOC_Os10g19904
LOC_Os10g19925
LOC_Os10g19960
LOC_Os10g20550
LOC_Os10g20610
LOC_Os10g21180
LOC_Os10g21460
LOC_Os10g21590
LOC_Os10g21720
LOC_Os10g22020
LOC_Os10g22484
LOC_Os10g23030
LOC_Os10g25130
LOC_Os10g26150
LOC_Os10g26410
LOC_Os10g28050
LOC_Os10g28299
LOC_Os10g28400
LOC_Os10g30310
LOC_Os10g30800
LOC_Os10g31380
LOC_Os10g32930
LOC_Os10g33760
LOC_Os10g34030
LOC_Os10g34110
LOC_Os10g34730
LOC_Os10g34790
LOC_Os10g35200
LOC_Os10g36000
LOC_Os10g36090
LOC_Os10g36200
LOC_Os10g36270
LOC_Os10g36580
LOC_Os10g37290
LOC_Os10g37440
LOC_Os10g38090
LOC_Os10g38970
LOC_Os10g39950
LOC_Os10g40060
LOC_Os10g40270
LOC_Os10g40460
LOC_Os10g41040
LOC_Os10g41170
LOC_Os10g41430
LOC_Os10g41720
LOC_Os10g41749
LOC_Os10g41760
LOC_Os10g41980
LOC_Os10g42230
LOC_Os10g42790
LOC_Os10g42850
LOC_Os11g01020
LOC_Os11g01200
LOC_Os11g02054
LOC_Os11g02200
LOC_Os11g02330
LOC_Os11g02369
LOC_Os11g02389
LOC_Os11g02400
LOC_Os11g02440
LOC_Os11g02800
LOC_Os11g02940
LOC_Os11g03140
LOC_Os11g03230
LOC_Os11g03370
LOC_Os11g03500
LOC_Os11g03620
LOC_Os11g04020
LOC_Os11g04390
LOC_Os11g04550
LOC_Os11g04800
LOC_Os11g04880
LOC_Os11g05060
LOC_Os11g05090
LOC_Os11g05180
LOC_Os11g05420
LOC_Os11g05562
LOC_Os11g06100
LOC_Os11g06230
LOC_Os11g06350
LOC_Os11g07190
LOC_Os11g07230
LOC_Os11g07850
LOC_Os11g08270
LOC_Os11g08285
LOC_Os11g09100
LOC_Os11g09110
LOC_Os11g10280
LOC_Os11g10290
LOC_Os11g10470
LOC_Os11g10520
LOC_Os11g10840
LOC_Os11g11980
LOC_Os11g12530
LOC_Os11g13390
LOC_Os11g14070
LOC_Os11g14220
LOC_Os11g14260
LOC_Os11g14420
LOC_Os11g14880
LOC_Os11g15060
LOC_Os11g15620
LOC_Os11g16430
LOC_Os11g16580
LOC_Os11g16680
LOC_Os11g17080
LOC_Os11g17450
LOC_Os11g17730
LOC_Os11g18320
LOC_Os11g18340
LOC_Os11g18940
LOC_Os11g23930
LOC_Os11g24730
LOC_Os11g24770
LOC_Os11g25260
LOC_Os11g26030
LOC_Os11g26280
LOC_Os11g27120
LOC_Os11g27430
LOC_Os11g28320
LOC_Os11g28340
LOC_Os11g28430
LOC_Os11g28940
LOC_Os11g31190
LOC_Os11g31530
LOC_Os11g31820
LOC_Os11g33430
LOC_Os11g34110
LOC_Os11g34350
LOC_Os11g34660
LOC_Os11g35000
LOC_Os11g35310
LOC_Os11g35360
LOC_Os11g35400
LOC_Os11g35840
LOC_Os11g35860
LOC_Os11g36230
LOC_Os11g36810
LOC_Os11g36950
LOC_Os11g37210
LOC_Os11g37550
LOC_Os11g37800
LOC_Os11g37940
LOC_Os11g37960
LOC_Os11g38920
LOC_Os11g39010
LOC_Os11g39480
LOC_Os11g40180
LOC_Os11g40690
LOC_Os11g40890
LOC_Os11g41610
LOC_Os11g42120
LOC_Os11g42430
LOC_Os11g43610
LOC_Os11g44330
LOC_Os11g45740
LOC_Os11g45780
LOC_Os11g46960
LOC_Os11g47120
LOC_Os11g47130
LOC_Os11g47330
LOC_Os11g47460
LOC_Os11g47490
LOC_Os11g47960
LOC_Os12g01010
LOC_Os12g01560
LOC_Os12g01680
LOC_Os12g01830
LOC_Os12g02040
LOC_Os12g02060
LOC_Os12g02240
LOC_Os12g02690
LOC_Os12g02760
LOC_Os12g02800
LOC_Os12g03260
LOC_Os12g03360
LOC_Os12g03540
LOC_Os12g03816
LOC_Os12g03830
LOC_Os12g03920
LOC_Os12g03960
LOC_Os12g04220
LOC_Os12g04550
LOC_Os12g05529
LOC_Os12g05560
LOC_Os12g05600
LOC_Os12g05655
LOC_Os12g05870
LOC_Os12g06250
LOC_Os12g06464
LOC_Os12g06900
LOC_Os12g07220
LOC_Os12g07420
LOC_Os12g08200
LOC_Os12g08930
LOC_Os12g09220
LOC_Os12g09240
LOC_Os12g09584
LOC_Os12g09720
LOC_Os12g10360
LOC_Os12g10490
LOC_Os12g10650
LOC_Os12g10880
LOC_Os12g10950
LOC_Os12g11050
LOC_Os12g11930
LOC_Os12g12170
LOC_Os12g12600
LOC_Os12g12765
LOC_Os12g13320
LOC_Os12g13340
LOC_Os12g13570
LOC_Os12g13960
LOC_Os12g14132
LOC_Os12g14520
LOC_Os12g14699
LOC_Os12g15314
LOC_Os12g17410
LOC_Os12g17540
LOC_Os12g17700
LOC_Os12g18660
LOC_Os12g21760
LOC_Os12g24230
LOC_Os12g25090
LOC_Os12g26044
LOC_Os12g26350
LOC_Os12g26960
LOC_Os12g27470
LOC_Os12g27930
LOC_Os12g27960
LOC_Os12g28770
LOC_Os12g28880
LOC_Os12g29220
LOC_Os12g30720
LOC_Os12g31510
LOC_Os12g31748
LOC_Os12g32360
LOC_Os12g32450
LOC_Os12g32620
LOC_Os12g33300
LOC_Os12g34980
LOC_Os12g35320
LOC_Os12g35330
LOC_Os12g35560
LOC_Os12g36050
LOC_Os12g36210
LOC_Os12g36240
LOC_Os12g36440
LOC_Os12g37260
LOC_Os12g37290
LOC_Os12g37390
LOC_Os12g38300
LOC_Os12g38310
LOC_Os12g38760
LOC_Os12g38770
LOC_Os12g39070
LOC_Os12g40070
LOC_Os12g40160
LOC_Os12g40730
LOC_Os12g41420
LOC_Os12g41680
LOC_Os12g41690
LOC_Os12g42810
LOC_Os12g43320
LOC_Os12g43664
LOC_Os12g43750
LOC_Os12g44020
LOC_Os12g44100
LOC_Os12g44270
LOC_Os12g44340

## Sheet: H2AZ increase GB
WTCP_inc_GB			GO term	Ontology	Description	Number in input list	Number in BG/Ref	p-value	FDR
LOC_Os01g59670			GO:0043412	P	macromolecule modification	370	2923	3.9e-08	1.5e-06
LOC_Os01g72330			GO:0006464	P	protein modification process	370	2923	3.9e-08	1.5e-06
LOC_Os03g29740			GO:0044260	P	cellular macromolecule metabolic process	465	3953	1.6e-06	4.2e-05
LOC_Os04g03810			GO:0043170	P	macromolecule metabolic process	559	4902	3.4e-06	6.7e-05
LOC_Os04g52240			GO:0044238	P	primary metabolic process	1017	9565	6.8e-06	0.00011
LOC_Os05g34320			GO:0007049	P	cell cycle	61	352	2.8e-05	0.00037
LOC_Os06g17950			GO:0044237	P	cellular metabolic process	804	7497	5e-05	0.00055
LOC_Os06g30680			GO:0044267	P	cellular protein metabolic process	407	3573	0.00012	0.0011
LOC_Os01g02000			GO:0006259	P	DNA metabolic process	66	434	0.0004	0.0034
LOC_Os01g13300			GO:0019538	P	protein metabolic process	490	4462	0.00045	0.0035
LOC_Os01g36830			GO:0065007	P	biological regulation	248	2165	0.0022	0.015
LOC_Os01g45520			GO:0009987	P	cellular process	1337	13328	0.0024	0.016
LOC_Os01g54620			GO:0050789	P	regulation of biological process	186	1588	0.0034	0.02
LOC_Os01g57280			GO:0022414	P	reproductive process	93	732	0.0053	0.03
LOC_Os01g66180			GO:0023046	P	signaling process	172	1481	0.0063	0.031
LOC_Os01g70520			GO:0023060	P	signal transmission	172	1481	0.0063	0.031
LOC_Os01g72630			GO:0048608	P	reproductive structure development	63	474	0.0086	0.037
LOC_Os02g02750			GO:0003006	P	reproductive developmental process	63	474	0.0086	0.037
LOC_Os02g05000			GO:0023052	P	signaling	208	1849	0.0095	0.039
LOC_Os02g16270			GO:0009908	P	flower development	62	469	0.01	0.039
LOC_Os02g32400			GO:0016265	P	death	50	367	0.012	0.04
LOC_Os02g34990			GO:0007165	P	signal transduction	167	1464	0.012	0.04
LOC_Os02g42110			GO:0008219	P	cell death	50	367	0.012	0.04
LOC_Os02g47400			GO:0050794	P	regulation of cellular process	167	1464	0.012	0.04
LOC_Os02g53990			GO:0009875	P	pollen-pistil interaction	19	109	0.014	0.045
LOC_Os03g01790			GO:0000166	F	nucleotide binding	333	2568	2.5e-08	7.9e-07
LOC_Os03g05270			GO:0016301	F	kinase activity	263	2020	6.7e-07	7.1e-06
LOC_Os03g11650			GO:0016772	F	transferase activity, transferring phosphorus-containing groups	263	2020	6.7e-07	7.1e-06
LOC_Os03g18200			GO:0005488	F	binding	1145	11178	0.0005	0.004
LOC_Os03g19980			GO:0016818	F	hydrolase activity, acting on acid anhydrides, in phosphorus-containing anhydrides	19	85	0.0014	0.0051
LOC_Os03g20450			GO:0016817	F	hydrolase activity, acting on acid anhydrides	19	85	0.0014	0.0051
LOC_Os03g31000			GO:0003774	F	motor activity	19	85	0.0014	0.0051
LOC_Os03g31180			GO:0016462	F	pyrophosphatase activity	19	85	0.0014	0.0051
LOC_Os03g31550			GO:0017111	F	nucleoside-triphosphatase activity	19	85	0.0014	0.0051
LOC_Os03g40080			GO:0005886	C	plasma membrane	366	3116	3e-05	0.0013
LOC_Os03g42290
LOC_Os03g56950
LOC_Os03g57560
LOC_Os04g10800
LOC_Os04g12080
LOC_Os04g12140
LOC_Os04g12830
LOC_Os04g23630
LOC_Os04g30930
LOC_Os04g33600
LOC_Os04g37960
LOC_Os04g51080
LOC_Os05g05600
LOC_Os05g06700
LOC_Os05g07940
LOC_Os05g24580
LOC_Os05g30300
LOC_Os05g31570
LOC_Os05g34520
LOC_Os05g36960
LOC_Os05g40700
LOC_Os05g48060
LOC_Os06g01972
LOC_Os06g05359
LOC_Os06g36560
LOC_Os06g39040
LOC_Os06g43910
LOC_Os06g44410
LOC_Os06g51190
LOC_Os06g51200
LOC_Os06g51380
LOC_Os07g14920
LOC_Os07g18162
LOC_Os07g26900
LOC_Os07g31190
LOC_Os07g34320
LOC_Os07g42490
LOC_Os07g42626
LOC_Os07g45460
LOC_Os08g01360
LOC_Os08g10290
LOC_Os08g10300
LOC_Os08g10330
LOC_Os08g28540
LOC_Os08g28570
LOC_Os08g39570
LOC_Os08g44360
LOC_Os09g09490
LOC_Os09g12230
LOC_Os09g17660
LOC_Os09g32944
LOC_Os09g33940
LOC_Os09g37700
LOC_Os09g38130
LOC_Os09g39700
LOC_Os10g04110
LOC_Os10g12500
LOC_Os10g18400
LOC_Os10g32270
LOC_Os10g36690
LOC_Os10g41590
LOC_Os10g41999
LOC_Os11g07240
LOC_Os11g14380
LOC_Os11g26140
LOC_Os11g30500
LOC_Os11g36070
LOC_Os11g37730
LOC_Os11g37740
LOC_Os11g37860
LOC_Os11g38010
LOC_Os11g40870
LOC_Os11g43760
LOC_Os11g46980
LOC_Os11g47140
LOC_Os12g02020
LOC_Os12g12810
LOC_Os12g18690
LOC_Os12g26060
LOC_Os12g29750
LOC_Os12g37200
LOC_Os12g37580
LOC_Os12g40920
LOC_Os01g07212
LOC_Os01g24470
LOC_Os01g28690
LOC_Os01g33930
LOC_Os01g38180
LOC_Os01g38229
LOC_Os01g44130
LOC_Os01g45380
LOC_Os01g49310
LOC_Os01g50030
LOC_Os01g52400
LOC_Os01g58270
LOC_Os01g60490
LOC_Os01g64170
LOC_Os01g67330
LOC_Os01g72834
LOC_Os01g73580
LOC_Os02g01220
LOC_Os02g01710
LOC_Os02g02250
LOC_Os02g03650
LOC_Os02g04120
LOC_Os02g10110
LOC_Os02g13950
LOC_Os02g51540
LOC_Os02g53260
LOC_Os02g56500
LOC_Os02g57340
LOC_Os03g06630
LOC_Os03g07580
LOC_Os03g07790
LOC_Os03g09140
LOC_Os03g09980
LOC_Os03g11760
LOC_Os03g13860
LOC_Os03g25420
LOC_Os03g40400
LOC_Os03g42240
LOC_Os03g46310
LOC_Os03g47650
LOC_Os04g21790
LOC_Os04g49890
LOC_Os04g59600
LOC_Os05g03060
LOC_Os05g07710
LOC_Os05g08610
LOC_Os05g14590
LOC_Os05g15720
LOC_Os05g16640
LOC_Os05g32350
LOC_Os05g36090
LOC_Os05g43240
LOC_Os05g45930
LOC_Os05g48290
LOC_Os06g06210
LOC_Os06g22060
LOC_Os06g46940
LOC_Os07g01860
LOC_Os07g07360
LOC_Os07g10495
LOC_Os07g32590
LOC_Os07g36490
LOC_Os07g38830
LOC_Os08g02670
LOC_Os08g11520
LOC_Os08g14310
LOC_Os08g20440
LOC_Os08g30900
LOC_Os08g40820
LOC_Os08g41500
LOC_Os08g44020
LOC_Os08g44350
LOC_Os09g23200
LOC_Os09g33876
LOC_Os09g38768
LOC_Os10g04490
LOC_Os10g27980
LOC_Os10g40250
LOC_Os11g01320
LOC_Os11g04240
LOC_Os11g06580
LOC_Os11g07260
LOC_Os11g07510
LOC_Os11g10980
LOC_Os11g14170
LOC_Os11g29110
LOC_Os11g29870
LOC_Os11g34970
LOC_Os11g35450
LOC_Os11g43740
LOC_Os11g47300
LOC_Os12g17370
LOC_Os01g01160
LOC_Os01g01302
LOC_Os01g01400
LOC_Os01g01450
LOC_Os01g01840
LOC_Os01g01870
LOC_Os01g02310
LOC_Os01g02790
LOC_Os01g02810
LOC_Os01g02840
LOC_Os01g02880
LOC_Os01g02890
LOC_Os01g02980
LOC_Os01g03570
LOC_Os01g04190
LOC_Os01g04260
LOC_Os01g04480
LOC_Os01g04520
LOC_Os01g04910
LOC_Os01g04920
LOC_Os01g04950
LOC_Os01g05140
LOC_Os01g05720
LOC_Os01g05770
LOC_Os01g05840
LOC_Os01g05860
LOC_Os01g05870
LOC_Os01g05980
LOC_Os01g06130
LOC_Os01g06150
LOC_Os01g06510
LOC_Os01g06790
LOC_Os01g06820
LOC_Os01g06836
LOC_Os01g06870
LOC_Os01g06920
LOC_Os01g07200
LOC_Os01g07600
LOC_Os01g07610
LOC_Os01g07730
LOC_Os01g08190
LOC_Os01g08290
LOC_Os01g08340
LOC_Os01g08610
LOC_Os01g08850
LOC_Os01g09300
LOC_Os01g09760
LOC_Os01g10300
LOC_Os01g10400
LOC_Os01g10590
LOC_Os01g10700
LOC_Os01g11990
LOC_Os01g12420
LOC_Os01g12720
LOC_Os01g12860
LOC_Os01g12890
LOC_Os01g13520
LOC_Os01g13530
LOC_Os01g13730
LOC_Os01g14820
LOC_Os01g15520
LOC_Os01g15610
LOC_Os01g15830
LOC_Os01g17000
LOC_Os01g18110
LOC_Os01g18840
LOC_Os01g19380
LOC_Os01g19480
LOC_Os01g19630
LOC_Os01g19940
LOC_Os01g20830
LOC_Os01g20940
LOC_Os01g21170
LOC_Os01g21300
LOC_Os01g21420
LOC_Os01g21710
LOC_Os01g21960
LOC_Os01g22660
LOC_Os01g24010
LOC_Os01g24240
LOC_Os01g24420
LOC_Os01g24940
LOC_Os01g24980
LOC_Os01g26120
LOC_Os01g26390
LOC_Os01g27770
LOC_Os01g28300
LOC_Os01g31360
LOC_Os01g32259
LOC_Os01g33040
LOC_Os01g33110
LOC_Os01g33950
LOC_Os01g34450
LOC_Os01g34700
LOC_Os01g34970
LOC_Os01g35030
LOC_Os01g36070
LOC_Os01g36390
LOC_Os01g36550
LOC_Os01g36640
LOC_Os01g37110
LOC_Os01g39020
LOC_Os01g39770
LOC_Os01g39830
LOC_Os01g39960
LOC_Os01g40170
LOC_Os01g40320
LOC_Os01g40330
LOC_Os01g40700
LOC_Os01g40820
LOC_Os01g40930
LOC_Os01g41010
LOC_Os01g41510
LOC_Os01g41870
LOC_Os01g42060
LOC_Os01g42090
LOC_Os01g42340
LOC_Os01g42690
LOC_Os01g43050
LOC_Os01g43480
LOC_Os01g43580
LOC_Os01g43650
LOC_Os01g43774
LOC_Os01g43851
LOC_Os01g45430
LOC_Os01g45640
LOC_Os01g45840
LOC_Os01g46020
LOC_Os01g46380
LOC_Os01g46570
LOC_Os01g47050
LOC_Os01g48410
LOC_Os01g48530
LOC_Os01g48570
LOC_Os01g48900
LOC_Os01g49110
LOC_Os01g49580
LOC_Os01g49820
LOC_Os01g50460
LOC_Os01g50470
LOC_Os01g50590
LOC_Os01g50760
LOC_Os01g50830
LOC_Os01g50970
LOC_Os01g50980
LOC_Os01g51020
LOC_Os01g51620
LOC_Os01g51860
LOC_Os01g52070
LOC_Os01g52100
LOC_Os01g52140
LOC_Os01g52330
LOC_Os01g52340
LOC_Os01g52450
LOC_Os01g52560
LOC_Os01g52610
LOC_Os01g52864
LOC_Os01g53000
LOC_Os01g53020
LOC_Os01g53520
LOC_Os01g53670
LOC_Os01g53750
LOC_Os01g53779
LOC_Os01g53900
LOC_Os01g54080
LOC_Os01g55180
LOC_Os01g55260
LOC_Os01g55500
LOC_Os01g55570
LOC_Os01g55799
LOC_Os01g56320
LOC_Os01g56730
LOC_Os01g56940
LOC_Os01g57570
LOC_Os01g58080
LOC_Os01g58240
LOC_Os01g58280
LOC_Os01g58380
LOC_Os01g58580
LOC_Os01g58610
LOC_Os01g58640
LOC_Os01g58690
LOC_Os01g59150
LOC_Os01g59340
LOC_Os01g59450
LOC_Os01g59690
LOC_Os01g59870
LOC_Os01g60260
LOC_Os01g60330
LOC_Os01g60780
LOC_Os01g60920
LOC_Os01g61800
LOC_Os01g62010
LOC_Os01g62610
LOC_Os01g62790
LOC_Os01g62860
LOC_Os01g62870
LOC_Os01g62970
LOC_Os01g63444
LOC_Os01g63710
LOC_Os01g63770
LOC_Os01g63990
LOC_Os01g64000
LOC_Os01g64010
LOC_Os01g64660
LOC_Os01g64770
LOC_Os01g64960
LOC_Os01g64970
LOC_Os01g65530
LOC_Os01g65650
LOC_Os01g65740
LOC_Os01g65780
LOC_Os01g65880
LOC_Os01g66290
LOC_Os01g66510
LOC_Os01g66640
LOC_Os01g66680
LOC_Os01g66820
LOC_Os01g66860
LOC_Os01g66890
LOC_Os01g67040
LOC_Os01g67300
LOC_Os01g67320
LOC_Os01g67550
LOC_Os01g67850
LOC_Os01g68104
LOC_Os01g68260
LOC_Os01g68440
LOC_Os01g68450
LOC_Os01g68620
LOC_Os01g68830
LOC_Os01g68870
LOC_Os01g68960
LOC_Os01g69100
LOC_Os01g69910
LOC_Os01g69930
LOC_Os01g69950
LOC_Os01g70220
LOC_Os01g70230
LOC_Os01g70260
LOC_Os01g70390
LOC_Os01g70600
LOC_Os01g70920
LOC_Os01g71270
LOC_Os01g71310
LOC_Os01g72230
LOC_Os01g72240
LOC_Os01g72650
LOC_Os01g72680
LOC_Os01g72950
LOC_Os01g72970
LOC_Os01g73040
LOC_Os01g74500
LOC_Os01g74510
LOC_Os02g01270
LOC_Os02g01280
LOC_Os02g01365
LOC_Os02g01520
LOC_Os02g01540
LOC_Os02g01590
LOC_Os02g02620
LOC_Os02g02640
LOC_Os02g02800
LOC_Os02g02930
LOC_Os02g03060
LOC_Os02g03070
LOC_Os02g03270
LOC_Os02g03280
LOC_Os02g03310
LOC_Os02g03320
LOC_Os02g04110
LOC_Os02g04170
LOC_Os02g04325
LOC_Os02g04330
LOC_Os02g04430
LOC_Os02g04510
LOC_Os02g04570
LOC_Os02g04630
LOC_Os02g04880
LOC_Os02g04960
LOC_Os02g05040
LOC_Os02g05520
LOC_Os02g05600
LOC_Os02g05610
LOC_Os02g05680
LOC_Os02g05686
LOC_Os02g05692
LOC_Os02g05820
LOC_Os02g05900
LOC_Os02g06090
LOC_Os02g06160
LOC_Os02g06290
LOC_Os02g06400
LOC_Os02g06430
LOC_Os02g06580
LOC_Os02g06840
LOC_Os02g06890
LOC_Os02g06910
LOC_Os02g07010
LOC_Os02g07030
LOC_Os02g07044
LOC_Os02g07060
LOC_Os02g07190
LOC_Os02g07330
LOC_Os02g07730
LOC_Os02g09380
LOC_Os02g09740
LOC_Os02g10020
LOC_Os02g10470
LOC_Os02g10990
LOC_Os02g11760
LOC_Os02g11930
LOC_Os02g12400
LOC_Os02g12440
LOC_Os02g12670
LOC_Os02g12900
LOC_Os02g13150
LOC_Os02g13420
LOC_Os02g13560
LOC_Os02g13850
LOC_Os02g15270
LOC_Os02g15690
LOC_Os02g15920
LOC_Os02g15930
LOC_Os02g15950
LOC_Os02g16070
LOC_Os02g16260
LOC_Os02g16330
LOC_Os02g17350
LOC_Os02g17390
LOC_Os02g17940
LOC_Os02g17970
LOC_Os02g18000
LOC_Os02g18070
LOC_Os02g18080
LOC_Os02g18140
LOC_Os02g18540
LOC_Os02g18870
LOC_Os02g19130
LOC_Os02g20000
LOC_Os02g21500
LOC_Os02g21550
LOC_Os02g22100
LOC_Os02g22480
LOC_Os02g25230
LOC_Os02g25900
LOC_Os02g28850
LOC_Os02g29510
LOC_Os02g29550
LOC_Os02g30190
LOC_Os02g30310
LOC_Os02g30540
LOC_Os02g30610
LOC_Os02g31030
LOC_Os02g32190
LOC_Os02g32490
LOC_Os02g32740
LOC_Os02g34430
LOC_Os02g34970
LOC_Os02g36210
LOC_Os02g36619
LOC_Os02g37590
LOC_Os02g37834
LOC_Os02g37850
LOC_Os02g38710
LOC_Os02g38840
LOC_Os02g39030
LOC_Os02g39080
LOC_Os02g39390
LOC_Os02g39660
LOC_Os02g39950
LOC_Os02g40010
LOC_Os02g40100
LOC_Os02g40180
LOC_Os02g40240
LOC_Os02g40490
LOC_Os02g41450
LOC_Os02g41770
LOC_Os02g41780
LOC_Os02g41860
LOC_Os02g41900
LOC_Os02g42300
LOC_Os02g42370
LOC_Os02g42374
LOC_Os02g42650
LOC_Os02g42660
LOC_Os02g42710
LOC_Os02g43180
LOC_Os02g43519
LOC_Os02g43620
LOC_Os02g43810
LOC_Os02g43840
LOC_Os02g44630
LOC_Os02g44900
LOC_Os02g44930
LOC_Os02g45080
LOC_Os02g45170
LOC_Os02g45520
LOC_Os02g45770
LOC_Os02g45980
LOC_Os02g46140
LOC_Os02g46260
LOC_Os02g46310
LOC_Os02g46380
LOC_Os02g46650
LOC_Os02g46730
LOC_Os02g46990
LOC_Os02g47110
LOC_Os02g47130
LOC_Os02g47760
LOC_Os02g48450
LOC_Os02g48590
LOC_Os02g48730
LOC_Os02g48830
LOC_Os02g49040
LOC_Os02g49230
LOC_Os02g49310
LOC_Os02g50140
LOC_Os02g50330
LOC_Os02g50700
LOC_Os02g50900
LOC_Os02g50990
LOC_Os02g51110
LOC_Os02g51290
LOC_Os02g51480
LOC_Os02g51570
LOC_Os02g51760
LOC_Os02g52130
LOC_Os02g52360
LOC_Os02g53030
LOC_Os02g53340
LOC_Os02g53490
LOC_Os02g54520
LOC_Os02g54860
LOC_Os02g54900
LOC_Os02g55030
LOC_Os02g55070
LOC_Os02g55130
LOC_Os02g55870
LOC_Os02g55990
LOC_Os02g56100
LOC_Os02g56510
LOC_Os02g56540
LOC_Os02g56570
LOC_Os02g56600
LOC_Os02g56760
LOC_Os02g56820
LOC_Os02g56940
LOC_Os02g57030
LOC_Os02g57120
LOC_Os02g57140
LOC_Os02g57700
LOC_Os02g57740
LOC_Os02g57990
LOC_Os02g58100
LOC_Os03g01008
LOC_Os03g01090
LOC_Os03g01120
LOC_Os03g01240
LOC_Os03g01270
LOC_Os03g01720
LOC_Os03g01880
LOC_Os03g02110
LOC_Os03g02210
LOC_Os03g02320
LOC_Os03g02550
LOC_Os03g02690
LOC_Os03g02710
LOC_Os03g02820
LOC_Os03g02890
LOC_Os03g03130
LOC_Os03g03350
LOC_Os03g03570
LOC_Os03g03660
LOC_Os03g03720
LOC_Os03g03880
LOC_Os03g04110
LOC_Os03g04195
LOC_Os03g04740
LOC_Os03g04830
LOC_Os03g04890
LOC_Os03g05470
LOC_Os03g05840
LOC_Os03g06160
LOC_Os03g06180
LOC_Os03g06330
LOC_Os03g06580
LOC_Os03g06960
LOC_Os03g06990
LOC_Os03g07140
LOC_Os03g07170
LOC_Os03g07190
LOC_Os03g07350
LOC_Os03g07420
LOC_Os03g08170
LOC_Os03g08540
LOC_Os03g08580
LOC_Os03g08610
LOC_Os03g08624
LOC_Os03g09280
LOC_Os03g09290
LOC_Os03g09860
LOC_Os03g10390
LOC_Os03g10570
LOC_Os03g10640
LOC_Os03g10970
LOC_Os03g11030
LOC_Os03g11040
LOC_Os03g11130
LOC_Os03g11140
LOC_Os03g11290
LOC_Os03g11400
LOC_Os03g11430
LOC_Os03g11440
LOC_Os03g11490
LOC_Os03g11540
LOC_Os03g11600
LOC_Os03g11770
LOC_Os03g12110
LOC_Os03g12230
LOC_Os03g12236
LOC_Os03g12450
LOC_Os03g12520
LOC_Os03g12530
LOC_Os03g12660
LOC_Os03g12840
LOC_Os03g15550
LOC_Os03g15860
LOC_Os03g16060
LOC_Os03g16700
LOC_Os03g17164
LOC_Os03g17174
LOC_Os03g17210
LOC_Os03g17950
LOC_Os03g17960
LOC_Os03g18210
LOC_Os03g18520
LOC_Os03g18940
LOC_Os03g19080
LOC_Os03g19190
LOC_Os03g19670
LOC_Os03g20570
LOC_Os03g21260
LOC_Os03g21510
LOC_Os03g21730
LOC_Os03g21970
LOC_Os03g22320
LOC_Os03g22810
LOC_Os03g24070
LOC_Os03g24170
LOC_Os03g25750
LOC_Os03g26920
LOC_Os03g27010
LOC_Os03g29190
LOC_Os03g29240
LOC_Os03g29340
LOC_Os03g29584
LOC_Os03g29830
LOC_Os03g30510
LOC_Os03g30530
LOC_Os03g33650
LOC_Os03g38540
LOC_Os03g39010
LOC_Os03g40100
LOC_Os03g40170
LOC_Os03g40670
LOC_Os03g40725
LOC_Os03g41280
LOC_Os03g42280
LOC_Os03g42350
LOC_Os03g42370
LOC_Os03g42420
LOC_Os03g42430
LOC_Os03g42569
LOC_Os03g43340
LOC_Os03g43670
LOC_Os03g43720
LOC_Os03g44660
LOC_Os03g44710
LOC_Os03g45250
LOC_Os03g45750
LOC_Os03g45920
LOC_Os03g45980
LOC_Os03g46560
LOC_Os03g46600
LOC_Os03g47420
LOC_Os03g47460
LOC_Os03g47610
LOC_Os03g47620
LOC_Os03g47940
LOC_Os03g48310
LOC_Os03g48490
LOC_Os03g48540
LOC_Os03g48840
LOC_Os03g49260
LOC_Os03g49710
LOC_Os03g50150
LOC_Os03g50420
LOC_Os03g51080
LOC_Os03g51090
LOC_Os03g51260
LOC_Os03g51430
LOC_Os03g51600
LOC_Os03g52040
LOC_Os03g52080
LOC_Os03g52130
LOC_Os03g53050
LOC_Os03g53300
LOC_Os03g53390
LOC_Os03g53660
LOC_Os03g53800
LOC_Os03g55140
LOC_Os03g55340
LOC_Os03g55380
LOC_Os03g55550
LOC_Os03g55950
LOC_Os03g56110
LOC_Os03g56540
LOC_Os03g56580
LOC_Os03g56820
LOC_Os03g57420
LOC_Os03g57780
LOC_Os03g57950
LOC_Os03g58570
LOC_Os03g58650
LOC_Os03g58720
LOC_Os03g58764
LOC_Os03g58940
LOC_Os03g59180
LOC_Os03g59200
LOC_Os03g59240
LOC_Os03g59610
LOC_Os03g59650
LOC_Os03g59660
LOC_Os03g60110
LOC_Os03g60370
LOC_Os03g60430
LOC_Os03g60470
LOC_Os03g61010
LOC_Os03g61290
LOC_Os03g61310
LOC_Os03g61620
LOC_Os03g61630
LOC_Os03g61700
LOC_Os03g61770
LOC_Os03g61980
LOC_Os03g62690
LOC_Os03g63260
LOC_Os03g63400
LOC_Os03g63480
LOC_Os03g63680
LOC_Os03g63810
LOC_Os03g64230
LOC_Os03g64320
LOC_Os04g01150
LOC_Os04g01230
LOC_Os04g01490
LOC_Os04g02860
LOC_Os04g02980
LOC_Os04g03100
LOC_Os04g03850
LOC_Os04g03860
LOC_Os04g05050
LOC_Os04g05560
LOC_Os04g06734
LOC_Os04g09900
LOC_Os04g10350
LOC_Os04g11780
LOC_Os04g12900
LOC_Os04g13260
LOC_Os04g15650
LOC_Os04g19740
LOC_Os04g20070
LOC_Os04g21820
LOC_Os04g25784
LOC_Os04g28000
LOC_Os04g28020
LOC_Os04g28260
LOC_Os04g28620
LOC_Os04g30180
LOC_Os04g30200
LOC_Os04g30210
LOC_Os04g30230
LOC_Os04g30320
LOC_Os04g30490
LOC_Os04g30530
LOC_Os04g31110
LOC_Os04g31400
LOC_Os04g31924
LOC_Os04g32540
LOC_Os04g32920
LOC_Os04g33050
LOC_Os04g33590
LOC_Os04g33660
LOC_Os04g33770
LOC_Os04g33880
LOC_Os04g34230
LOC_Os04g34250
LOC_Os04g34390
LOC_Os04g34530
LOC_Os04g35540
LOC_Os04g35860
LOC_Os04g36670
LOC_Os04g36780
LOC_Os04g36900
LOC_Os04g37690
LOC_Os04g38430
LOC_Os04g39210
LOC_Os04g39420
LOC_Os04g40070
LOC_Os04g40440
LOC_Os04g40490
LOC_Os04g40680
LOC_Os04g40700
LOC_Os04g40800
LOC_Os04g40874
LOC_Os04g41490
LOC_Os04g42260
LOC_Os04g42360
LOC_Os04g42500
LOC_Os04g42740
LOC_Os04g42860
LOC_Os04g43070
LOC_Os04g43390
LOC_Os04g43840
LOC_Os04g44190
LOC_Os04g44550
LOC_Os04g44780
LOC_Os04g44870
LOC_Os04g45170
LOC_Os04g45480
LOC_Os04g45870
LOC_Os04g45960
LOC_Os04g45970
LOC_Os04g46180
LOC_Os04g46390
LOC_Os04g46680
LOC_Os04g46940
LOC_Os04g47260
LOC_Os04g47360
LOC_Os04g47890
LOC_Os04g48060
LOC_Os04g48180
LOC_Os04g48260
LOC_Os04g48360
LOC_Os04g48390
LOC_Os04g48880
LOC_Os04g48940
LOC_Os04g49150
LOC_Os04g49685
LOC_Os04g49940
LOC_Os04g50730
LOC_Os04g50740
LOC_Os04g51030
LOC_Os04g51100
LOC_Os04g51110
LOC_Os04g51340
LOC_Os04g51350
LOC_Os04g51390
LOC_Os04g51600
LOC_Os04g52210
LOC_Os04g52440
LOC_Os04g52550
LOC_Os04g52650
LOC_Os04g52730
LOC_Os04g52820
LOC_Os04g52830
LOC_Os04g52890
LOC_Os04g52920
LOC_Os04g52940
LOC_Os04g52970
LOC_Os04g53060
LOC_Os04g53214
LOC_Os04g53230
LOC_Os04g53360
LOC_Os04g53370
LOC_Os04g53496
LOC_Os04g53630
LOC_Os04g53640
LOC_Os04g53850
LOC_Os04g53860
LOC_Os04g53990
LOC_Os04g54110
LOC_Os04g54200
LOC_Os04g54830
LOC_Os04g54940
LOC_Os04g55110
LOC_Os04g55440
LOC_Os04g55570
LOC_Os04g55850
LOC_Os04g55970
LOC_Os04g56170
LOC_Os04g56360
LOC_Os04g57040
LOC_Os04g57230
LOC_Os04g57310
LOC_Os04g57350
LOC_Os04g58060
LOC_Os04g58390
LOC_Os04g58570
LOC_Os04g58700
LOC_Os04g58720
LOC_Os04g58800
LOC_Os04g59120
LOC_Os04g59320
LOC_Os04g59340
LOC_Os04g59540
LOC_Os04g59590
LOC_Os05g01010
LOC_Os05g01030
LOC_Os05g01090
LOC_Os05g01230
LOC_Os05g01480
LOC_Os05g01580
LOC_Os05g01590
LOC_Os05g01780
LOC_Os05g01820
LOC_Os05g01900
LOC_Os05g02010
LOC_Os05g02030
LOC_Os05g02040
LOC_Os05g02420
LOC_Os05g02560
LOC_Os05g02580
LOC_Os05g02670
LOC_Os05g02810
LOC_Os05g02940
LOC_Os05g03100
LOC_Os05g03140
LOC_Os05g03190
LOC_Os05g04150
LOC_Os05g04820
LOC_Os05g06110
LOC_Os05g06130
LOC_Os05g06530
LOC_Os05g06840
LOC_Os05g06990
LOC_Os05g07560
LOC_Os05g07600
LOC_Os05g07900
LOC_Os05g08970
LOC_Os05g09530
LOC_Os05g09650
LOC_Os05g10860
LOC_Os05g11710
LOC_Os05g11990
LOC_Os05g12030
LOC_Os05g12380
LOC_Os05g12570
LOC_Os05g14160
LOC_Os05g14180
LOC_Os05g14270
LOC_Os05g14370
LOC_Os05g14930
LOC_Os05g15240
LOC_Os05g16170
LOC_Os05g16670
LOC_Os05g19110
LOC_Os05g20020
LOC_Os05g23320
LOC_Os05g25400
LOC_Os05g25540
LOC_Os05g30250
LOC_Os05g30340
LOC_Os05g30640
LOC_Os05g30680
LOC_Os05g30750
LOC_Os05g30970
LOC_Os05g31020
LOC_Os05g31550
LOC_Os05g31610
LOC_Os05g31720
LOC_Os05g32720
LOC_Os05g33030
LOC_Os05g33190
LOC_Os05g33200
LOC_Os05g33890
LOC_Os05g34290
LOC_Os05g34325
LOC_Os05g34700
LOC_Os05g34820
LOC_Os05g35310
LOC_Os05g37170
LOC_Os05g37200
LOC_Os05g37880
LOC_Os05g37884
LOC_Os05g37970
LOC_Os05g37980
LOC_Os05g38120
LOC_Os05g38180
LOC_Os05g38190
LOC_Os05g38250
LOC_Os05g38470
LOC_Os05g38480
LOC_Os05g38670
LOC_Os05g38850
LOC_Os05g38980
LOC_Os05g39150
LOC_Os05g39370
LOC_Os05g39850
LOC_Os05g40160
LOC_Os05g40270
LOC_Os05g40320
LOC_Os05g40730
LOC_Os05g40790
LOC_Os05g41750
LOC_Os05g41880
LOC_Os05g42120
LOC_Os05g43576
LOC_Os05g43582
LOC_Os05g43790
LOC_Os05g43820
LOC_Os05g43970
LOC_Os05g44160
LOC_Os05g44550
LOC_Os05g44916
LOC_Os05g44990
LOC_Os05g45480
LOC_Os05g45740
LOC_Os05g45810
LOC_Os05g45870
LOC_Os05g45875
LOC_Os05g45880
LOC_Os05g45980
LOC_Os05g46350
LOC_Os05g46360
LOC_Os05g46510
LOC_Os05g47900
LOC_Os05g48040
LOC_Os05g48200
LOC_Os05g48310
LOC_Os05g48600
LOC_Os05g49100
LOC_Os05g49430
LOC_Os05g49520
LOC_Os05g49780
LOC_Os05g50080
LOC_Os05g50120
LOC_Os05g50250
LOC_Os05g50410
LOC_Os05g50890
LOC_Os05g50910
LOC_Os05g51030
LOC_Os05g51390
LOC_Os05g51470
LOC_Os05g51670
LOC_Os06g01290
LOC_Os06g01966
LOC_Os06g02000
LOC_Os06g02110
LOC_Os06g02520
LOC_Os06g03380
LOC_Os06g03660
LOC_Os06g03700
LOC_Os06g03800
LOC_Os06g03830
LOC_Os06g03920
LOC_Os06g04200
LOC_Os06g04370
LOC_Os06g05140
LOC_Os06g05220
LOC_Os06g05550
LOC_Os06g05560
LOC_Os06g05580
LOC_Os06g05590
LOC_Os06g05620
LOC_Os06g05690
LOC_Os06g05910
LOC_Os06g05920
LOC_Os06g06080
LOC_Os06g06450
LOC_Os06g06470
LOC_Os06g06740
LOC_Os06g06770
LOC_Os06g06790
LOC_Os06g06900
LOC_Os06g07250
LOC_Os06g07620
LOC_Os06g07770
LOC_Os06g08060
LOC_Os06g08280
LOC_Os06g08650
LOC_Os06g09420
LOC_Os06g09660
LOC_Os06g10220
LOC_Os06g10250
LOC_Os06g10290
LOC_Os06g10300
LOC_Os06g10420
LOC_Os06g10560
LOC_Os06g10650
LOC_Os06g10730
LOC_Os06g11410
LOC_Os06g13600
LOC_Os06g14510
LOC_Os06g15760
LOC_Os06g16140
LOC_Os06g16290
LOC_Os06g16370
LOC_Os06g16400
LOC_Os06g17830
LOC_Os06g19210
LOC_Os06g19370
LOC_Os06g20020
LOC_Os06g20320
LOC_Os06g21360
LOC_Os06g22870
LOC_Os06g22919
LOC_Os06g23780
LOC_Os06g28600
LOC_Os06g29220
LOC_Os06g33360
LOC_Os06g35020
LOC_Os06g35050
LOC_Os06g35080
LOC_Os06g35850
LOC_Os06g36650
LOC_Os06g37670
LOC_Os06g37750
LOC_Os06g38320
LOC_Os06g38640
LOC_Os06g39640
LOC_Os06g39875
LOC_Os06g40490
LOC_Os06g40570
LOC_Os06g40840
LOC_Os06g40960
LOC_Os06g41050
LOC_Os06g41380
LOC_Os06g41880
LOC_Os06g42720
LOC_Os06g43250
LOC_Os06g43660
LOC_Os06g44034
LOC_Os06g44310
LOC_Os06g44810
LOC_Os06g44820
LOC_Os06g45650
LOC_Os06g45690
LOC_Os06g45850
LOC_Os06g45890
LOC_Os06g45940
LOC_Os06g47650
LOC_Os06g47850
LOC_Os06g47860
LOC_Os06g48630
LOC_Os06g48650
LOC_Os06g48660
LOC_Os06g48920
LOC_Os06g49050
LOC_Os06g49060
LOC_Os06g49450
LOC_Os06g49470
LOC_Os06g49920
LOC_Os06g50240
LOC_Os06g50370
LOC_Os06g50920
LOC_Os06g50960
LOC_Os06g51150
LOC_Os06g51180
LOC_Os06g51230
LOC_Os06g51310
LOC_Os06g51520
LOC_Os07g01150
LOC_Os07g01740
LOC_Os07g01900
LOC_Os07g01904
LOC_Os07g02360
LOC_Os07g02450
LOC_Os07g02470
LOC_Os07g02520
LOC_Os07g02790
LOC_Os07g02800
LOC_Os07g02960
LOC_Os07g03015
LOC_Os07g03020
LOC_Os07g03060
LOC_Os07g03849
LOC_Os07g03990
LOC_Os07g04040
LOC_Os07g04330
LOC_Os07g04910
LOC_Os07g05010
LOC_Os07g05260
LOC_Os07g05650
LOC_Os07g05670
LOC_Os07g06410
LOC_Os07g06730
LOC_Os07g07040
LOC_Os07g07280
LOC_Os07g07770
LOC_Os07g07820
LOC_Os07g08000
LOC_Os07g08140
LOC_Os07g08400
LOC_Os07g08500
LOC_Os07g08680
LOC_Os07g08850
LOC_Os07g08890
LOC_Os07g09340
LOC_Os07g09740
LOC_Os07g09890
LOC_Os07g10420
LOC_Os07g10530
LOC_Os07g10740
LOC_Os07g10820
LOC_Os07g12490
LOC_Os07g14150
LOC_Os07g14270
LOC_Os07g14820
LOC_Os07g15270
LOC_Os07g15460
LOC_Os07g15570
LOC_Os07g18130
LOC_Os07g18720
LOC_Os07g22590
LOC_Os07g22840
LOC_Os07g25660
LOC_Os07g25690
LOC_Os07g26430
LOC_Os07g27430
LOC_Os07g28160
LOC_Os07g28250
LOC_Os07g28260
LOC_Os07g28570
LOC_Os07g29220
LOC_Os07g29600
LOC_Os07g29750
LOC_Os07g30110
LOC_Os07g30160
LOC_Os07g30240
LOC_Os07g31130
LOC_Os07g31140
LOC_Os07g31210
LOC_Os07g31250
LOC_Os07g31290
LOC_Os07g31720
LOC_Os07g32480
LOC_Os07g32660
LOC_Os07g33210
LOC_Os07g33480
LOC_Os07g33540
LOC_Os07g33550
LOC_Os07g33610
LOC_Os07g33650
LOC_Os07g33720
LOC_Os07g34130
LOC_Os07g34270
LOC_Os07g34670
LOC_Os07g35110
LOC_Os07g35410
LOC_Os07g35960
LOC_Os07g36180
LOC_Os07g36300
LOC_Os07g36460
LOC_Os07g36910
LOC_Os07g38590
LOC_Os07g38730
LOC_Os07g38950
LOC_Os07g39290
LOC_Os07g39930
LOC_Os07g39980
LOC_Os07g40380
LOC_Os07g40940
LOC_Os07g41230
LOC_Os07g41280
LOC_Os07g41360
LOC_Os07g42290
LOC_Os07g42380
LOC_Os07g42440
LOC_Os07g43160
LOC_Os07g43316
LOC_Os07g43410
LOC_Os07g43420
LOC_Os07g43950
LOC_Os07g43960
LOC_Os07g44070
LOC_Os07g44170
LOC_Os07g44230
LOC_Os07g44290
LOC_Os07g44660
LOC_Os07g44830
LOC_Os07g44960
LOC_Os07g45010
LOC_Os07g45210
LOC_Os07g45480
LOC_Os07g45510
LOC_Os07g45560
LOC_Os07g45570
LOC_Os07g45760
LOC_Os07g45780
LOC_Os07g45950
LOC_Os07g46030
LOC_Os07g46080
LOC_Os07g46090
LOC_Os07g46130
LOC_Os07g46170
LOC_Os07g46450
LOC_Os07g46560
LOC_Os07g46630
LOC_Os07g46720
LOC_Os07g46790
LOC_Os07g47040
LOC_Os07g47100
LOC_Os07g47110
LOC_Os07g47250
LOC_Os07g47460
LOC_Os07g47650
LOC_Os07g47950
LOC_Os07g48020
LOC_Os07g48080
LOC_Os07g48320
LOC_Os07g48370
LOC_Os07g48390
LOC_Os07g48620
LOC_Os07g48640
LOC_Os07g48750
LOC_Os07g48890
LOC_Os07g49070
LOC_Os07g49110
LOC_Os07g49140
LOC_Os07g49240
LOC_Os07g49460
LOC_Os07g49470
LOC_Os07g49510
LOC_Os08g01274
LOC_Os08g01390
LOC_Os08g01780
LOC_Os08g01870
LOC_Os08g02380
LOC_Os08g02540
LOC_Os08g02930
LOC_Os08g03290
LOC_Os08g03420
LOC_Os08g03470
LOC_Os08g03900
LOC_Os08g04130
LOC_Os08g04290
LOC_Os08g04490
LOC_Os08g04590
LOC_Os08g05310
LOC_Os08g05340
LOC_Os08g05590
LOC_Os08g06370
LOC_Os08g06474
LOC_Os08g06480
LOC_Os08g07330
LOC_Os08g07340
LOC_Os08g07760
LOC_Os08g07890
LOC_Os08g07940
LOC_Os08g07950
LOC_Os08g08020
LOC_Os08g08840
LOC_Os08g09230
LOC_Os08g09700
LOC_Os08g09710
LOC_Os08g09780
LOC_Os08g10070
LOC_Os08g10320
LOC_Os08g10430
LOC_Os08g10440
LOC_Os08g10550
LOC_Os08g10600
LOC_Os08g13014
LOC_Os08g13350
LOC_Os08g13780
LOC_Os08g14450
LOC_Os08g14850
LOC_Os08g16460
LOC_Os08g16610
LOC_Os08g16740
LOC_Os08g17870
LOC_Os08g18030
LOC_Os08g19420
LOC_Os08g19650
LOC_Os08g23150
LOC_Os08g23290
LOC_Os08g23720
LOC_Os08g24310
LOC_Os08g25310
LOC_Os08g26220
LOC_Os08g27170
LOC_Os08g27640
LOC_Os08g28170
LOC_Os08g29400
LOC_Os08g29710
LOC_Os08g29760
LOC_Os08g29854
LOC_Os08g30340
LOC_Os08g30660
LOC_Os08g31140
LOC_Os08g31340
LOC_Os08g31670
LOC_Os08g31930
LOC_Os08g32500
LOC_Os08g32920
LOC_Os08g33400
LOC_Os08g33700
LOC_Os08g34210
LOC_Os08g34340
LOC_Os08g34370
LOC_Os08g34780
LOC_Os08g34890
LOC_Os08g36140
LOC_Os08g37104
LOC_Os08g37432
LOC_Os08g37500
LOC_Os08g37750
LOC_Os08g38010
LOC_Os08g38170
LOC_Os08g38320
LOC_Os08g38370
LOC_Os08g38440
LOC_Os08g38700
LOC_Os08g38710
LOC_Os08g38740
LOC_Os08g38850
LOC_Os08g38970
LOC_Os08g39000
LOC_Os08g39150
LOC_Os08g39220
LOC_Os08g39490
LOC_Os08g39560
LOC_Os08g39830
LOC_Os08g39970
LOC_Os08g40010
LOC_Os08g40180
LOC_Os08g40190
LOC_Os08g40590
LOC_Os08g40650
LOC_Os08g41570
LOC_Os08g41880
LOC_Os08g41940
LOC_Os08g41950
LOC_Os08g42080
LOC_Os08g42390
LOC_Os08g42520
LOC_Os08g42710
LOC_Os08g42840
LOC_Os08g42930
LOC_Os08g42960
LOC_Os08g43040
LOC_Os08g43230
LOC_Os08g44340
LOC_Os08g44670
LOC_Os08g44810
LOC_Os08g45210
LOC_Os09g01650
LOC_Os09g01670
LOC_Os09g03890
LOC_Os09g04230
LOC_Os09g06680
LOC_Os09g07480
LOC_Os09g07830
LOC_Os09g08710
LOC_Os09g09750
LOC_Os09g09980
LOC_Os09g14490
LOC_Os09g14870
LOC_Os09g15170
LOC_Os09g15200
LOC_Os09g15370
LOC_Os09g15590
LOC_Os09g15780
LOC_Os09g16000
LOC_Os09g16540
LOC_Os09g16590
LOC_Os09g17520
LOC_Os09g17850
LOC_Os09g18010
LOC_Os09g19570
LOC_Os09g19710
LOC_Os09g19880
LOC_Os09g20040
LOC_Os09g20340
LOC_Os09g20490
LOC_Os09g20900
LOC_Os09g20930
LOC_Os09g21340
LOC_Os09g21490
LOC_Os09g21510
LOC_Os09g21540
LOC_Os09g24310
LOC_Os09g24840
LOC_Os09g24900
LOC_Os09g25050
LOC_Os09g25320
LOC_Os09g25550
LOC_Os09g25865
LOC_Os09g27040
LOC_Os09g27580
LOC_Os09g27930
LOC_Os09g28300
LOC_Os09g28610
LOC_Os09g29100
LOC_Os09g29190
LOC_Os09g29660
LOC_Os09g29670
LOC_Os09g30070
LOC_Os09g30150
LOC_Os09g30200
LOC_Os09g30210
LOC_Os09g30280
LOC_Os09g30330
LOC_Os09g31019
LOC_Os09g31140
LOC_Os09g31350
LOC_Os09g32010
LOC_Os09g32310
LOC_Os09g32440
LOC_Os09g32500
LOC_Os09g32640
LOC_Os09g32700
LOC_Os09g32830
LOC_Os09g32860
LOC_Os09g32960
LOC_Os09g33490
LOC_Os09g33520
LOC_Os09g33720
LOC_Os09g35860
LOC_Os09g35890
LOC_Os09g36550
LOC_Os09g36760
LOC_Os09g36810
LOC_Os09g36820
LOC_Os09g36900
LOC_Os09g37040
LOC_Os09g37344
LOC_Os09g37580
LOC_Os09g37910
LOC_Os09g38210
LOC_Os09g38268
LOC_Os09g38600
LOC_Os09g39020
LOC_Os09g39410
LOC_Os09g39650
LOC_Os09g39680
LOC_Os09g40000
LOC_Os10g01530
LOC_Os10g02750
LOC_Os10g04540
LOC_Os10g05220
LOC_Os10g05290
LOC_Os10g05900
LOC_Os10g05940
LOC_Os10g06740
LOC_Os10g06760
LOC_Os10g07480
LOC_Os10g07978
LOC_Os10g08610
LOC_Os10g10480
LOC_Os10g11060
LOC_Os10g13914
LOC_Os10g13970
LOC_Os10g14870
LOC_Os10g17650
LOC_Os10g17790
LOC_Os10g19160
LOC_Os10g19180
LOC_Os10g21930
LOC_Os10g22170
LOC_Os10g22890
LOC_Os10g23250
LOC_Os10g24050
LOC_Os10g25140
LOC_Os10g25487
LOC_Os10g26164
LOC_Os10g27170
LOC_Os10g27470
LOC_Os10g27480
LOC_Os10g28520
LOC_Os10g28580
LOC_Os10g28630
LOC_Os10g28660
LOC_Os10g29050
LOC_Os10g29180
LOC_Os10g30280
LOC_Os10g30719
LOC_Os10g31290
LOC_Os10g32570
LOC_Os10g32690
LOC_Os10g32900
LOC_Os10g33620
LOC_Os10g33900
LOC_Os10g34220
LOC_Os10g34580
LOC_Os10g35170
LOC_Os10g35180
LOC_Os10g35294
LOC_Os10g35450
LOC_Os10g35460
LOC_Os10g35530
LOC_Os10g35540
LOC_Os10g35640
LOC_Os10g35730
LOC_Os10g35770
LOC_Os10g36060
LOC_Os10g36210
LOC_Os10g36280
LOC_Os10g36390
LOC_Os10g36650
LOC_Os10g37180
LOC_Os10g37650
LOC_Os10g37760
LOC_Os10g38834
LOC_Os10g39100
LOC_Os10g39440
LOC_Os10g39470
LOC_Os10g39500
LOC_Os10g39540
LOC_Os10g39770
LOC_Os10g39800
LOC_Os10g39860
LOC_Os10g40230
LOC_Os10g40490
LOC_Os10g40824
LOC_Os10g41060
LOC_Os10g41390
LOC_Os10g41930
LOC_Os10g42110
LOC_Os10g42130
LOC_Os10g42240
LOC_Os10g42690
LOC_Os10g42870
LOC_Os10g42940
LOC_Os11g01260
LOC_Os11g01540
LOC_Os11g01570
LOC_Os11g01790
LOC_Os11g02310
LOC_Os11g02964
LOC_Os11g03130
LOC_Os11g03270
LOC_Os11g03300
LOC_Os11g03310
LOC_Os11g03390
LOC_Os11g03430
LOC_Os11g04680
LOC_Os11g04920
LOC_Os11g05010
LOC_Os11g05160
LOC_Os11g05980
LOC_Os11g06070
LOC_Os11g06290
LOC_Os11g06390
LOC_Os11g06670
LOC_Os11g06690
LOC_Os11g06740
LOC_Os11g06840
LOC_Os11g06880
LOC_Os11g07060
LOC_Os11g07124
LOC_Os11g07170
LOC_Os11g07180
LOC_Os11g07225
LOC_Os11g07270
LOC_Os11g07450
LOC_Os11g07480
LOC_Os11g07912
LOC_Os11g07930
LOC_Os11g07940
LOC_Os11g08370
LOC_Os11g08569
LOC_Os11g08940
LOC_Os11g09590
LOC_Os11g10720
LOC_Os11g11240
LOC_Os11g11256
LOC_Os11g11340
LOC_Os11g11650
LOC_Os11g11940
LOC_Os11g11990
LOC_Os11g12260
LOC_Os11g12430
LOC_Os11g14040
LOC_Os11g15310
LOC_Os11g16310
LOC_Os11g16470
LOC_Os11g18110
LOC_Os11g18570
LOC_Os11g20170
LOC_Os11g24300
LOC_Os11g24530
LOC_Os11g25880
LOC_Os11g27240
LOC_Os11g27250
LOC_Os11g27440
LOC_Os11g29350
LOC_Os11g29380
LOC_Os11g29750
LOC_Os11g30400
LOC_Os11g31980
LOC_Os11g32780
LOC_Os11g33320
LOC_Os11g34690
LOC_Os11g34870
LOC_Os11g34920
LOC_Os11g35210
LOC_Os11g35490
LOC_Os11g35500
LOC_Os11g35850
LOC_Os11g35890
LOC_Os11g35980
LOC_Os11g36000
LOC_Os11g36020
LOC_Os11g36200
LOC_Os11g36340
LOC_Os11g36790
LOC_Os11g36930
LOC_Os11g37000
LOC_Os11g37010
LOC_Os11g37260
LOC_Os11g37390
LOC_Os11g37774
LOC_Os11g37850
LOC_Os11g38070
LOC_Os11g38480
LOC_Os11g38640
LOC_Os11g38810
LOC_Os11g39000
LOC_Os11g39140
LOC_Os11g39670
LOC_Os11g39920
LOC_Os11g40150
LOC_Os11g40160
LOC_Os11g40249
LOC_Os11g40320
LOC_Os11g40610
LOC_Os11g41070
LOC_Os11g41940
LOC_Os11g42070
LOC_Os11g42350
LOC_Os11g42540
LOC_Os11g42660
LOC_Os11g43320
LOC_Os11g43410
LOC_Os11g43420
LOC_Os11g43770
LOC_Os11g44030
LOC_Os11g44680
LOC_Os11g44790
LOC_Os11g44860
LOC_Os11g44870
LOC_Os11g45280
LOC_Os11g45330
LOC_Os11g45930
LOC_Os11g45980
LOC_Os11g46100
LOC_Os11g46140
LOC_Os11g46210
LOC_Os11g46860
LOC_Os11g46950
LOC_Os11g47770
LOC_Os11g47800
LOC_Os11g47910
LOC_Os11g48070
LOC_Os12g01250
LOC_Os12g01770
LOC_Os12g01880
LOC_Os12g02080
LOC_Os12g02620
LOC_Os12g02730
LOC_Os12g03040
LOC_Os12g03070
LOC_Os12g03530
LOC_Os12g03594
LOC_Os12g04020
LOC_Os12g04060
LOC_Os12g05040
LOC_Os12g05080
LOC_Os12g05090
LOC_Os12g05200
LOC_Os12g05320
LOC_Os12g05394
LOC_Os12g06740
LOC_Os12g06920
LOC_Os12g07440
LOC_Os12g07800
LOC_Os12g08000
LOC_Os12g08760
LOC_Os12g08900
LOC_Os12g10140
LOC_Os12g10340
LOC_Os12g10400
LOC_Os12g10540
LOC_Os12g10720
LOC_Os12g10810
LOC_Os12g10820
LOC_Os12g10850
LOC_Os12g12470
LOC_Os12g12514
LOC_Os12g12860
LOC_Os12g13380
LOC_Os12g13930
LOC_Os12g14150
LOC_Os12g14330
LOC_Os12g14440
LOC_Os12g14580
LOC_Os12g16650
LOC_Os12g17910
LOC_Os12g18450
LOC_Os12g19180
LOC_Os12g19470
LOC_Os12g22800
LOC_Os12g23180
LOC_Os12g23450
LOC_Os12g24020
LOC_Os12g25170
LOC_Os12g25690
LOC_Os12g26940
LOC_Os12g27830
LOC_Os12g28460
LOC_Os12g28750
LOC_Os12g29980
LOC_Os12g30490
LOC_Os12g30590
LOC_Os12g31370
LOC_Os12g32590
LOC_Os12g32790
LOC_Os12g33210
LOC_Os12g33220
LOC_Os12g33230
LOC_Os12g34840
LOC_Os12g35350
LOC_Os12g36100
LOC_Os12g36420
LOC_Os12g36680
LOC_Os12g36810
LOC_Os12g36910
LOC_Os12g36920
LOC_Os12g37410
LOC_Os12g37560
LOC_Os12g37840
LOC_Os12g38260
LOC_Os12g38440
LOC_Os12g38550
LOC_Os12g38790
LOC_Os12g38850
LOC_Os12g38900
LOC_Os12g38910
LOC_Os12g39110
LOC_Os12g39120
LOC_Os12g39650
LOC_Os12g40010
LOC_Os12g40090
LOC_Os12g40140
LOC_Os12g40300
LOC_Os12g40480
LOC_Os12g40630
LOC_Os12g40860
LOC_Os12g41124
LOC_Os12g41170
LOC_Os12g41260
LOC_Os12g41290
LOC_Os12g41350
LOC_Os12g41780
LOC_Os12g42060
LOC_Os12g42070
LOC_Os12g42660
LOC_Os12g42700
LOC_Os12g42760
LOC_Os12g42970
LOC_Os12g43080
LOC_Os12g43300
LOC_Os12g43580
LOC_Os12g43930
LOC_Os12g43940
LOC_Os12g44150
LOC_Os12g44160
LOC_Os12g44230
LOC_Os12g44240
LOC_Os01g59670
LOC_Os01g72330
LOC_Os03g29740
LOC_Os04g03810
LOC_Os04g52240
LOC_Os05g34320
LOC_Os06g17950
LOC_Os06g30680
LOC_Os01g06050
LOC_Os01g08300
LOC_Os01g19390
LOC_Os01g25110
LOC_Os01g44360
LOC_Os01g66850
LOC_Os01g71830
LOC_Os01g74170
LOC_Os02g06180
[truncated: 1,085 more rows]

## Sheet: up-regulated DEGs
WTCP_upregulated			GO term	Ontology	Description	Number in input list	Number in BG/Ref	p-value	FDR
LOC_Os01g03690			GO:0009607	P	response to biotic stimulus	71	1076	8.1e-11	5e-09
LOC_Os01g42234			GO:0050896	P	response to stimulus	215	5265	1.4e-09	4.5e-08
LOC_Os01g45550			GO:0006950	P	response to stress	149	3618	7.7e-07	1.6e-05
LOC_Os02g05930			GO:0009719	P	response to endogenous stimulus	69	1491	4.2e-05	0.00066
LOC_Os02g21009			GO:0007165	P	signal transduction	65	1464	0.00022	0.0021
LOC_Os02g33110			GO:0050794	P	regulation of cellular process	65	1464	0.00022	0.0021
LOC_Os02g49950			GO:0023046	P	signaling process	65	1481	0.00029	0.0021
LOC_Os03g03034			GO:0009628	P	response to abiotic stimulus	89	2194	0.0003	0.0021
LOC_Os03g17670			GO:0023060	P	signal transmission	65	1481	0.00029	0.0021
LOC_Os03g20380			GO:0008152	P	metabolic process	439	14183	0.00047	0.0029
LOC_Os03g21640			GO:0050789	P	regulation of biological process	65	1588	0.0016	0.0092
LOC_Os03g22370			GO:0023052	P	signaling	73	1849	0.0021	0.011
LOC_Os03g29980			GO:0006629	P	lipid metabolic process	43	991	0.0037	0.018
LOC_Os03g49380			GO:0065007	P	biological regulation	81	2165	0.0048	0.021
LOC_Os03g58740			GO:0009987	P	cellular process	405	13328	0.0059	0.024
LOC_Os04g55180			GO:0003824	F	catalytic activity	330	9920	2.7e-05	0.00048
LOC_Os05g06920			GO:0030528	F	transcription regulator activity	76	1773	0.00018	0.0011
LOC_Os05g39540			GO:0003700	F	transcription factor activity	76	1773	0.00018	0.0011
LOC_Os05g41610			GO:0016740	F	transferase activity	137	3913	0.0029	0.013
LOC_Os05g44210			GO:0016772	F	transferase activity, transferring phosphorus-containing groups	74	2020	0.011	0.033
LOC_Os05g50570			GO:0016301	F	kinase activity	74	2020	0.011	0.033
LOC_Os06g05130
LOC_Os06g10210
LOC_Os07g35140
LOC_Os07g36170
LOC_Os07g42370
LOC_Os07g42940
LOC_Os08g11450
LOC_Os08g33710
LOC_Os09g28354
LOC_Os10g40640
LOC_Os12g35670
LOC_Os01g03980
LOC_Os01g04330
LOC_Os01g04409
LOC_Os01g05810
LOC_Os01g06280
LOC_Os01g06740
LOC_Os01g09830
LOC_Os01g10880
LOC_Os01g11054
LOC_Os01g12750
LOC_Os01g13690
LOC_Os01g14440
LOC_Os01g14890
LOC_Os01g15000
LOC_Os01g15640
LOC_Os01g16980
LOC_Os01g19130
LOC_Os01g20206
LOC_Os01g25920
LOC_Os01g28680
LOC_Os01g40094
LOC_Os01g42190
LOC_Os01g44050
LOC_Os01g44110
LOC_Os01g46760
LOC_Os01g46800
LOC_Os01g51890
LOC_Os01g52594
LOC_Os01g53330
LOC_Os01g53790
LOC_Os01g53920
LOC_Os01g54480
LOC_Os01g54510
LOC_Os01g55240
LOC_Os01g56220
LOC_Os01g56690
LOC_Os01g57840
LOC_Os01g60420
LOC_Os01g61680
LOC_Os01g61990
LOC_Os01g62460
LOC_Os01g62770
LOC_Os01g64310
LOC_Os01g64360
LOC_Os01g65410
LOC_Os01g67480
LOC_Os01g67530
LOC_Os01g67540
LOC_Os01g67600
LOC_Os01g67910
LOC_Os01g68020
LOC_Os01g72810
LOC_Os01g73250
LOC_Os02g02000
LOC_Os02g02730
LOC_Os02g03020
LOC_Os02g03410
LOC_Os02g04740
LOC_Os02g06330
LOC_Os02g06930
LOC_Os02g06960
LOC_Os02g08440
LOC_Os02g09480
LOC_Os02g09960
LOC_Os02g13960
LOC_Os02g15290
LOC_Os02g21920
LOC_Os02g32370
LOC_Os02g33600
LOC_Os02g35530
LOC_Os02g35830
LOC_Os02g36340
LOC_Os02g36830
LOC_Os02g38170
LOC_Os02g38890
LOC_Os02g43170
LOC_Os02g44870
LOC_Os02g45420
LOC_Os02g46220
LOC_Os02g46620
LOC_Os02g47470
LOC_Os02g48850
LOC_Os02g53840
LOC_Os02g55060
LOC_Os02g55910
LOC_Os02g56250
LOC_Os03g03290
LOC_Os03g03410
LOC_Os03g07530
LOC_Os03g07600
LOC_Os03g08330
LOC_Os03g08840
LOC_Os03g08860
LOC_Os03g09880
LOC_Os03g12350
LOC_Os03g12370
LOC_Os03g14050
LOC_Os03g14370
LOC_Os03g15770
LOC_Os03g16170
LOC_Os03g16334
LOC_Os03g16350
LOC_Os03g16690
LOC_Os03g16860
LOC_Os03g17300
LOC_Os03g17740
LOC_Os03g19020
LOC_Os03g19070
LOC_Os03g20120
LOC_Os03g24590
LOC_Os03g28940
LOC_Os03g29360
LOC_Os03g31510
LOC_Os03g32314
LOC_Os03g38350
LOC_Os03g42130
LOC_Os03g44380
LOC_Os03g48060
LOC_Os03g52940
LOC_Os03g53020
LOC_Os03g57310
LOC_Os03g58580
LOC_Os03g59360
LOC_Os03g61090
LOC_Os04g02050
LOC_Os04g15840
LOC_Os04g21950
LOC_Os04g30420
LOC_Os04g33640
LOC_Os04g34140
LOC_Os04g35580
LOC_Os04g37430
LOC_Os04g37660
LOC_Os04g38390
LOC_Os04g40100
LOC_Os04g44500
LOC_Os04g47140
LOC_Os04g48130
LOC_Os04g48350
LOC_Os04g49210
LOC_Os04g49510
LOC_Os04g49690
LOC_Os04g51560
LOC_Os04g52250
LOC_Os04g53930
LOC_Os04g54560
LOC_Os04g56530
LOC_Os04g57340
LOC_Os04g57770
LOC_Os04g58810
LOC_Os05g03960
LOC_Os05g05820
LOC_Os05g12450
LOC_Os05g21180
LOC_Os05g25770
LOC_Os05g27730
LOC_Os05g29790
LOC_Os05g30500
LOC_Os05g32320
LOC_Os05g32660
LOC_Os05g35260
LOC_Os05g37250
LOC_Os05g37520
LOC_Os05g39260
LOC_Os05g40180
LOC_Os05g41490
LOC_Os05g42040
LOC_Os05g45410
LOC_Os05g46020
LOC_Os05g46840
LOC_Os05g48630
LOC_Os05g48930
LOC_Os05g50700
LOC_Os05g50710
LOC_Os05g51070
LOC_Os06g03520
LOC_Os06g03670
LOC_Os06g06360
LOC_Os06g08460
LOC_Os06g11720
LOC_Os06g13080
LOC_Os06g13870
LOC_Os06g14450
LOC_Os06g17870
LOC_Os06g21550
LOC_Os06g39370
LOC_Os06g39590
LOC_Os06g40090
LOC_Os06g40500
LOC_Os06g41770
LOC_Os06g45280
LOC_Os06g45570
LOC_Os06g48570
LOC_Os06g48950
LOC_Os06g49780
LOC_Os06g49880
LOC_Os06g51070
LOC_Os07g01810
LOC_Os07g05940
LOC_Os07g06830
LOC_Os07g06860
LOC_Os07g07320
LOC_Os07g07974
LOC_Os07g08710
LOC_Os07g09420
LOC_Os07g12890
LOC_Os07g23120
LOC_Os07g29224
LOC_Os07g35260
LOC_Os07g35880
LOC_Os07g36560
LOC_Os07g37420
LOC_Os07g39350
LOC_Os07g39470
LOC_Os07g39590
LOC_Os07g42960
LOC_Os07g43370
LOC_Os07g46510
LOC_Os07g48040
LOC_Os07g48290
LOC_Os07g48610
LOC_Os07g48710
LOC_Os07g49114
LOC_Os08g04800
LOC_Os08g06010
LOC_Os08g06640
LOC_Os08g08070
LOC_Os08g09340
LOC_Os08g17500
LOC_Os08g19210
LOC_Os08g28790
LOC_Os08g31630
LOC_Os08g31750
LOC_Os08g34580
LOC_Os08g35470
LOC_Os08g36480
LOC_Os08g43490
LOC_Os08g44400
LOC_Os09g02710
LOC_Os09g02770
LOC_Os09g21120
LOC_Os09g24330
LOC_Os09g25760
LOC_Os09g27050
LOC_Os09g27330
LOC_Os09g30250
LOC_Os09g31120
LOC_Os09g31130
LOC_Os09g31200
LOC_Os09g33470
LOC_Os09g34140
LOC_Os09g36930
LOC_Os09g38390
LOC_Os09g38910
LOC_Os10g02350
LOC_Os10g05660
LOC_Os10g22869
LOC_Os10g26390
LOC_Os10g28240
LOC_Os10g28254
LOC_Os10g32810
LOC_Os10g32840
LOC_Os10g33040
LOC_Os10g33990
LOC_Os10g34170
LOC_Os10g34840
LOC_Os10g35630
LOC_Os10g37710
LOC_Os10g37980
LOC_Os10g39140
LOC_Os10g39710
LOC_Os10g40360
LOC_Os10g41230
LOC_Os10g42430
LOC_Os10g42960
LOC_Os11g04480
LOC_Os11g05614
LOC_Os11g09020
LOC_Os11g34950
LOC_Os11g35340
LOC_Os11g44000
LOC_Os12g03420
LOC_Os12g09250
LOC_Os12g23200
LOC_Os12g23700
LOC_Os12g28710
LOC_Os12g32610
LOC_Os12g38640
LOC_Os01g01840
LOC_Os01g05870
LOC_Os01g06870
LOC_Os01g42690
LOC_Os01g55510
LOC_Os01g62060
LOC_Os01g62870
LOC_Os01g66860
LOC_Os01g71310
LOC_Os02g03280
LOC_Os02g07830
LOC_Os02g14840
LOC_Os02g36210
LOC_Os02g36220
LOC_Os02g37590
LOC_Os02g44235
LOC_Os02g45170
LOC_Os02g45390
LOC_Os02g45520
LOC_Os02g46650
LOC_Os02g47744
LOC_Os02g56380
LOC_Os03g04110
LOC_Os03g06630
LOC_Os03g07400
LOC_Os03g10640
LOC_Os03g12660
LOC_Os03g12820
LOC_Os03g18740
LOC_Os03g26870
LOC_Os03g45450
LOC_Os03g51080
LOC_Os03g56060
LOC_Os03g56930
LOC_Os03g57340
LOC_Os04g10350
LOC_Os04g10800
LOC_Os04g33600
LOC_Os04g43310
LOC_Os04g45690
LOC_Os04g47360
LOC_Os04g48390
LOC_Os04g50790
LOC_Os04g51970
LOC_Os04g52210
LOC_Os04g52504
LOC_Os04g54830
LOC_Os04g56230
LOC_Os04g57350
LOC_Os04g59340
LOC_Os05g05030
LOC_Os05g05040
LOC_Os05g05100
LOC_Os05g11610
LOC_Os05g12040
LOC_Os05g43240
LOC_Os05g46350
LOC_Os05g47540
LOC_Os05g51690
LOC_Os06g06900
LOC_Os07g02200
LOC_Os07g04990
LOC_Os07g05480
LOC_Os07g07040
LOC_Os07g07770
LOC_Os07g41310
LOC_Os07g48490
LOC_Os08g39830
LOC_Os08g41880
LOC_Os09g07660
LOC_Os09g20000
LOC_Os10g35460
LOC_Os10g35640
LOC_Os10g36690
LOC_Os10g37760
LOC_Os10g41930
LOC_Os10g42690
LOC_Os11g26140
LOC_Os12g05260
LOC_Os01g02900
LOC_Os01g03130
LOC_Os01g04280
LOC_Os01g05260
LOC_Os01g06876
LOC_Os01g06882
LOC_Os01g07370
LOC_Os01g07530
LOC_Os01g07970
LOC_Os01g10680
LOC_Os01g11160
LOC_Os01g12220
LOC_Os01g12920
LOC_Os01g15270
LOC_Os01g16146
LOC_Os01g23990
LOC_Os01g27210
LOC_Os01g31370
LOC_Os01g31940
LOC_Os01g40310
LOC_Os01g40630
LOC_Os01g41530
LOC_Os01g41550
LOC_Os01g41660
LOC_Os01g42520
LOC_Os01g43895
LOC_Os01g46600
LOC_Os01g49830
LOC_Os01g50070
LOC_Os01g50080
LOC_Os01g50170
LOC_Os01g50410
LOC_Os01g50910
LOC_Os01g51060
LOC_Os01g52110
LOC_Os01g52230
LOC_Os01g53730
LOC_Os01g53910
LOC_Os01g56330
LOC_Os01g56680
LOC_Os01g57470
LOC_Os01g57730
LOC_Os01g59900
LOC_Os01g60020
LOC_Os01g60110
LOC_Os01g61044
LOC_Os01g61510
LOC_Os01g61610
LOC_Os01g62200
LOC_Os01g62430
LOC_Os01g62670
LOC_Os01g62950
LOC_Os01g64570
LOC_Os01g64790
LOC_Os01g65520
LOC_Os01g66190
LOC_Os01g66530
LOC_Os01g66760
LOC_Os01g68060
LOC_Os01g68650
LOC_Os01g70080
LOC_Os01g72000
LOC_Os01g72080
LOC_Os01g72100
LOC_Os01g72610
LOC_Os01g74450
LOC_Os02g01930
LOC_Os02g03710
LOC_Os02g04130
LOC_Os02g04650
LOC_Os02g06560
LOC_Os02g10000
LOC_Os02g10520
LOC_Os02g10730
LOC_Os02g11070
LOC_Os02g15540
LOC_Os02g17534
LOC_Os02g19530
LOC_Os02g20360
LOC_Os02g21925
LOC_Os02g24080
LOC_Os02g31160
LOC_Os02g32580
LOC_Os02g32590
LOC_Os02g32620
LOC_Os02g33240
LOC_Os02g33590
LOC_Os02g34410
LOC_Os02g35010
LOC_Os02g35090
LOC_Os02g38140
LOC_Os02g38392
LOC_Os02g38980
LOC_Os02g40200
LOC_Os02g42150
LOC_Os02g43770
LOC_Os02g44230
LOC_Os02g47620
LOC_Os02g48780
LOC_Os02g48980
LOC_Os02g50110
LOC_Os02g50940
LOC_Os02g51350
LOC_Os02g52170
LOC_Os02g52380
LOC_Os02g52780
LOC_Os02g52990
LOC_Os02g53750
LOC_Os02g54600
LOC_Os02g54650
LOC_Os02g56440
LOC_Os02g56900
LOC_Os03g02330
LOC_Os03g02390
LOC_Os03g03370
LOC_Os03g03700
LOC_Os03g05300
LOC_Os03g05750
LOC_Os03g06139
LOC_Os03g08310
LOC_Os03g08870
LOC_Os03g08900
LOC_Os03g09170
LOC_Os03g11210
LOC_Os03g11550
LOC_Os03g11900
LOC_Os03g13590
LOC_Os03g13840
LOC_Os03g14730
LOC_Os03g15270
LOC_Os03g15570
LOC_Os03g16824
LOC_Os03g17010
LOC_Os03g17070
LOC_Os03g17700
LOC_Os03g18030
LOC_Os03g18070
LOC_Os03g18820
LOC_Os03g18910
LOC_Os03g19200
LOC_Os03g20090
LOC_Os03g20330
LOC_Os03g20370
LOC_Os03g20840
LOC_Os03g21400
LOC_Os03g22634
LOC_Os03g25920
LOC_Os03g40930
LOC_Os03g43440
LOC_Os03g45730
LOC_Os03g46440
LOC_Os03g47810
LOC_Os03g50210
LOC_Os03g50280
LOC_Os03g50810
LOC_Os03g50960
LOC_Os03g51740
LOC_Os03g52760
LOC_Os03g53540
LOC_Os03g55320
LOC_Os03g55800
LOC_Os03g56220
LOC_Os03g56250
LOC_Os03g57080
LOC_Os03g57450
LOC_Os03g57880
LOC_Os03g60260
LOC_Os03g60419
LOC_Os03g60650
LOC_Os04g03980
LOC_Os04g12499
LOC_Os04g12530
LOC_Os04g14690
LOC_Os04g17100
LOC_Os04g27790
LOC_Os04g33200
LOC_Os04g33330
LOC_Os04g34600
LOC_Os04g37650
LOC_Os04g38790
LOC_Os04g38880
LOC_Os04g39010
LOC_Os04g39140
LOC_Os04g41500
LOC_Os04g41540
LOC_Os04g41570
LOC_Os04g41960
LOC_Os04g41970
LOC_Os04g42800
LOC_Os04g43440
LOC_Os04g43650
LOC_Os04g43800
LOC_Os04g44530
LOC_Os04g46440
LOC_Os04g46980
LOC_Os04g46990
LOC_Os04g47620
LOC_Os04g49550
LOC_Os04g50216
LOC_Os04g51460
LOC_Os04g51660
LOC_Os04g52000
LOC_Os04g52260
LOC_Os04g52840
LOC_Os04g53620
LOC_Os04g53810
LOC_Os04g55520
LOC_Os04g56100
LOC_Os04g57200
LOC_Os04g57410
LOC_Os04g57550
LOC_Os04g57690
LOC_Os04g57760
LOC_Os04g58710
LOC_Os05g03030
LOC_Os05g03740
LOC_Os05g05020
LOC_Os05g05940
LOC_Os05g08480
LOC_Os05g10840
LOC_Os05g11428
LOC_Os05g19150
LOC_Os05g26840
LOC_Os05g27590
LOC_Os05g30510
LOC_Os05g31750
LOC_Os05g32380
LOC_Os05g33630
LOC_Os05g34270
LOC_Os05g34650
LOC_Os05g34670
LOC_Os05g35266
LOC_Os05g35470
LOC_Os05g37660
LOC_Os05g38040
LOC_Os05g38140
LOC_Os05g38290
LOC_Os05g39060
LOC_Os05g39350
LOC_Os05g39610
LOC_Os05g40010
LOC_Os05g43040
LOC_Os05g43310
LOC_Os05g44060
LOC_Os05g44420
LOC_Os05g46340
LOC_Os05g46750
LOC_Os05g46760
LOC_Os05g46830
LOC_Os05g47545
LOC_Os05g48810
LOC_Os05g49700
LOC_Os05g49770
LOC_Os05g50340
LOC_Os05g51130
LOC_Os05g51240
LOC_Os06g01790
LOC_Os06g02180
LOC_Os06g04070
LOC_Os06g05430
LOC_Os06g06290
LOC_Os06g08250
LOC_Os06g10130
LOC_Os06g11090
LOC_Os06g11135
LOC_Os06g11290
LOC_Os06g11630
LOC_Os06g13180
LOC_Os06g14190
LOC_Os06g25010
LOC_Os06g38160
LOC_Os06g39330
LOC_Os06g47270
LOC_Os06g48180
LOC_Os06g49660
LOC_Os06g49750
LOC_Os06g50950
LOC_Os07g05370
LOC_Os07g06850
LOC_Os07g07440
LOC_Os07g09670
LOC_Os07g10840
LOC_Os07g13980
LOC_Os07g14700
LOC_Os07g23470
LOC_Os07g30960
LOC_Os07g32570
LOC_Os07g33270
LOC_Os07g34620
LOC_Os07g34640
LOC_Os07g34940
LOC_Os07g36570
LOC_Os07g37010
LOC_Os07g37230
LOC_Os07g37320
LOC_Os07g37454
LOC_Os07g37620
LOC_Os07g38170
LOC_Os07g38630
LOC_Os07g39030
LOC_Os07g39740
LOC_Os07g41400
LOC_Os07g42280
LOC_Os07g43170
LOC_Os07g43700
LOC_Os07g46670
LOC_Os07g47400
LOC_Os07g47640
LOC_Os07g48500
LOC_Os07g48630
LOC_Os07g48700
LOC_Os07g49080
LOC_Os08g01880
LOC_Os08g04500
LOC_Os08g05280
LOC_Os08g07080
LOC_Os08g10260
LOC_Os08g10500
LOC_Os08g12830
LOC_Os08g13840
LOC_Os08g15650
LOC_Os08g17160
LOC_Os08g19670
LOC_Os08g29170
LOC_Os08g31860
LOC_Os08g31950
LOC_Os08g33720
LOC_Os08g35600
LOC_Os08g37030
LOC_Os08g37660
LOC_Os08g37670
LOC_Os08g37760
LOC_Os08g39140
LOC_Os08g40270
LOC_Os08g40850
LOC_Os08g43180
LOC_Os09g05030
LOC_Os09g15044
LOC_Os09g21740
LOC_Os09g25040
LOC_Os09g25060
LOC_Os09g25090
LOC_Os09g25810
LOC_Os09g26780
LOC_Os09g27010
LOC_Os09g28000
LOC_Os09g28160
LOC_Os09g28210
LOC_Os09g28230
LOC_Os09g28390
LOC_Os09g29490
LOC_Os09g30490
LOC_Os09g31400
LOC_Os09g32200
LOC_Os09g33680
LOC_Os09g34150
LOC_Os09g34230
LOC_Os09g34340
LOC_Os09g35790
LOC_Os09g36320
LOC_Os09g36600
LOC_Os09g38320
LOC_Os09g38520
LOC_Os09g39620
LOC_Os10g01470
LOC_Os10g01480
LOC_Os10g05780
LOC_Os10g25290
LOC_Os10g30790
LOC_Os10g32760
LOC_Os10g33810
LOC_Os10g34930
LOC_Os10g36360
LOC_Os10g36500
LOC_Os10g36520
LOC_Os10g37340
LOC_Os10g37770
LOC_Os10g38080
LOC_Os10g39010
LOC_Os10g39020
LOC_Os10g39520
LOC_Os10g40590
LOC_Os10g40600
LOC_Os10g40740
LOC_Os10g41100
LOC_Os10g42299
LOC_Os10g42410
LOC_Os10g43060
LOC_Os11g05400
LOC_Os11g05410
LOC_Os11g10300
LOC_Os11g12340
LOC_Os11g28490
LOC_Os11g29300
LOC_Os11g29410
LOC_Os11g34120
LOC_Os11g36820
LOC_Os12g03350
LOC_Os12g05440
LOC_Os12g06220
LOC_Os12g07210
LOC_Os12g09640
LOC_Os12g17430
LOC_Os12g25660
LOC_Os12g36110
LOC_Os12g39310

## Sheet: down-regulated DEGs
WTCP_downregulated			GO term	Ontology	Description	Number in input list	Number in BG/Ref	p-value	FDR
LOC_Os01g04720			GO:0006629	P	lipid metabolic process	68	991	4.8e-12	3e-10
LOC_Os01g11730			GO:0005975	P	carbohydrate metabolic process	52	972	2.9e-06	8.9e-05
LOC_Os01g22352			GO:0019748	P	secondary metabolic process	27	488	0.00044	0.009
LOC_Os01g22370			GO:0003824	F	catalytic activity	343	9920	3.2e-10	8.3e-09
LOC_Os01g68050			GO:0008289	F	lipid binding	21	271	2.6e-05	0.00033
LOC_Os01g71280			GO:0016787	F	hydrolase activity	115	3112	0.00018	0.0015
LOC_Os02g43280			GO:0005576	C	extracellular region	48	559	7.2e-12	2.7e-10
LOC_Os02g48900			GO:0030312	C	external encapsulating structure	53	953	7.8e-07	9.8e-06
LOC_Os03g04680			GO:0005618	C	cell wall	53	943	5.7e-07	9.8e-06
LOC_Os03g20720			GO:0005886	C	plasma membrane	111	3116	0.00086	0.0082
LOC_Os03g22040			GO:0005783	C	endoplasmic reticulum	28	562	0.0016	0.012
LOC_Os03g52070
LOC_Os04g02530
LOC_Os04g02900
LOC_Os04g32030
LOC_Os04g43020
LOC_Os04g51980
LOC_Os05g32130
LOC_Os06g08080
LOC_Os06g37560
LOC_Os06g44610
LOC_Os06g46570
LOC_Os07g06620
LOC_Os07g30810
LOC_Os08g04540
LOC_Os09g04710
LOC_Os10g28200
LOC_Os10g36170
LOC_Os11g35060
LOC_Os12g43363
LOC_Os01g02150
LOC_Os01g04710
LOC_Os01g11010
LOC_Os01g15770
LOC_Os01g25500
LOC_Os01g33160
LOC_Os01g36294
LOC_Os01g42200
LOC_Os01g43140
LOC_Os01g46340
LOC_Os01g52710
LOC_Os01g55000
LOC_Os01g63540
LOC_Os01g64860
LOC_Os01g65700
LOC_Os01g67860
LOC_Os01g70340
LOC_Os01g71420
LOC_Os02g03294
LOC_Os02g05830
LOC_Os02g09359
LOC_Os02g40260
LOC_Os02g40430
LOC_Os02g44320
LOC_Os02g49920
LOC_Os03g04660
LOC_Os03g06700
LOC_Os03g08100
LOC_Os03g08360
LOC_Os03g08470
LOC_Os03g10030
LOC_Os03g10820
LOC_Os03g14170
LOC_Os03g16980
LOC_Os03g17850
LOC_Os03g18590
LOC_Os03g25330
LOC_Os03g25990
LOC_Os03g26530
LOC_Os03g29920
LOC_Os03g40540
LOC_Os03g44420
LOC_Os03g47010
LOC_Os03g50030
LOC_Os03g55230
LOC_Os03g56380
LOC_Os03g59300
LOC_Os03g61720
LOC_Os04g01960
LOC_Os04g02640
LOC_Os04g09604
LOC_Os04g21320
LOC_Os04g28520
LOC_Os04g31484
LOC_Os04g31520
LOC_Os04g33990
LOC_Os04g35810
LOC_Os04g37480
LOC_Os04g46400
LOC_Os04g46740
LOC_Os04g51990
LOC_Os04g52164
LOC_Os04g52320
LOC_Os04g56060
LOC_Os04g57430
LOC_Os04g58320
LOC_Os04g58734
LOC_Os05g03174
LOC_Os05g03450
LOC_Os05g15850
LOC_Os05g33130
LOC_Os05g33690
LOC_Os05g37600
LOC_Os05g39990
LOC_Os05g48270
LOC_Os05g51440
LOC_Os06g05630
LOC_Os06g06780
LOC_Os06g07300
LOC_Os06g09340
LOC_Os06g10890
LOC_Os06g14630
LOC_Os06g14810
LOC_Os06g22330
LOC_Os06g26234
LOC_Os06g28480
LOC_Os06g28820
LOC_Os06g30950
LOC_Os06g43600
LOC_Os06g46680
LOC_Os06g49000
LOC_Os06g49770
LOC_Os07g01370
LOC_Os07g05460
LOC_Os07g05470
LOC_Os07g07230
LOC_Os07g09140
LOC_Os07g34720
LOC_Os07g36630
LOC_Os07g40870
LOC_Os07g40910
LOC_Os07g41050
LOC_Os07g44370
LOC_Os08g08980
LOC_Os08g16260
LOC_Os08g29200
LOC_Os08g33940
LOC_Os08g34320
LOC_Os08g34550
LOC_Os08g35090
LOC_Os08g35750
LOC_Os08g38400
LOC_Os09g07154
LOC_Os09g18450
LOC_Os09g20540
LOC_Os09g20684
LOC_Os09g23560
LOC_Os09g25850
LOC_Os09g31370
LOC_Os09g39760
LOC_Os10g01920
LOC_Os10g05069
LOC_Os10g11270
LOC_Os10g11980
LOC_Os10g35670
LOC_Os10g36160
LOC_Os10g40420
LOC_Os11g08590
LOC_Os11g26200
LOC_Os11g27550
LOC_Os11g37910
LOC_Os11g45410
LOC_Os12g02300
LOC_Os12g08720
LOC_Os12g37650
LOC_Os12g38370
LOC_Os12g38810
LOC_Os01g15830
LOC_Os01g19480
LOC_Os01g21960
LOC_Os01g22660
LOC_Os01g24710
LOC_Os01g39830
LOC_Os01g41010
LOC_Os01g43580
LOC_Os01g44130
LOC_Os01g59150
LOC_Os01g59819
LOC_Os01g59870
LOC_Os01g60340
LOC_Os01g61160
LOC_Os01g64970
LOC_Os01g68930
LOC_Os01g69960
LOC_Os01g70830
LOC_Os01g74410
LOC_Os02g02230
LOC_Os02g02320
LOC_Os02g03790
LOC_Os02g05692
LOC_Os02g05900
LOC_Os02g07060
LOC_Os02g08230
LOC_Os02g09740
LOC_Os02g15690
LOC_Os02g21550
LOC_Os02g30650
LOC_Os02g36619
LOC_Os02g40100
LOC_Os02g41590
LOC_Os02g43194
LOC_Os02g47420
LOC_Os02g48450
LOC_Os02g55870
LOC_Os02g57060
LOC_Os02g57120
LOC_Os02g57140
LOC_Os03g01270
LOC_Os03g03350
LOC_Os03g03570
LOC_Os03g05330
LOC_Os03g08624
LOC_Os03g13130
LOC_Os03g13210
LOC_Os03g14642
LOC_Os03g17840
LOC_Os03g18120
LOC_Os03g18980
LOC_Os03g19350
LOC_Os03g21970
LOC_Os03g28330
LOC_Os03g43670
LOC_Os03g58940
LOC_Os03g59200
LOC_Os03g61010
LOC_Os03g61620
LOC_Os03g63370
LOC_Os03g64320
LOC_Os04g03210
LOC_Os04g05050
LOC_Os04g06910
LOC_Os04g07830
LOC_Os04g28620
LOC_Os04g32540
LOC_Os04g32860
LOC_Os04g38310
LOC_Os04g49430
LOC_Os04g51920
LOC_Os04g54870
LOC_Os04g56390
LOC_Os04g58700
LOC_Os05g04170
LOC_Os05g04820
LOC_Os05g06110
LOC_Os05g07940
LOC_Os05g11990
LOC_Os05g15630
LOC_Os05g28780
LOC_Os05g30750
LOC_Os05g31140
LOC_Os05g33220
LOC_Os05g34320
LOC_Os05g35200
LOC_Os05g38420
LOC_Os05g47690
LOC_Os06g03800
LOC_Os06g05550
LOC_Os06g06250
LOC_Os06g10560
LOC_Os06g12790
LOC_Os06g22870
LOC_Os06g36050
LOC_Os06g36560
LOC_Os06g46270
LOC_Os07g02800
LOC_Os07g08000
LOC_Os07g10420
LOC_Os07g10440
LOC_Os07g31720
LOC_Os07g32660
LOC_Os07g33480
LOC_Os07g33650
LOC_Os07g34320
LOC_Os07g35520
LOC_Os07g37810
LOC_Os07g38590
LOC_Os07g40940
LOC_Os07g42430
LOC_Os07g42924
LOC_Os07g44070
LOC_Os07g44350
LOC_Os07g44960
LOC_Os07g47480
LOC_Os07g48200
LOC_Os07g48370
LOC_Os07g48390
LOC_Os07g48750
LOC_Os07g49140
LOC_Os08g01274
LOC_Os08g05870
LOC_Os08g07100
LOC_Os08g08960
LOC_Os08g10550
LOC_Os08g15020
LOC_Os08g23810
LOC_Os08g29760
LOC_Os08g30340
LOC_Os08g36760
LOC_Os08g42470
LOC_Os09g10274
LOC_Os09g32010
LOC_Os09g36730
LOC_Os09g36860
LOC_Os09g39410
LOC_Os10g05980
LOC_Os10g14920
LOC_Os10g17790
LOC_Os10g20610
LOC_Os10g33790
LOC_Os10g36060
LOC_Os10g41060
LOC_Os10g42620
LOC_Os11g02369
LOC_Os11g20370
LOC_Os11g37960
LOC_Os12g02040
LOC_Os12g05600
LOC_Os12g07160
LOC_Os12g08200
LOC_Os12g12470
LOC_Os12g26940
LOC_Os12g28770
LOC_Os12g36100
LOC_Os12g37840
LOC_Os12g38290
LOC_Os12g41690
LOC_Os12g44100
LOC_Os12g44230
LOC_Os01g01190
LOC_Os01g02060
LOC_Os01g02139
LOC_Os01g02870
LOC_Os01g03100
LOC_Os01g03390
LOC_Os01g03490
LOC_Os01g03620
LOC_Os01g07570
LOC_Os01g08630
LOC_Os01g09620
LOC_Os01g11710
LOC_Os01g13610
LOC_Os01g15540
LOC_Os01g16030
LOC_Os01g18050
LOC_Os01g18240
LOC_Os01g18744
LOC_Os01g20730
LOC_Os01g21630
LOC_Os01g22560
LOC_Os01g22570
LOC_Os01g25560
LOC_Os01g41730
LOC_Os01g44970
LOC_Os01g47080
LOC_Os01g47470
LOC_Os01g47780
LOC_Os01g48910
LOC_Os01g51840
LOC_Os01g53240
LOC_Os01g54590
LOC_Os01g55830
LOC_Os01g56350
LOC_Os01g58910
LOC_Os01g60770
LOC_Os01g62490
LOC_Os01g63580
LOC_Os01g64520
LOC_Os01g64910
LOC_Os01g65550
LOC_Os01g66200
LOC_Os01g67240
LOC_Os01g67390
LOC_Os01g68589
LOC_Os01g68598
LOC_Os01g68890
LOC_Os01g68900
LOC_Os01g71170
LOC_Os01g71220
LOC_Os01g71474
LOC_Os01g72290
LOC_Os01g73980
LOC_Os02g02210
LOC_Os02g02670
LOC_Os02g04760
LOC_Os02g08530
LOC_Os02g11700
LOC_Os02g12730
LOC_Os02g12790
LOC_Os02g13370
LOC_Os02g13870
LOC_Os02g20560
LOC_Os02g20850
LOC_Os02g24700
LOC_Os02g30240
LOC_Os02g32650
LOC_Os02g35020
LOC_Os02g35230
LOC_Os02g36550
LOC_Os02g37254
LOC_Os02g37830
LOC_Os02g43670
LOC_Os02g43740
LOC_Os02g43870
LOC_Os02g43900
LOC_Os02g44108
LOC_Os02g45160
LOC_Os02g45310
LOC_Os02g46600
LOC_Os02g47610
LOC_Os02g47880
LOC_Os02g49720
LOC_Os02g50000
LOC_Os02g50630
LOC_Os02g50640
LOC_Os02g51620
LOC_Os02g52490
LOC_Os02g53200
LOC_Os02g53520
LOC_Os02g54060
LOC_Os02g54190
LOC_Os02g56140
LOC_Os02g56920
LOC_Os02g58214
LOC_Os02g58480
LOC_Os02g58720
LOC_Os03g01800
LOC_Os03g01820
LOC_Os03g02190
LOC_Os03g02240
LOC_Os03g02660
LOC_Os03g03164
LOC_Os03g04220
LOC_Os03g04240
LOC_Os03g05334
LOC_Os03g06170
LOC_Os03g06940
LOC_Os03g08790
LOC_Os03g09020
LOC_Os03g12030
LOC_Os03g13200
LOC_Os03g13820
LOC_Os03g14030
LOC_Os03g14610
LOC_Os03g14900
LOC_Os03g16610
LOC_Os03g18130
LOC_Os03g18370
LOC_Os03g18850
LOC_Os03g22010
LOC_Os03g22020
LOC_Os03g22800
LOC_Os03g24870
LOC_Os03g25550
LOC_Os03g27480
LOC_Os03g29150
LOC_Os03g31750
LOC_Os03g32470
LOC_Os03g43510
LOC_Os03g48600
LOC_Os03g51150
LOC_Os03g52370
LOC_Os03g52390
LOC_Os03g52630
LOC_Os03g53360
LOC_Os03g54050
LOC_Os03g55310
LOC_Os03g55530
LOC_Os03g55670
LOC_Os03g59280
LOC_Os03g61120
LOC_Os03g61150
LOC_Os03g61740
LOC_Os03g64170
LOC_Os03g64310
LOC_Os04g01500
LOC_Os04g01710
LOC_Os04g14680
LOC_Os04g16450
LOC_Os04g16970
LOC_Os04g22910
LOC_Os04g27190
LOC_Os04g27670
LOC_Os04g31240
LOC_Os04g31350
LOC_Os04g31410
LOC_Os04g31460
LOC_Os04g32940
LOC_Os04g35090
LOC_Os04g37500
LOC_Os04g40040
LOC_Os04g40730
LOC_Os04g41640
LOC_Os04g42620
LOC_Os04g42770
LOC_Os04g42840
LOC_Os04g44610
LOC_Os04g46130
LOC_Os04g46560
LOC_Os04g46780
LOC_Os04g46830
LOC_Os04g47180
LOC_Os04g47250
LOC_Os04g47480
LOC_Os04g47520
LOC_Os04g52370
LOC_Os04g52720
LOC_Os04g54380
LOC_Os04g54390
LOC_Os04g54810
LOC_Os04g54930
LOC_Os04g55159
LOC_Os04g55620
LOC_Os04g56430
LOC_Os04g57800
LOC_Os04g58130
LOC_Os04g58860
LOC_Os04g59380
LOC_Os05g01700
LOC_Os05g01810
LOC_Os05g02820
LOC_Os05g03070
LOC_Os05g06720
LOC_Os05g07060
LOC_Os05g08370
LOC_Os05g08554
LOC_Os05g09704
LOC_Os05g10210
LOC_Os05g13520
LOC_Os05g16930
LOC_Os05g20050
LOC_Os05g26820
LOC_Os05g28520
LOC_Os05g30010
LOC_Os05g31280
LOC_Os05g32500
LOC_Os05g33270
LOC_Os05g34760
LOC_Os05g36010
LOC_Os05g36050
LOC_Os05g37830
LOC_Os05g37950
LOC_Os05g38230
LOC_Os05g39840
LOC_Os05g40200
LOC_Os05g41220
LOC_Os05g41910
LOC_Os05g41990
LOC_Os05g43390
LOC_Os05g43860
LOC_Os05g44630
LOC_Os05g45180
LOC_Os05g46550
LOC_Os05g47790
LOC_Os05g49040
LOC_Os05g50800
LOC_Os05g50990
LOC_Os05g51570
LOC_Os06g01480
LOC_Os06g01660
LOC_Os06g02210
LOC_Os06g02900
LOC_Os06g04169
LOC_Os06g05930
LOC_Os06g10230
LOC_Os06g11500
LOC_Os06g17440
LOC_Os06g19530
LOC_Os06g20920
LOC_Os06g21210
LOC_Os06g21240
LOC_Os06g21250
LOC_Os06g21270
LOC_Os06g24404
LOC_Os06g29804
LOC_Os06g30730
LOC_Os06g33880
LOC_Os06g34120
LOC_Os06g35970
LOC_Os06g38960
LOC_Os06g41910
LOC_Os06g42800
LOC_Os06g43620
LOC_Os06g43930
LOC_Os06g48810
LOC_Os06g49320
LOC_Os06g50080
LOC_Os07g01100
LOC_Os07g04020
LOC_Os07g04190
LOC_Os07g05110
LOC_Os07g05360
LOC_Os07g06570
LOC_Os07g10770
LOC_Os07g15370
LOC_Os07g18750
LOC_Os07g24190
LOC_Os07g31840
LOC_Os07g32790
LOC_Os07g34020
LOC_Os07g37350
LOC_Os07g38060
LOC_Os07g38490
LOC_Os07g40690
LOC_Os07g40890
LOC_Os07g41320
LOC_Os07g43990
LOC_Os07g44090
LOC_Os07g45060
LOC_Os07g47210
LOC_Os07g47830
LOC_Os07g48790
LOC_Os07g48800
LOC_Os07g49370
LOC_Os08g01220
LOC_Os08g01310
LOC_Os08g06090
LOC_Os08g08970
LOC_Os08g09170
LOC_Os08g10150
LOC_Os08g10310
LOC_Os08g12840
LOC_Os08g17410
LOC_Os08g23180
LOC_Os08g24790
LOC_Os08g25720
LOC_Os08g28980
LOC_Os08g30080
LOC_Os08g31030
LOC_Os08g32160
LOC_Os08g33110
LOC_Os08g33440
LOC_Os08g35710
LOC_Os08g35760
LOC_Os08g37580
LOC_Os08g38990
LOC_Os08g40420
LOC_Os08g42350
LOC_Os08g42870
LOC_Os08g43400
LOC_Os08g44620
LOC_Os09g03939
LOC_Os09g04624
LOC_Os09g10600
LOC_Os09g12720
LOC_Os09g13440
LOC_Os09g19650
LOC_Os09g19930
LOC_Os09g20880
LOC_Os09g27250
LOC_Os09g31230
LOC_Os09g31478
LOC_Os09g33460
LOC_Os09g33580
LOC_Os09g33710
LOC_Os09g36880
LOC_Os09g37050
LOC_Os09g37330
LOC_Os09g38440
LOC_Os09g39430
LOC_Os10g02040
LOC_Os10g02070
LOC_Os10g04090
LOC_Os10g05970
LOC_Os10g07210
LOC_Os10g08026
LOC_Os10g12750
LOC_Os10g20710
LOC_Os10g20890
LOC_Os10g21670
LOC_Os10g22520
LOC_Os10g22590
LOC_Os10g26940
LOC_Os10g27110
LOC_Os10g28680
LOC_Os10g30290
LOC_Os10g30390
LOC_Os10g32830
LOC_Os10g33520
LOC_Os10g33530
LOC_Os10g34480
LOC_Os10g36848
LOC_Os10g38580
LOC_Os10g38800
LOC_Os10g38920
LOC_Os10g39420
LOC_Os10g39740
LOC_Os10g40290
LOC_Os10g40510
LOC_Os10g40700
LOC_Os10g40720
LOC_Os10g40730
LOC_Os10g40934
LOC_Os11g05190
LOC_Os11g06900
LOC_Os11g07670
LOC_Os11g07680
LOC_Os11g09050
LOC_Os11g11110
LOC_Os11g14400
LOC_Os11g15050
LOC_Os11g18947
LOC_Os11g20090
LOC_Os11g26350
LOC_Os11g27000
LOC_Os11g30370
LOC_Os11g30570
LOC_Os11g31550
LOC_Os11g34730
LOC_Os11g35410
LOC_Os11g35720
LOC_Os11g36350
LOC_Os11g37980
LOC_Os11g41160
LOC_Os11g42210
LOC_Os11g42230
LOC_Os11g42510
LOC_Os11g42970
LOC_Os11g44960
LOC_Os11g48040
LOC_Os11g48060
LOC_Os12g02030
LOC_Os12g02310
LOC_Os12g05680
LOC_Os12g08160
LOC_Os12g08170
LOC_Os12g08920
LOC_Os12g13100
LOC_Os12g17160
LOC_Os12g23280
LOC_Os12g30824
LOC_Os12g31450
LOC_Os12g31860
LOC_Os12g32260
LOC_Os12g34350
LOC_Os12g34524
LOC_Os12g34802
LOC_Os12g37510
LOC_Os12g38051
LOC_Os12g38400
LOC_Os12g40890
LOC_Os12g41140
LOC_Os12g41720
LOC_Os12g43510
