# Supplementary material for: Rice H2A.Z negatively regulates genes responsive to nutrient starvation but promotes expression of key housekeeping genes
Source: J Exp Bot. 2018 Jun 28;69(20):4907–19. doi: 10.1093/jxb/ery244 (PMC6137989; doi:10.1093/jxb/ery244)
Supplement: supplementary_dataset_S3 [file ery244_suppl_supplementary_dataset_s3.xlsx]

## Sheet: read me
Supplementary Dataset 3. Gene lists and significantly enriched GO terms for genes with differential H2A.Z peaks or differential expression between OsARP6-RNAi and WT grown under control conditions.

## Sheet: H2AZ decrease TSS
WTarp6_dec_TSS			GO term	Ontology	Description	Number in input list	Number in BG/Ref	p-value	FDR
LOC_Os07g12890			GO:0010467	P	gene expression	216	791	2.8e-07	2.2e-05
LOC_Os01g05820			GO:0034645	P	cellular macromolecule biosynthetic process	179	664	5.5e-06	8.6e-05
LOC_Os01g16714			GO:0044249	P	cellular biosynthetic process	179	664	5.5e-06	8.6e-05
LOC_Os04g32260			GO:0009059	P	macromolecule biosynthetic process	179	664	5.5e-06	8.6e-05
LOC_Os04g57010			GO:0006412	P	translation	179	664	5.5e-06	8.6e-05
LOC_Os09g28480			GO:0009056	P	catabolic process	335	1458	0.00012	0.0016
LOC_Os11g13820			GO:0003723	F	RNA binding	170	573	7.1e-08	2.2e-06
LOC_Os04g53680			GO:0008135	F	translation factor activity, nucleic acid binding	47	133	0.00017	0.0027
LOC_Os01g09252			GO:0044424	C	intracellular part	2288	10327	5.8e-26	2.3e-24
LOC_Os01g39250			GO:0005622	C	intracellular	2370	10775	1e-25	2.3e-24
LOC_Os02g19924			GO:0005737	C	cytoplasm	1899	8386	1.3e-23	2e-22
LOC_Os01g07390			GO:0044444	C	cytoplasmic part	1763	7709	5.1e-23	5.7e-22
LOC_Os01g46580			GO:0043231	C	intracellular membrane-bounded organelle	1863	8465	7.2e-18	4.1e-17
LOC_Os02g02920			GO:0043229	C	intracellular organelle	1915	8737	7.2e-18	4.1e-17
LOC_Os02g29980			GO:0043227	C	membrane-bounded organelle	1863	8465	7.2e-18	4.1e-17
LOC_Os02g43920			GO:0043226	C	organelle	1915	8737	7.2e-18	4.1e-17
LOC_Os03g02480			GO:0009536	C	plastid	772	3323	4.5e-10	2.2e-09
LOC_Os03g44620			GO:0005829	C	cytosol	545	2287	1.5e-08	6.9e-08
LOC_Os04g59400			GO:0044464	C	cell part	2781	14141	7.2e-07	2.9e-06
LOC_Os06g01980			GO:0044428	C	nuclear part	164	582	1.7e-06	5.3e-06
LOC_Os07g34390			GO:0044446	C	intracellular organelle part	164	582	1.7e-06	5.3e-06
LOC_Os11g37510			GO:0044422	C	organelle part	164	582	1.7e-06	5.3e-06
LOC_Os03g03410			GO:0005739	C	mitochondrion	276	1132	1.7e-05	5.1e-05
LOC_Os05g25770			GO:0031974	C	membrane-enclosed lumen	141	516	3e-05	7.2e-05
LOC_Os03g50310			GO:0031981	C	nuclear lumen	141	516	3e-05	7.2e-05
LOC_Os07g47260			GO:0043233	C	organelle lumen	141	516	3e-05	7.2e-05
LOC_Os01g09570			GO:0070013	C	intracellular organelle lumen	141	516	3e-05	7.2e-05
LOC_Os01g67480			GO:0005634	C	nucleus	628	3020	0.0018	0.004
LOC_Os02g03410			GO:0005654	C	nucleoplasm	53	178	0.0019	0.0042
LOC_Os03g11440			GO:0005730	C	nucleolus	94	363	0.0023	0.0048
LOC_Os04g40400			GO:0031975	C	envelope	27	77	0.0042	0.0069
LOC_Os05g10940			GO:0031967	C	organelle envelope	27	77	0.0042	0.0069
LOC_Os08g06630			GO:0012505	C	endomembrane system	27	77	0.0042	0.0069
LOC_Os08g35480			GO:0005635	C	nuclear envelope	27	77	0.0042	0.0069
LOC_Os09g24990			GO:0005768	C	endosome	32	96	0.0037	0.0069
LOC_Os01g22230			GO:0005777	C	peroxisome	51	191	0.013	0.02
LOC_Os05g37600			GO:0042579	C	microbody	51	191	0.013	0.02
LOC_Os10g27330			GO:0043232	C	intracellular non-membrane-bounded organelle	201	918	0.014	0.02
LOC_Os12g13640			GO:0043228	C	non-membrane-bounded organelle	201	918	0.014	0.02
LOC_Os04g02620			GO:0005794	C	Golgi apparatus	80	337	0.025	0.035
LOC_Os06g05630
LOC_Os07g43810
LOC_Os03g29150
LOC_Os04g59494
LOC_Os10g14180
LOC_Os03g47610
LOC_Os03g49710
LOC_Os03g61260
LOC_Os07g46340
LOC_Os11g38020
LOC_Os01g05810
LOC_Os01g14900
LOC_Os01g15000
LOC_Os01g41890
LOC_Os01g52514
LOC_Os01g57854
LOC_Os01g73170
LOC_Os02g39850
LOC_Os02g47160
LOC_Os02g50150
LOC_Os03g62070
LOC_Os04g01674
LOC_Os04g55150
LOC_Os05g01030
LOC_Os05g04584
LOC_Os05g05660
LOC_Os05g08530
LOC_Os05g29790
LOC_Os06g12360
LOC_Os06g20140
LOC_Os06g28890
LOC_Os06g40700
LOC_Os06g46240
LOC_Os07g23430
LOC_Os07g42200
LOC_Os08g02120
LOC_Os08g29160
LOC_Os08g31200
LOC_Os08g42550
LOC_Os09g16760
LOC_Os09g25600
LOC_Os10g02380
LOC_Os10g05088
LOC_Os10g25380
LOC_Os10g33104
LOC_Os10g33170
LOC_Os10g38489
LOC_Os10g38630
LOC_Os10g38900
LOC_Os11g05690
LOC_Os11g19210
LOC_Os11g25780
LOC_Os11g39290
LOC_Os01g51980
LOC_Os02g47470
LOC_Os05g04490
LOC_Os06g27910
LOC_Os06g44020
LOC_Os07g36690
LOC_Os08g28890
LOC_Os10g37850
LOC_Os01g39180
LOC_Os01g47730
LOC_Os01g61630
LOC_Os01g71240
LOC_Os02g05830
LOC_Os02g06540
LOC_Os02g29220
LOC_Os02g47450
LOC_Os02g49700
LOC_Os02g54780
LOC_Os03g04340
LOC_Os03g15870
LOC_Os03g46250
LOC_Os03g46600
LOC_Os04g25490
LOC_Os04g27820
LOC_Os04g41310
LOC_Os04g45140
LOC_Os05g04960
LOC_Os05g28740
LOC_Os05g40950
LOC_Os06g05600
LOC_Os06g11740
LOC_Os06g37150
LOC_Os06g48330
LOC_Os07g03960
LOC_Os07g09520
LOC_Os07g32550
LOC_Os07g42970
LOC_Os07g46770
LOC_Os08g10470
LOC_Os08g15450
LOC_Os08g36450
LOC_Os08g42020
LOC_Os09g15639
LOC_Os09g24640
LOC_Os09g27850
LOC_Os09g38560
LOC_Os10g22100
LOC_Os10g25310
LOC_Os10g31050
LOC_Os10g41460
LOC_Os11g01210
LOC_Os11g08440
LOC_Os12g08090
LOC_Os01g05530
LOC_Os01g12470
LOC_Os01g12950
LOC_Os01g18850
LOC_Os01g24920
LOC_Os01g37825
LOC_Os01g57490
LOC_Os01g64990
LOC_Os01g68020
LOC_Os01g73680
LOC_Os02g09690
LOC_Os02g14059
LOC_Os02g14800
LOC_Os02g21430
LOC_Os02g50970
LOC_Os02g54110
LOC_Os03g02980
LOC_Os03g10780
LOC_Os03g18620
LOC_Os03g41229
LOC_Os03g42840
LOC_Os03g55600
LOC_Os03g58970
LOC_Os03g59146
LOC_Os04g10380
LOC_Os04g17050
LOC_Os04g20960
LOC_Os04g41490
LOC_Os04g54790
LOC_Os04g56160
LOC_Os05g01690
LOC_Os05g14860
LOC_Os05g23990
LOC_Os05g39680
LOC_Os05g41510
LOC_Os05g45750
LOC_Os06g35530
LOC_Os07g08300
LOC_Os07g11000
LOC_Os07g40710
LOC_Os07g42440
LOC_Os08g20000
LOC_Os08g34070
LOC_Os08g36994
LOC_Os09g02810
LOC_Os09g19790
LOC_Os09g19940
LOC_Os10g11110
LOC_Os10g33690
LOC_Os10g36530
LOC_Os11g06810
LOC_Os11g12270
LOC_Os12g18760
LOC_Os12g35630
LOC_Os12g41380
LOC_Os12g42210
LOC_Os12g42730
LOC_Os01g03050
LOC_Os01g03730
LOC_Os01g07400
LOC_Os01g08290
LOC_Os01g11860
LOC_Os01g16180
LOC_Os01g32080
LOC_Os01g35040
LOC_Os01g42120
LOC_Os01g46720
LOC_Os01g48790
LOC_Os01g52500
LOC_Os01g53560
LOC_Os01g53620
LOC_Os01g53720
LOC_Os01g54850
LOC_Os01g58580
LOC_Os01g62410
LOC_Os01g63400
LOC_Os01g67960
LOC_Os01g73460
LOC_Os02g03360
LOC_Os02g03560
LOC_Os02g12654
LOC_Os02g33020
LOC_Os02g36870
LOC_Os02g45180
LOC_Os02g46320
LOC_Os02g46520
LOC_Os02g47360
LOC_Os02g51140
LOC_Os02g54510
LOC_Os03g02110
LOC_Os03g05720
LOC_Os03g05806
LOC_Os03g07190
LOC_Os03g07820
LOC_Os03g11890
LOC_Os03g13380
LOC_Os03g13800
LOC_Os03g17690
LOC_Os03g18680
LOC_Os03g19680
LOC_Os03g20700
LOC_Os03g22320
LOC_Os03g25620
LOC_Os03g32580
LOC_Os03g37100
LOC_Os03g38950
LOC_Os03g44800
LOC_Os03g47500
LOC_Os03g48260
LOC_Os03g49220
LOC_Os03g49464
LOC_Os03g50120
LOC_Os03g56390
LOC_Os03g58540
LOC_Os03g58840
LOC_Os03g60710
LOC_Os03g61130
LOC_Os03g61710
LOC_Os04g08340
LOC_Os04g33490
LOC_Os04g36054
LOC_Os04g37600
LOC_Os04g37619
LOC_Os04g38870
LOC_Os04g40420
LOC_Os04g40430
LOC_Os04g40930
LOC_Os04g42480
LOC_Os04g51390
LOC_Os04g58410
LOC_Os04g58900
LOC_Os05g06440
LOC_Os05g11130
LOC_Os05g22894
LOC_Os05g28290
LOC_Os05g28870
LOC_Os05g32220
LOC_Os05g34920
LOC_Os05g41800
LOC_Os05g43170
LOC_Os05g43770
LOC_Os05g46220
LOC_Os05g46490
LOC_Os05g49020
LOC_Os06g03750
LOC_Os06g04580
LOC_Os06g05580
LOC_Os06g06120
LOC_Os06g07190
LOC_Os06g10660
LOC_Os06g21390
LOC_Os06g25250
LOC_Os06g25950
LOC_Os06g30750
LOC_Os06g33250
LOC_Os06g43650
LOC_Os06g43660
LOC_Os06g44230
LOC_Os06g47570
LOC_Os07g02770
LOC_Os07g06440
LOC_Os07g18930
LOC_Os07g25500
LOC_Os07g29224
LOC_Os07g36950
LOC_Os07g40460
LOC_Os07g41640
LOC_Os07g42800
LOC_Os07g43890
LOC_Os07g47780
LOC_Os07g48840
LOC_Os08g01600
LOC_Os08g10649
LOC_Os08g17080
LOC_Os08g28180
LOC_Os08g28830
LOC_Os08g31970
LOC_Os08g35740
LOC_Os08g37820
LOC_Os08g39050
LOC_Os08g39310
LOC_Os08g40190
LOC_Os08g41390
LOC_Os08g43540
LOC_Os08g44480
LOC_Os09g04990
LOC_Os09g23110
LOC_Os09g26700
LOC_Os09g27030
LOC_Os09g27080
LOC_Os09g34214
LOC_Os09g38060
LOC_Os10g16990
LOC_Os10g30640
LOC_Os10g34540
LOC_Os10g41150
LOC_Os11g04930
LOC_Os11g05930
LOC_Os11g06010
LOC_Os11g09010
LOC_Os11g09170
LOC_Os11g27530
LOC_Os11g31880
LOC_Os11g38440
LOC_Os11g39360
LOC_Os11g40009
LOC_Os11g41140
LOC_Os11g43960
LOC_Os11g46900
LOC_Os12g07290
LOC_Os12g07530
LOC_Os12g07730
LOC_Os12g22620
LOC_Os12g27060
LOC_Os12g44180
LOC_Os02g02890
LOC_Os04g31520
LOC_Os01g58790
LOC_Os01g33450
LOC_Os01g36410
LOC_Os01g67640
LOC_Os02g06410
LOC_Os02g09710
LOC_Os03g19420
LOC_Os03g24720
LOC_Os03g36530
LOC_Os05g04500
LOC_Os05g14890
LOC_Os05g33350
LOC_Os05g49180
LOC_Os06g04960
LOC_Os06g05310
LOC_Os06g40320
LOC_Os06g47430
LOC_Os07g38860
LOC_Os08g07590
LOC_Os09g20050
LOC_Os09g34200
LOC_Os10g34440
LOC_Os10g37034
LOC_Os10g37640
LOC_Os11g33270
LOC_Os11g38380
LOC_Os11g38390
LOC_Os11g40674
LOC_Os12g10660
LOC_Os12g11790
LOC_Os12g16770
LOC_Os12g37600
LOC_Os12g41540
LOC_Os01g07780
LOC_Os01g09720
LOC_Os01g60170
LOC_Os02g08200
LOC_Os02g52316
LOC_Os02g53250
LOC_Os03g29360
LOC_Os03g46200
LOC_Os03g52680
LOC_Os03g64060
LOC_Os04g36750
LOC_Os04g39890
LOC_Os04g47820
LOC_Os05g04690
LOC_Os05g38620
LOC_Os05g49370
LOC_Os06g04430
LOC_Os06g12550
LOC_Os06g12660
LOC_Os06g17400
LOC_Os06g39270
LOC_Os06g43410
LOC_Os07g02460
LOC_Os08g16359
LOC_Os08g23460
LOC_Os09g26900
LOC_Os10g05660
LOC_Os10g34280
LOC_Os10g34490
LOC_Os10g34990
LOC_Os10g39936
LOC_Os10g40070
LOC_Os12g05770
LOC_Os12g10450
LOC_Os12g36070
LOC_Os12g38120
LOC_Os12g38220
LOC_Os02g09620
LOC_Os03g03330
LOC_Os03g11840
LOC_Os03g49440
LOC_Os04g11200
LOC_Os04g45940
LOC_Os04g53260
LOC_Os07g39680
LOC_Os08g20400
LOC_Os08g34984
LOC_Os12g03170
LOC_Os12g07360
LOC_Os12g37900
LOC_Os01g08750
LOC_Os01g26370
LOC_Os01g40250
LOC_Os01g44220
LOC_Os01g56670
LOC_Os01g72780
LOC_Os02g09170
LOC_Os02g52390
LOC_Os03g21240
LOC_Os03g29960
LOC_Os03g62750
LOC_Os04g01970
LOC_Os04g31804
LOC_Os04g36062
LOC_Os04g44710
LOC_Os05g05720
LOC_Os05g37434
LOC_Os05g46330
LOC_Os06g20410
LOC_Os07g32530
LOC_Os08g34970
LOC_Os08g37320
LOC_Os08g42740
LOC_Os09g03750
LOC_Os09g11450
LOC_Os09g39462
LOC_Os11g34624
LOC_Os12g27190
LOC_Os01g03030
LOC_Os01g37920
LOC_Os01g40370
LOC_Os01g41220
LOC_Os01g42830
LOC_Os01g43520
LOC_Os01g49510
LOC_Os01g50030
LOC_Os01g50050
LOC_Os01g50960
LOC_Os01g55290
LOC_Os01g62040
LOC_Os01g70370
LOC_Os02g26850
LOC_Os02g36960
LOC_Os02g49130
LOC_Os02g49326
LOC_Os02g54000
LOC_Os03g31760
LOC_Os03g47120
LOC_Os03g48040
LOC_Os03g58740
LOC_Os03g62974
LOC_Os04g26920
LOC_Os04g38950
LOC_Os04g43340
LOC_Os04g46290
LOC_Os04g57020
LOC_Os04g58240
LOC_Os05g48220
LOC_Os05g49300
LOC_Os06g02500
LOC_Os06g12950
LOC_Os06g30790
LOC_Os06g51084
LOC_Os07g08170
LOC_Os07g35050
LOC_Os08g04440
LOC_Os08g28860
LOC_Os08g32085
LOC_Os09g07800
LOC_Os09g13940
LOC_Os09g25760
LOC_Os09g30120
LOC_Os09g32940
LOC_Os09g33810
LOC_Os11g43890
LOC_Os12g38630
LOC_Os01g68450
LOC_Os04g14690
LOC_Os09g34160
LOC_Os12g37260
LOC_Os01g03980
LOC_Os01g43460
LOC_Os01g46800
LOC_Os02g07110
LOC_Os02g39360
LOC_Os02g51930
LOC_Os02g52990
LOC_Os04g43060
LOC_Os04g43200
LOC_Os04g45810
LOC_Os05g37530
LOC_Os05g50710
LOC_Os07g08160
LOC_Os07g37420
LOC_Os07g37620
LOC_Os07g46510
LOC_Os07g47640
LOC_Os10g21860
LOC_Os11g06150
LOC_Os01g43560
LOC_Os01g61680
LOC_Os02g03020
LOC_Os02g15540
LOC_Os02g38740
LOC_Os02g38890
LOC_Os02g55060
LOC_Os03g03290
LOC_Os03g31510
LOC_Os03g42130
LOC_Os03g58320
LOC_Os05g08620
LOC_Os05g24650
LOC_Os05g43910
LOC_Os06g10510
LOC_Os07g39590
LOC_Os09g25610
LOC_Os10g02670
LOC_Os10g25040
LOC_Os11g06780
LOC_Os11g44000
LOC_Os11g44570
LOC_Os12g38640
LOC_Os03g48000
LOC_Os03g60620
LOC_Os04g21130
LOC_Os04g56530
LOC_Os05g01470
LOC_Os05g48760
LOC_Os06g38764
LOC_Os07g06660
LOC_Os10g22869
LOC_Os11g28480
LOC_Os12g08180
LOC_Os01g01160
LOC_Os01g15640
LOC_Os01g15900
LOC_Os01g33000
LOC_Os01g34050
LOC_Os01g47630
LOC_Os01g61400
LOC_Os01g66190
LOC_Os02g20360
LOC_Os02g30900
LOC_Os02g33580
LOC_Os02g47580
LOC_Os02g51350
LOC_Os03g08860
LOC_Os03g12370
LOC_Os03g14510
LOC_Os03g19020
LOC_Os03g23980
LOC_Os03g62170
LOC_Os04g02050
LOC_Os04g47370
LOC_Os04g57690
LOC_Os05g04620
LOC_Os06g08670
LOC_Os06g39690
LOC_Os06g48570
LOC_Os06g51360
LOC_Os07g22350
LOC_Os07g38830
LOC_Os07g46330
LOC_Os07g48310
LOC_Os08g44400
LOC_Os09g04790
LOC_Os09g12540
LOC_Os09g29430
LOC_Os09g30340
LOC_Os09g34140
LOC_Os10g25430
LOC_Os12g01530
LOC_Os12g06520
LOC_Os12g08810
LOC_Os12g27220
LOC_Os01g22370
LOC_Os01g28030
LOC_Os02g18990
LOC_Os03g08600
LOC_Os03g55310
LOC_Os03g55670
LOC_Os05g38230
LOC_Os05g46950
LOC_Os06g06550
LOC_Os06g43044
LOC_Os07g05460
LOC_Os07g36630
LOC_Os10g11270
LOC_Os11g26200
LOC_Os12g34524
LOC_Os01g04230
LOC_Os01g06580
LOC_Os01g11010
LOC_Os01g15240
LOC_Os01g42200
LOC_Os01g68589
LOC_Os02g14890
LOC_Os02g41650
LOC_Os02g44670
LOC_Os03g28160
LOC_Os03g58110
LOC_Os03g63760
LOC_Os04g41640
LOC_Os04g43760
LOC_Os04g46400
LOC_Os04g48416
LOC_Os05g19670
LOC_Os05g33140
LOC_Os05g39400
LOC_Os05g47700
LOC_Os06g02730
LOC_Os06g10670
LOC_Os07g01370
LOC_Os08g35750
LOC_Os09g20980
LOC_Os10g21670
LOC_Os11g17560
LOC_Os12g38350
LOC_Os12g38360
LOC_Os01g15320
LOC_Os01g22570
LOC_Os01g37510
LOC_Os01g46790
LOC_Os02g30240
LOC_Os02g44320
LOC_Os03g06350
LOC_Os03g06700
LOC_Os03g55230
LOC_Os04g37480
LOC_Os05g11990
LOC_Os05g15850
LOC_Os06g02810
LOC_Os06g28050
LOC_Os07g09140
LOC_Os07g42520
LOC_Os11g40030
LOC_Os12g02300
LOC_Os12g07580
LOC_Os01g31870
LOC_Os01g60340
LOC_Os02g13660
LOC_Os02g33610
LOC_Os02g40430
LOC_Os02g41470
LOC_Os03g11520
LOC_Os03g50510
LOC_Os03g62640
LOC_Os04g01300
LOC_Os04g41260
LOC_Os04g54800
LOC_Os05g05480
LOC_Os05g33040
LOC_Os06g02380
LOC_Os06g33549
LOC_Os06g48510
LOC_Os07g30200
LOC_Os08g23430
LOC_Os08g32930
LOC_Os09g04210
LOC_Os10g02760
LOC_Os10g05069
LOC_Os11g14230
LOC_Os11g32270
LOC_Os11g42510
LOC_Os12g16280
LOC_Os12g17910
LOC_Os12g20144
LOC_Os12g36194
LOC_Os01g18210
LOC_Os01g31610
LOC_Os01g43390
LOC_Os01g65090
LOC_Os01g65440
LOC_Os01g70340
LOC_Os02g04690
LOC_Os02g07230
LOC_Os02g19970
LOC_Os02g21660
LOC_Os03g18590
LOC_Os03g43684
LOC_Os03g45320
LOC_Os04g11970
LOC_Os04g31340
LOC_Os04g47870
LOC_Os04g48410
LOC_Os05g03480
LOC_Os05g08570
LOC_Os05g09704
LOC_Os05g42330
LOC_Os05g46200
LOC_Os05g49220
LOC_Os06g29180
LOC_Os06g40740
LOC_Os06g44610
LOC_Os07g17689
LOC_Os07g42450
LOC_Os07g48520
LOC_Os08g03380
LOC_Os08g08980
LOC_Os08g14190
LOC_Os08g31120
LOC_Os09g07154
LOC_Os10g32540
LOC_Os10g34480
LOC_Os10g37210
LOC_Os10g41710
LOC_Os11g13880
LOC_Os11g45410
LOC_Os01g04699
LOC_Os01g05160
LOC_Os01g08870
LOC_Os01g09940
LOC_Os01g10600
LOC_Os01g10780
LOC_Os01g13310
LOC_Os01g14340
LOC_Os01g24760
LOC_Os01g35840
LOC_Os01g36690
LOC_Os01g39910
LOC_Os01g40499
LOC_Os01g41720
LOC_Os01g44250
LOC_Os01g45080
LOC_Os01g49529
LOC_Os01g53630
LOC_Os01g57220
LOC_Os01g57590
LOC_Os01g59710
LOC_Os01g61890
LOC_Os01g62510
LOC_Os01g63280
LOC_Os01g65810
LOC_Os01g66120
LOC_Os02g02410
LOC_Os02g02590
LOC_Os02g04110
LOC_Os02g10850
LOC_Os02g13090
LOC_Os02g15740
LOC_Os02g15830
LOC_Os02g19690
LOC_Os02g26330
LOC_Os02g27810
LOC_Os02g32180
LOC_Os02g37470
LOC_Os02g40610
LOC_Os02g42280
LOC_Os02g44210
LOC_Os02g48760
LOC_Os02g51580
LOC_Os03g02570
LOC_Os03g02590
LOC_Os03g03690
LOC_Os03g06460
LOC_Os03g07600
LOC_Os03g10460
LOC_Os03g11734
LOC_Os03g13390
LOC_Os03g14120
LOC_Os03g16880
LOC_Os03g16920
LOC_Os03g19390
LOC_Os03g20880
LOC_Os03g31546
LOC_Os03g32314
LOC_Os03g45210
LOC_Os03g46540
LOC_Os03g48740
LOC_Os03g49620
LOC_Os03g55940
LOC_Os03g57910
LOC_Os03g60300
LOC_Os03g60780
LOC_Os04g13480
LOC_Os04g24250
LOC_Os04g30170
LOC_Os04g35760
LOC_Os04g38550
LOC_Os04g39160
LOC_Os04g39330
LOC_Os04g44380
LOC_Os04g46610
LOC_Os04g47920
LOC_Os04g51796
LOC_Os04g55270
LOC_Os04g56700
LOC_Os04g58280
LOC_Os04g58770
LOC_Os05g02520
LOC_Os05g05610
LOC_Os05g11810
LOC_Os05g25490
LOC_Os05g30430
LOC_Os05g32160
LOC_Os05g35870
LOC_Os05g37010
LOC_Os05g38670
LOC_Os05g44030
LOC_Os05g46900
LOC_Os06g02370
LOC_Os06g04190
LOC_Os06g10400
LOC_Os06g15370
LOC_Os06g19200
LOC_Os06g20354
LOC_Os06g30210
LOC_Os06g30740
LOC_Os06g40770
LOC_Os06g41020
LOC_Os06g46284
LOC_Os06g46690
LOC_Os06g51460
LOC_Os07g02060
LOC_Os07g03080
LOC_Os07g04720
LOC_Os07g04940
LOC_Os07g05550
LOC_Os07g08550
LOC_Os07g13100
LOC_Os07g31200
LOC_Os07g34370
LOC_Os07g34680
LOC_Os07g35400
LOC_Os07g35580
LOC_Os07g39400
LOC_Os07g43640
LOC_Os07g44560
LOC_Os07g45290
LOC_Os07g46680
LOC_Os07g48280
LOC_Os08g05460
LOC_Os08g05910
LOC_Os08g09110
LOC_Os08g30430
LOC_Os08g31870
LOC_Os08g32510
LOC_Os08g36490
LOC_Os08g37020
LOC_Os08g38910
LOC_Os08g39500
LOC_Os08g45070
LOC_Os09g08270
LOC_Os09g09320
LOC_Os09g11160
LOC_Os09g11180
LOC_Os09g16950
LOC_Os09g20020
LOC_Os09g20810
LOC_Os09g21430
LOC_Os09g24820
LOC_Os09g24890
LOC_Os09g25460
LOC_Os09g29210
LOC_Os09g32944
LOC_Os09g36060
LOC_Os09g36180
LOC_Os09g36370
LOC_Os09g39070
LOC_Os09g39170
LOC_Os09g39240
LOC_Os10g01660
LOC_Os10g02490
LOC_Os10g03280
LOC_Os10g11630
LOC_Os10g18510
LOC_Os10g19314
LOC_Os10g25340
LOC_Os10g25590
LOC_Os10g28330
LOC_Os10g33460
LOC_Os10g33862
LOC_Os10g34020
LOC_Os10g34040
LOC_Os10g37240
LOC_Os10g37840
LOC_Os10g38790
LOC_Os10g40010
LOC_Os10g40610
LOC_Os10g40900
LOC_Os10g42210
LOC_Os11g05760
LOC_Os11g16400
LOC_Os11g18690
LOC_Os11g23770
LOC_Os11g26870
LOC_Os11g26900
LOC_Os11g30050
LOC_Os11g44700
LOC_Os12g01510
LOC_Os12g02340
LOC_Os12g03380
LOC_Os12g07500
LOC_Os12g14140
LOC_Os12g29740
LOC_Os12g37980
LOC_Os12g38000
LOC_Os12g39250
LOC_Os12g39640
LOC_Os12g40419
LOC_Os01g01910
LOC_Os01g01940
LOC_Os01g01980
LOC_Os01g02070
LOC_Os01g02190
LOC_Os01g02470
LOC_Os01g03010
LOC_Os01g03210
LOC_Os01g03680
LOC_Os01g03989
LOC_Os01g04010
LOC_Os01g04830
LOC_Os01g05064
LOC_Os01g05410
LOC_Os01g05890
LOC_Os01g06250
LOC_Os01g07300
LOC_Os01g07320
LOC_Os01g07680
LOC_Os01g08130
LOC_Os01g08330
LOC_Os01g08840
LOC_Os01g09270
LOC_Os01g09660
LOC_Os01g09870
LOC_Os01g10180
LOC_Os01g10230
LOC_Os01g10470
LOC_Os01g10670
LOC_Os01g10830
LOC_Os01g10880
LOC_Os01g11020
LOC_Os01g11170
LOC_Os01g11490
LOC_Os01g11600
LOC_Os01g11970
LOC_Os01g12060
LOC_Os01g12270
LOC_Os01g12610
LOC_Os01g12780
LOC_Os01g13590
LOC_Os01g13680
LOC_Os01g13850
LOC_Os01g13950
LOC_Os01g14440
LOC_Os01g14660
LOC_Os01g14800
LOC_Os01g14940
LOC_Os01g15060
LOC_Os01g15210
LOC_Os01g15800
LOC_Os01g16070
LOC_Os01g16120
LOC_Os01g16360
LOC_Os01g16920
LOC_Os01g18230
LOC_Os01g18310
LOC_Os01g18730
LOC_Os01g18900
LOC_Os01g19670
LOC_Os01g19770
LOC_Os01g19880
LOC_Os01g20010
LOC_Os01g20030
LOC_Os01g20206
LOC_Os01g20710
LOC_Os01g20770
LOC_Os01g20800
LOC_Os01g20970
LOC_Os01g21120
LOC_Os01g21620
LOC_Os01g21920
LOC_Os01g25080
LOC_Os01g25360
LOC_Os01g26070
LOC_Os01g27100
LOC_Os01g27480
LOC_Os01g28050
LOC_Os01g28980
LOC_Os01g29640
LOC_Os01g31570
LOC_Os01g31800
LOC_Os01g31850
LOC_Os01g32380
LOC_Os01g32460
LOC_Os01g32920
LOC_Os01g32930
LOC_Os01g33400
LOC_Os01g34420
LOC_Os01g34470
LOC_Os01g35000
LOC_Os01g35100
LOC_Os01g35910
LOC_Os01g36060
LOC_Os01g36600
LOC_Os01g37220
LOC_Os01g38090
LOC_Os01g38560
LOC_Os01g38760
LOC_Os01g38960
LOC_Os01g39230
LOC_Os01g39280
LOC_Os01g39590
LOC_Os01g40600
LOC_Os01g41600
LOC_Os01g42024
LOC_Os01g42130
LOC_Os01g42220
LOC_Os01g42840
LOC_Os01g43440
LOC_Os01g43530
LOC_Os01g43880
LOC_Os01g44120
LOC_Os01g44350
LOC_Os01g45160
LOC_Os01g45260
LOC_Os01g45400
LOC_Os01g45700
LOC_Os01g45770
LOC_Os01g46050
LOC_Os01g46620
LOC_Os01g47330
LOC_Os01g47360
LOC_Os01g47760
LOC_Os01g48260
LOC_Os01g48360
LOC_Os01g48540
LOC_Os01g48940
LOC_Os01g49030
LOC_Os01g50000
LOC_Os01g50840
LOC_Os01g51440
LOC_Os01g51470
LOC_Os01g51520
LOC_Os01g52570
LOC_Os01g52594
LOC_Os01g53100
LOC_Os01g53500
LOC_Os01g53570
LOC_Os01g53770
LOC_Os01g53820
LOC_Os01g54430
LOC_Os01g54600
LOC_Os01g54750
LOC_Os01g55160
LOC_Os01g55850
LOC_Os01g56080
LOC_Os01g56530
LOC_Os01g56840
LOC_Os01g56850
LOC_Os01g57450
LOC_Os01g58500
LOC_Os01g58780
LOC_Os01g58850
LOC_Os01g58870
LOC_Os01g59770
LOC_Os01g60730
LOC_Os01g61210
LOC_Os01g61440
LOC_Os01g61470
LOC_Os01g61530
LOC_Os01g62030
LOC_Os01g62120
LOC_Os01g63690
LOC_Os01g64440
LOC_Os01g64880
LOC_Os01g65370
LOC_Os01g66160
LOC_Os01g66310
LOC_Os01g66480
LOC_Os01g66620
LOC_Os01g66660
LOC_Os01g66810
LOC_Os01g67270
LOC_Os01g67910
LOC_Os01g68400
LOC_Os01g68580
LOC_Os01g68650
LOC_Os01g68660
LOC_Os01g68670
LOC_Os01g70525
LOC_Os01g71060
LOC_Os01g71090
LOC_Os01g71720
LOC_Os01g71780
LOC_Os01g71790
LOC_Os01g71800
LOC_Os01g72300
LOC_Os01g72360
LOC_Os01g72450
LOC_Os01g72600
LOC_Os01g72660
LOC_Os01g73024
LOC_Os01g73110
LOC_Os01g73190
LOC_Os01g73200
LOC_Os01g73440
LOC_Os01g73540
LOC_Os01g73770
LOC_Os01g74600
LOC_Os01g74660
LOC_Os02g01890
LOC_Os02g02030
LOC_Os02g03500
LOC_Os02g03520
LOC_Os02g03570
LOC_Os02g03660
LOC_Os02g03880
LOC_Os02g04369
LOC_Os02g04740
LOC_Os02g04790
LOC_Os02g05640
LOC_Os02g05800
LOC_Os02g06690
LOC_Os02g06990
LOC_Os02g07140
LOC_Os02g07550
LOC_Os02g07970
LOC_Os02g08070
LOC_Os02g08470
LOC_Os02g09850
LOC_Os02g10240
LOC_Os02g10370
LOC_Os02g10500
LOC_Os02g11950
LOC_Os02g13180
LOC_Os02g13620
LOC_Os02g13800
LOC_Os02g13860
LOC_Os02g13980
LOC_Os02g14080
LOC_Os02g14460
LOC_Os02g15010
LOC_Os02g15020
LOC_Os02g15120
LOC_Os02g16560
LOC_Os02g16610
LOC_Os02g16680
LOC_Os02g19050
LOC_Os02g19430
LOC_Os02g20060
LOC_Os02g20990
LOC_Os02g21185
LOC_Os02g22020
LOC_Os02g22440
LOC_Os02g24010
LOC_Os02g24390
LOC_Os02g25780
LOC_Os02g26260
LOC_Os02g27190
LOC_Os02g27300
LOC_Os02g27730
LOC_Os02g28130
LOC_Os02g30070
LOC_Os02g30440
LOC_Os02g30470
LOC_Os02g30560
LOC_Os02g30780
LOC_Os02g31090
LOC_Os02g31300
LOC_Os02g32040
LOC_Os02g32270
LOC_Os02g32320
LOC_Os02g32850
LOC_Os02g33090
LOC_Os02g33170
LOC_Os02g33600
LOC_Os02g33800
LOC_Os02g34640
LOC_Os02g34930
LOC_Os02g35200
LOC_Os02g35610
LOC_Os02g36000
LOC_Os02g36350
LOC_Os02g36560
LOC_Os02g37960
LOC_Os02g38170
LOC_Os02g39000
LOC_Os02g39150
LOC_Os02g39210
LOC_Os02g39330
LOC_Os02g40600
LOC_Os02g40650
LOC_Os02g41840
LOC_Os02g41980
LOC_Os02g42560
LOC_Os02g43320
LOC_Os02g43790
LOC_Os02g44000
LOC_Os02g44480
LOC_Os02g44870
LOC_Os02g45150
LOC_Os02g46760
LOC_Os02g46800
LOC_Os02g47210
LOC_Os02g47370
LOC_Os02g48530
LOC_Os02g48820
LOC_Os02g48850
LOC_Os02g48860
LOC_Os02g49140
LOC_Os02g49440
LOC_Os02g49470
LOC_Os02g50070
LOC_Os02g50200
LOC_Os02g50980
LOC_Os02g51510
LOC_Os02g51710
LOC_Os02g52720
LOC_Os02g52790
LOC_Os02g53400
LOC_Os02g53660
LOC_Os02g54530
LOC_Os02g54690
LOC_Os02g55270
LOC_Os02g55600
LOC_Os02g56160
LOC_Os02g56340
LOC_Os02g57000
LOC_Os02g57020
LOC_Os02g57550
LOC_Os02g57580
LOC_Os02g58060
LOC_Os03g01140
LOC_Os03g02685
LOC_Os03g03000
LOC_Os03g04190
LOC_Os03g04370
LOC_Os03g04530
LOC_Os03g04650
LOC_Os03g04850
LOC_Os03g05080
LOC_Os03g05500
LOC_Os03g05590
LOC_Os03g05860
LOC_Os03g06210
LOC_Os03g06430
LOC_Os03g07470
LOC_Os03g07700
LOC_Os03g08030
LOC_Os03g08330
LOC_Os03g08660
LOC_Os03g08710
LOC_Os03g09030
LOC_Os03g12500
LOC_Os03g13050
LOC_Os03g13180
LOC_Os03g13490
LOC_Os03g13640
LOC_Os03g14210
LOC_Os03g14254
LOC_Os03g14440
LOC_Os03g16050
LOC_Os03g16270
LOC_Os03g16350
LOC_Os03g17040
LOC_Os03g17380
LOC_Os03g17432
LOC_Os03g18230
LOC_Os03g18729
LOC_Os03g19250
LOC_Os03g19270
LOC_Os03g19380
LOC_Os03g19740
LOC_Os03g19860
LOC_Os03g19940
LOC_Os03g20220
LOC_Os03g20270
LOC_Os03g20480
LOC_Os03g20920
LOC_Os03g21650
LOC_Os03g22110
LOC_Os03g22170
LOC_Os03g22360
LOC_Os03g22530
LOC_Os03g22940
LOC_Os03g23940
LOC_Os03g24310
LOC_Os03g24440
LOC_Os03g24770
LOC_Os03g25190
LOC_Os03g25370
LOC_Os03g26130
LOC_Os03g26300
LOC_Os03g26420
LOC_Os03g27200
LOC_Os03g27360
LOC_Os03g27750
LOC_Os03g28250
LOC_Os03g30050
LOC_Os03g30084
LOC_Os03g30230
LOC_Os03g30690
LOC_Os03g31544
LOC_Os03g34230
LOC_Os03g37770
LOC_Os03g38040
LOC_Os03g38870
LOC_Os03g40320
LOC_Os03g41030
LOC_Os03g42080
LOC_Os03g42090
LOC_Os03g42334
LOC_Os03g42450
LOC_Os03g42600
LOC_Os03g42710
LOC_Os03g43790
LOC_Os03g43880
LOC_Os03g44180
LOC_Os03g44260
LOC_Os03g44636
LOC_Os03g44642
LOC_Os03g45930
LOC_Os03g46060
LOC_Os03g46420
LOC_Os03g46424
LOC_Os03g47016
LOC_Os03g47034
LOC_Os03g47246
LOC_Os03g47300
LOC_Os03g47350
LOC_Os03g47584
LOC_Os03g47910
LOC_Os03g48110
LOC_Os03g49740
LOC_Os03g50550
LOC_Os03g50580
LOC_Os03g50600
LOC_Os03g50710
LOC_Os03g50990
LOC_Os03g51060
LOC_Os03g51450
LOC_Os03g51750
LOC_Os03g53419
LOC_Os03g53730
LOC_Os03g55300
LOC_Os03g56890
LOC_Os03g56944
LOC_Os03g57145
LOC_Os03g57730
LOC_Os03g57740
LOC_Os03g57960
LOC_Os03g58670
LOC_Os03g59350
LOC_Os03g59360
LOC_Os03g59400
LOC_Os03g59754
LOC_Os03g59790
LOC_Os03g60570
LOC_Os03g61410
LOC_Os03g61480
LOC_Os03g61510
LOC_Os03g62130
LOC_Os03g62140
LOC_Os03g62770
LOC_Os03g63900
LOC_Os03g64010
LOC_Os03g64280
LOC_Os03g64330
LOC_Os04g01550
LOC_Os04g01610
LOC_Os04g01950
LOC_Os04g02160
LOC_Os04g02560
LOC_Os04g03920
LOC_Os04g04230
LOC_Os04g04740
LOC_Os04g04770
LOC_Os04g08110
LOC_Os04g08160
LOC_Os04g10214
LOC_Os04g10219
LOC_Os04g11840
LOC_Os04g11860
LOC_Os04g11980
LOC_Os04g12070
LOC_Os04g12160
LOC_Os04g12850
LOC_Os04g13190
LOC_Os04g14360
LOC_Os04g15840
LOC_Os04g16060
LOC_Os04g17230
LOC_Os04g18650
LOC_Os04g20430
LOC_Os04g20490
LOC_Os04g20540
LOC_Os04g21050
LOC_Os04g21840
LOC_Os04g21850
LOC_Os04g22230
LOC_Os04g22330
LOC_Os04g22700
LOC_Os04g24540
LOC_Os04g25350
LOC_Os04g27750
LOC_Os04g28270
LOC_Os04g28540
LOC_Os04g28830
LOC_Os04g29510
LOC_Os04g29550
LOC_Os04g29860
LOC_Os04g30560
LOC_Os04g30680
LOC_Os04g30960
LOC_Os04g31250
LOC_Os04g31430
LOC_Os04g31550
LOC_Os04g32120
LOC_Os04g32300
LOC_Os04g32380
LOC_Os04g32700
LOC_Os04g33070
LOC_Os04g33150
LOC_Os04g33620
LOC_Os04g33680
LOC_Os04g33710
LOC_Os04g33900
LOC_Os04g34120
LOC_Os04g34470
LOC_Os04g34510
LOC_Os04g34970
LOC_Os04g35580
LOC_Os04g35690
LOC_Os04g35820
LOC_Os04g37450
LOC_Os04g37570
LOC_Os04g37680
LOC_Os04g38370
LOC_Os04g38470
LOC_Os04g38670
LOC_Os04g39100
LOC_Os04g39300
LOC_Os04g39350
LOC_Os04g39960
LOC_Os04g40390
LOC_Os04g40460
LOC_Os04g40630
LOC_Os04g40990
LOC_Os04g41630
LOC_Os04g42310
LOC_Os04g42530
LOC_Os04g42550
LOC_Os04g42560
LOC_Os04g43370
LOC_Os04g44070
LOC_Os04g44130
LOC_Os04g44260
LOC_Os04g44500
LOC_Os04g44910
LOC_Os04g46200
LOC_Os04g46240
LOC_Os04g46270
LOC_Os04g46639
LOC_Os04g47650
LOC_Os04g47960
LOC_Os04g48320
LOC_Os04g48330
LOC_Os04g48810
LOC_Os04g49394
LOC_Os04g49720
LOC_Os04g50196
LOC_Os04g50850
LOC_Os04g51454
LOC_Os04g52110
LOC_Os04g52250
LOC_Os04g53650
LOC_Os04g53730
LOC_Os04g53840
LOC_Os04g54550
LOC_Os04g54560
LOC_Os04g54630
LOC_Os04g55000
LOC_Os04g55120
LOC_Os04g55780
LOC_Os04g56010
LOC_Os04g56030
LOC_Os04g56460
LOC_Os04g56900
LOC_Os04g57030
LOC_Os04g57490
LOC_Os04g57750
LOC_Os04g58050
LOC_Os04g58340
LOC_Os04g58460
LOC_Os04g58680
LOC_Os04g59630
LOC_Os05g01200
LOC_Os05g01380
LOC_Os05g01680
LOC_Os05g01920
LOC_Os05g02210
LOC_Os05g02300
LOC_Os05g03160
LOC_Os05g03870
LOC_Os05g03960
LOC_Os05g04720
LOC_Os05g06100
LOC_Os05g06410
LOC_Os05g06520
LOC_Os05g07240
LOC_Os05g07440
LOC_Os05g07750
LOC_Os05g08380
LOC_Os05g09240
LOC_Os05g09580
LOC_Os05g10414
LOC_Os05g10625
LOC_Os05g10830
LOC_Os05g11210
LOC_Os05g11300
LOC_Os05g12080
LOC_Os05g12120
LOC_Os05g12370
LOC_Os05g12670
LOC_Os05g12800
LOC_Os05g13430
LOC_Os05g14130
LOC_Os05g14230
LOC_Os05g14260
LOC_Os05g14770
LOC_Os05g15600
LOC_Os05g15880
LOC_Os05g15920
LOC_Os05g16220
LOC_Os05g19300
LOC_Os05g20030
LOC_Os05g20860
LOC_Os05g20910
LOC_Os05g22790
LOC_Os05g23393
LOC_Os05g24660
LOC_Os05g24870
LOC_Os05g25680
LOC_Os05g28050
LOC_Os05g28150
LOC_Os05g28210
LOC_Os05g28320
LOC_Os05g28450
LOC_Os05g29080
LOC_Os05g29810
LOC_Os05g30490
LOC_Os05g30500
LOC_Os05g30740
LOC_Os05g31090
LOC_Os05g32090
LOC_Os05g32100
LOC_Os05g32150
LOC_Os05g32300
LOC_Os05g32420
LOC_Os05g32860
LOC_Os05g33130
LOC_Os05g33400
LOC_Os05g33530
LOC_Os05g33580
LOC_Os05g33860
LOC_Os05g34150
LOC_Os05g34400
LOC_Os05g34500
LOC_Os05g34730
LOC_Os05g34910
LOC_Os05g35000
LOC_Os05g35420
LOC_Os05g35430
LOC_Os05g35800
LOC_Os05g35910
LOC_Os05g35950
LOC_Os05g36370
LOC_Os05g37110
LOC_Os05g37780
LOC_Os05g38130
LOC_Os05g38300
LOC_Os05g38600
LOC_Os05g38750
LOC_Os05g39940
LOC_Os05g40510
LOC_Os05g41500
LOC_Os05g41660
LOC_Os05g41840
LOC_Os05g41960
LOC_Os05g41970
LOC_Os05g42070
LOC_Os05g42230
LOC_Os05g42980
LOC_Os05g43140
LOC_Os05g43174
LOC_Os05g43460
LOC_Os05g43960
LOC_Os05g45060
LOC_Os05g45230
LOC_Os05g45440
LOC_Os05g46440
LOC_Os05g46790
LOC_Os05g47510
LOC_Os05g47830
LOC_Os05g48000
LOC_Os05g48650
LOC_Os05g48740
LOC_Os05g49350
LOC_Os05g49830
LOC_Os05g49940
LOC_Os05g49950
LOC_Os05g49960
LOC_Os05g50090
LOC_Os05g50270
LOC_Os05g50654
LOC_Os05g50940
LOC_Os05g51440
LOC_Os05g51780
LOC_Os05g51820
LOC_Os06g01195
LOC_Os06g02610
LOC_Os06g02690
LOC_Os06g02770
LOC_Os06g03030
LOC_Os06g03110
LOC_Os06g03240
LOC_Os06g03810
LOC_Os06g03890
LOC_Os06g04000
LOC_Os06g04140
LOC_Os06g04410
LOC_Os06g04630
LOC_Os06g04670
LOC_Os06g05300
LOC_Os06g05410
LOC_Os06g05510
LOC_Os06g05710
LOC_Os06g06230
LOC_Os06g06540
LOC_Os06g06970
LOC_Os06g07060
LOC_Os06g07150
LOC_Os06g07220
LOC_Os06g08120
LOC_Os06g08600
LOC_Os06g09550
LOC_Os06g09620
LOC_Os06g09760
LOC_Os06g09810
LOC_Os06g10310
LOC_Os06g10320
LOC_Os06g10470
LOC_Os06g10610
LOC_Os06g10800
LOC_Os06g10840
LOC_Os06g10860
LOC_Os06g10940
LOC_Os06g10950
LOC_Os06g11450
LOC_Os06g11650
LOC_Os06g11680
LOC_Os06g11710
LOC_Os06g11760
LOC_Os06g11940
LOC_Os06g12190
LOC_Os06g12330
LOC_Os06g12730
LOC_Os06g13410
LOC_Os06g14010
LOC_Os06g14210
LOC_Os06g14530
LOC_Os06g14700
LOC_Os06g14770
LOC_Os06g15550
LOC_Os06g16150
LOC_Os06g16780
LOC_Os06g17090
LOC_Os06g17730
LOC_Os06g18160
LOC_Os06g18790
LOC_Os06g18890
LOC_Os06g18980
LOC_Os06g19700
LOC_Os06g20110
LOC_Os06g20150
LOC_Os06g21950
LOC_Os06g22150
LOC_Os06g22390
LOC_Os06g22450
LOC_Os06g22540
LOC_Os06g22610
LOC_Os06g23030
LOC_Os06g24290
LOC_Os06g26050
LOC_Os06g29010
LOC_Os06g29190
LOC_Os06g29250
LOC_Os06g30090
LOC_Os06g30400
LOC_Os06g32360
LOC_Os06g33080
LOC_Os06g33970
LOC_Os06g34180
LOC_Os06g34360
LOC_Os06g34470
LOC_Os06g34520
LOC_Os06g34610
LOC_Os06g34790
LOC_Os06g34880
LOC_Os06g35290
LOC_Os06g35770
LOC_Os06g35920
LOC_Os06g35930
LOC_Os06g36670
LOC_Os06g36750
LOC_Os06g37190
LOC_Os06g37280
LOC_Os06g38130
LOC_Os06g38500
LOC_Os06g39110
LOC_Os06g41270
LOC_Os06g41580
LOC_Os06g41720
LOC_Os06g42450
LOC_Os06g42660
LOC_Os06g42840
LOC_Os06g43720
LOC_Os06g44010
LOC_Os06g44360
LOC_Os06g45930
LOC_Os06g46020
LOC_Os06g46460
LOC_Os06g46470
LOC_Os06g46580
LOC_Os06g46830
LOC_Os06g47680
LOC_Os06g47870
LOC_Os06g47940
LOC_Os06g47960
LOC_Os06g49680
LOC_Os06g50060
LOC_Os06g50090
LOC_Os07g01400
LOC_Os07g03680
LOC_Os07g04050
LOC_Os07g04540
LOC_Os07g04570
LOC_Os07g04630
LOC_Os07g04660
LOC_Os07g06540
LOC_Os07g07370
LOC_Os07g07380
LOC_Os07g07760
LOC_Os07g08390
LOC_Os07g08590
LOC_Os07g09030
LOC_Os07g09560
LOC_Os07g09640
LOC_Os07g09950
LOC_Os07g09960
LOC_Os07g10254
LOC_Os07g10330
LOC_Os07g10340
LOC_Os07g12080
LOC_Os07g12720
LOC_Os07g13360
LOC_Os07g14330
LOC_Os07g14880
LOC_Os07g15920
LOC_Os07g18860
LOC_Os07g19390
LOC_Os07g19520
LOC_Os07g22940
LOC_Os07g24000
LOC_Os07g25670
LOC_Os07g26720
LOC_Os07g27940
LOC_Os07g28140
LOC_Os07g28710
LOC_Os07g29710
LOC_Os07g30154
LOC_Os07g30870
LOC_Os07g31000
LOC_Os07g31610
LOC_Os07g31740
LOC_Os07g31790
LOC_Os07g33350
LOC_Os07g33380
LOC_Os07g34040
LOC_Os07g34050
LOC_Os07g34720
LOC_Os07g34820
LOC_Os07g35860
LOC_Os07g36130
LOC_Os07g36810
LOC_Os07g37210
LOC_Os07g37490
LOC_Os07g37850
LOC_Os07g38030
LOC_Os07g38570
LOC_Os07g38700
LOC_Os07g38890
LOC_Os07g39370
LOC_Os07g39530
LOC_Os07g39550
LOC_Os07g39990
LOC_Os07g40660
LOC_Os07g40670
LOC_Os07g41550
LOC_Os07g41890
LOC_Os07g41910
LOC_Os07g41950
LOC_Os07g41980
LOC_Os07g42040
LOC_Os07g42570
LOC_Os07g43740
LOC_Os07g44280
LOC_Os07g44380
LOC_Os07g46910
LOC_Os07g47390
LOC_Os07g47510
LOC_Os07g47520
LOC_Os07g47660
LOC_Os07g47720
LOC_Os07g47790
LOC_Os07g48140
LOC_Os07g48630
LOC_Os07g48710
LOC_Os08g01210
LOC_Os08g02600
LOC_Os08g03830
LOC_Os08g03860
LOC_Os08g04360
LOC_Os08g04480
LOC_Os08g04700
LOC_Os08g04910
LOC_Os08g05020
LOC_Os08g05540
LOC_Os08g05900
LOC_Os08g06270
LOC_Os08g07020
LOC_Os08g07510
LOC_Os08g07520
LOC_Os08g07600
LOC_Os08g07620
LOC_Os08g07630
LOC_Os08g07640
LOC_Os08g07650
LOC_Os08g07660
LOC_Os08g08320
LOC_Os08g08430
LOC_Os08g08630
LOC_Os08g08690
LOC_Os08g09290
LOC_Os08g09600
LOC_Os08g09930
LOC_Os08g13230
LOC_Os08g13380
LOC_Os08g14840
LOC_Os08g14900
LOC_Os08g15070
LOC_Os08g15600
LOC_Os08g15610
LOC_Os08g16950
LOC_Os08g17150
LOC_Os08g17430
LOC_Os08g18910
LOC_Os08g19330
LOC_Os08g19550
LOC_Os08g22190
LOC_Os08g24700
LOC_Os08g25240
LOC_Os08g25830
LOC_Os08g26680
LOC_Os08g28790
LOC_Os08g29680
LOC_Os08g30370
LOC_Os08g30500
LOC_Os08g31250
LOC_Os08g31260
LOC_Os08g32550
LOC_Os08g32560
LOC_Os08g33100
LOC_Os08g33530
LOC_Os08g33880
LOC_Os08g33890
LOC_Os08g34150
LOC_Os08g34240
LOC_Os08g34680
LOC_Os08g34960
LOC_Os08g34990
LOC_Os08g35060
LOC_Os08g35490
LOC_Os08g35860
LOC_Os08g36230
LOC_Os08g36240
LOC_Os08g36410
LOC_Os08g36520
LOC_Os08g36540
LOC_Os08g36600
LOC_Os08g36750
LOC_Os08g37060
LOC_Os08g37150
LOC_Os08g37345
LOC_Os08g37456
LOC_Os08g37595
LOC_Os08g38250
LOC_Os08g38730
LOC_Os08g38750
LOC_Os08g39290
LOC_Os08g40080
LOC_Os08g40210
LOC_Os08g40240
LOC_Os08g40840
LOC_Os08g41980
LOC_Os08g42430
LOC_Os08g42510
LOC_Os08g43140
LOC_Os08g44310
LOC_Os08g44880
LOC_Os08g44900
LOC_Os08g45090
LOC_Os09g01930
LOC_Os09g04120
LOC_Os09g04360
LOC_Os09g04430
LOC_Os09g06770
LOC_Os09g07490
LOC_Os09g08150
LOC_Os09g08950
LOC_Os09g10201
LOC_Os09g10300
LOC_Os09g10620
LOC_Os09g10630
LOC_Os09g12680
LOC_Os09g12920
LOC_Os09g13050
LOC_Os09g13930
LOC_Os09g15570
LOC_Os09g16850
LOC_Os09g17530
LOC_Os09g17580
LOC_Os09g19950
LOC_Os09g20720
LOC_Os09g21030
LOC_Os09g21070
LOC_Os09g21140
LOC_Os09g24610
LOC_Os09g24940
LOC_Os09g25210
LOC_Os09g26100
LOC_Os09g26110
LOC_Os09g26340
LOC_Os09g26510
LOC_Os09g26610
LOC_Os09g26910
LOC_Os09g27120
LOC_Os09g27330
LOC_Os09g28320
LOC_Os09g28650
LOC_Os09g29120
LOC_Os09g29350
[truncated: 4,242 more rows]

## Sheet: H2AZ decrease GB
WTarp6_dec_GB			GO term	Ontology	Description	Number in input list	Number in BG/Ref	p-value	FDR
LOC_Os07g12890			GO:0008152	P	metabolic process	1258	14183	8.4e-07	6.4e-05
LOC_Os01g05820			GO:0003824	F	catalytic activity	914	9920	6.7e-07	1.6e-05
LOC_Os01g16714			GO:0030528	F	transcription regulator activity	191	1773	8.7e-05	0.0007
LOC_Os04g32260			GO:0003700	F	transcription factor activity	191	1773	8.7e-05	0.0007
LOC_Os04g57010			GO:0019825	F	oxygen binding	46	345	0.0015	0.0092
LOC_Os09g28480			GO:0003677	F	DNA binding	231	2434	0.0086	0.041
LOC_Os11g13820
LOC_Os04g53680
LOC_Os01g09252
LOC_Os01g39250
LOC_Os02g19924
LOC_Os01g07390
LOC_Os01g46580
LOC_Os02g02920
LOC_Os02g29980
LOC_Os02g43920
LOC_Os03g02480
LOC_Os03g44620
LOC_Os04g59400
LOC_Os06g01980
LOC_Os07g34390
LOC_Os11g37510
LOC_Os03g03410
LOC_Os05g25770
LOC_Os03g50310
LOC_Os07g47260
LOC_Os01g09570
LOC_Os01g67480
LOC_Os02g03410
LOC_Os03g11440
LOC_Os04g40400
LOC_Os05g10940
LOC_Os08g06630
LOC_Os08g35480
LOC_Os09g24990
LOC_Os01g22230
LOC_Os05g37600
LOC_Os10g27330
LOC_Os12g13640
LOC_Os04g02620
LOC_Os06g05630
LOC_Os07g43810
LOC_Os03g29150
LOC_Os04g59494
LOC_Os10g14180
LOC_Os03g47610
LOC_Os03g49710
LOC_Os03g61260
LOC_Os07g46340
LOC_Os11g38020
LOC_Os01g05810
LOC_Os01g14900
LOC_Os01g15000
LOC_Os01g41890
LOC_Os01g52514
LOC_Os01g57854
LOC_Os01g73170
LOC_Os02g39850
LOC_Os02g47160
LOC_Os02g50150
LOC_Os03g62070
LOC_Os04g01674
LOC_Os04g55150
LOC_Os05g01030
LOC_Os05g04584
LOC_Os05g05660
LOC_Os05g08530
LOC_Os05g29790
LOC_Os06g12360
LOC_Os06g20140
LOC_Os06g28890
LOC_Os06g40700
LOC_Os06g46240
LOC_Os07g23430
LOC_Os07g42200
LOC_Os08g02120
LOC_Os08g29160
LOC_Os08g31200
LOC_Os08g42550
LOC_Os09g16760
LOC_Os09g25600
LOC_Os10g02380
LOC_Os10g05088
LOC_Os10g25380
LOC_Os10g33104
LOC_Os10g33170
LOC_Os10g38489
LOC_Os10g38630
LOC_Os10g38900
LOC_Os11g05690
LOC_Os11g19210
LOC_Os11g25780
LOC_Os11g39290
LOC_Os01g51980
LOC_Os02g47470
LOC_Os05g04490
LOC_Os06g27910
LOC_Os06g44020
LOC_Os07g36690
LOC_Os08g28890
LOC_Os10g37850
LOC_Os01g39180
LOC_Os01g47730
LOC_Os01g61630
LOC_Os01g71240
LOC_Os02g05830
LOC_Os02g06540
LOC_Os02g29220
LOC_Os02g47450
LOC_Os02g49700
LOC_Os02g54780
LOC_Os03g04340
LOC_Os03g15870
LOC_Os03g46250
LOC_Os03g46600
LOC_Os04g25490
LOC_Os04g27820
LOC_Os04g41310
LOC_Os04g45140
LOC_Os05g04960
LOC_Os05g28740
LOC_Os05g40950
LOC_Os06g05600
LOC_Os06g11740
LOC_Os06g37150
LOC_Os06g48330
LOC_Os07g03960
LOC_Os07g09520
LOC_Os07g32550
LOC_Os07g42970
LOC_Os07g46770
LOC_Os08g10470
LOC_Os08g15450
LOC_Os08g36450
LOC_Os08g42020
LOC_Os09g15639
LOC_Os09g24640
LOC_Os09g27850
LOC_Os09g38560
LOC_Os10g22100
LOC_Os10g25310
LOC_Os10g31050
LOC_Os10g41460
LOC_Os11g01210
LOC_Os11g08440
LOC_Os12g08090
LOC_Os01g05530
LOC_Os01g12470
LOC_Os01g12950
LOC_Os01g18850
LOC_Os01g24920
LOC_Os01g37825
LOC_Os01g57490
LOC_Os01g64990
LOC_Os01g68020
LOC_Os01g73680
LOC_Os02g09690
LOC_Os02g14059
LOC_Os02g14800
LOC_Os02g21430
LOC_Os02g50970
LOC_Os02g54110
LOC_Os03g02980
LOC_Os03g10780
LOC_Os03g18620
LOC_Os03g41229
LOC_Os03g42840
LOC_Os03g55600
LOC_Os03g58970
LOC_Os03g59146
LOC_Os04g10380
LOC_Os04g17050
LOC_Os04g20960
LOC_Os04g41490
LOC_Os04g54790
LOC_Os04g56160
LOC_Os05g01690
LOC_Os05g14860
LOC_Os05g23990
LOC_Os05g39680
LOC_Os05g41510
LOC_Os05g45750
LOC_Os06g35530
LOC_Os07g08300
LOC_Os07g11000
LOC_Os07g40710
LOC_Os07g42440
LOC_Os08g20000
LOC_Os08g34070
LOC_Os08g36994
LOC_Os09g02810
LOC_Os09g19790
LOC_Os09g19940
LOC_Os10g11110
LOC_Os10g33690
LOC_Os10g36530
LOC_Os11g06810
LOC_Os11g12270
LOC_Os12g18760
LOC_Os12g35630
LOC_Os12g41380
LOC_Os12g42210
LOC_Os12g42730
LOC_Os01g03050
LOC_Os01g03730
LOC_Os01g07400
LOC_Os01g08290
LOC_Os01g11860
LOC_Os01g16180
LOC_Os01g32080
LOC_Os01g35040
LOC_Os01g42120
LOC_Os01g46720
LOC_Os01g48790
LOC_Os01g52500
LOC_Os01g53560
LOC_Os01g53620
LOC_Os01g53720
LOC_Os01g54850
LOC_Os01g58580
LOC_Os01g62410
LOC_Os01g63400
LOC_Os01g67960
LOC_Os01g73460
LOC_Os02g03360
LOC_Os02g03560
LOC_Os02g12654
LOC_Os02g33020
LOC_Os02g36870
LOC_Os02g45180
LOC_Os02g46320
LOC_Os02g46520
LOC_Os02g47360
LOC_Os02g51140
LOC_Os02g54510
LOC_Os03g02110
LOC_Os03g05720
LOC_Os03g05806
LOC_Os03g07190
LOC_Os03g07820
LOC_Os03g11890
LOC_Os03g13380
LOC_Os03g13800
LOC_Os03g17690
LOC_Os03g18680
LOC_Os03g19680
LOC_Os03g20700
LOC_Os03g22320
LOC_Os03g25620
LOC_Os03g32580
LOC_Os03g37100
LOC_Os03g38950
LOC_Os03g44800
LOC_Os03g47500
LOC_Os03g48260
LOC_Os03g49220
LOC_Os03g49464
LOC_Os03g50120
LOC_Os03g56390
LOC_Os03g58540
LOC_Os03g58840
LOC_Os03g60710
LOC_Os03g61130
LOC_Os03g61710
LOC_Os04g08340
LOC_Os04g33490
LOC_Os04g36054
LOC_Os04g37600
LOC_Os04g37619
LOC_Os04g38870
LOC_Os04g40420
LOC_Os04g40430
LOC_Os04g40930
LOC_Os04g42480
LOC_Os04g51390
LOC_Os04g58410
LOC_Os04g58900
LOC_Os05g06440
LOC_Os05g11130
LOC_Os05g22894
LOC_Os05g28290
LOC_Os05g28870
LOC_Os05g32220
LOC_Os05g34920
LOC_Os05g41800
LOC_Os05g43170
LOC_Os05g43770
LOC_Os05g46220
LOC_Os05g46490
LOC_Os05g49020
LOC_Os06g03750
LOC_Os06g04580
LOC_Os06g05580
LOC_Os06g06120
LOC_Os06g07190
LOC_Os06g10660
LOC_Os06g21390
LOC_Os06g25250
LOC_Os06g25950
LOC_Os06g30750
LOC_Os06g33250
LOC_Os06g43650
LOC_Os06g43660
LOC_Os06g44230
LOC_Os06g47570
LOC_Os07g02770
LOC_Os07g06440
LOC_Os07g18930
LOC_Os07g25500
LOC_Os07g29224
LOC_Os07g36950
LOC_Os07g40460
LOC_Os07g41640
LOC_Os07g42800
LOC_Os07g43890
LOC_Os07g47780
LOC_Os07g48840
LOC_Os08g01600
LOC_Os08g10649
LOC_Os08g17080
LOC_Os08g28180
LOC_Os08g28830
LOC_Os08g31970
LOC_Os08g35740
LOC_Os08g37820
LOC_Os08g39050
LOC_Os08g39310
LOC_Os08g40190
LOC_Os08g41390
LOC_Os08g43540
LOC_Os08g44480
LOC_Os09g04990
LOC_Os09g23110
LOC_Os09g26700
LOC_Os09g27030
LOC_Os09g27080
LOC_Os09g34214
LOC_Os09g38060
LOC_Os10g16990
LOC_Os10g30640
LOC_Os10g34540
LOC_Os10g41150
LOC_Os11g04930
LOC_Os11g05930
LOC_Os11g06010
LOC_Os11g09010
LOC_Os11g09170
LOC_Os11g27530
LOC_Os11g31880
LOC_Os11g38440
LOC_Os11g39360
LOC_Os11g40009
LOC_Os11g41140
LOC_Os11g43960
LOC_Os11g46900
LOC_Os12g07290
LOC_Os12g07530
LOC_Os12g07730
LOC_Os12g22620
LOC_Os12g27060
LOC_Os12g44180
LOC_Os06g43350
LOC_Os08g06640
LOC_Os03g61240
LOC_Os04g24140
LOC_Os12g08220
LOC_Os03g15910
LOC_Os05g14240
LOC_Os09g20684
LOC_Os10g42620
LOC_Os01g09930
LOC_Os02g07360
LOC_Os02g27480
LOC_Os02g29960
LOC_Os03g29950
LOC_Os04g18380
LOC_Os06g43320
LOC_Os07g37830
LOC_Os08g28880
LOC_Os11g34090
LOC_Os12g09300
LOC_Os01g04100
LOC_Os01g13930
LOC_Os01g63790
LOC_Os01g70700
LOC_Os02g21920
LOC_Os03g05160
LOC_Os03g58750
LOC_Os03g61550
LOC_Os03g64070
LOC_Os05g41370
LOC_Os06g06980
LOC_Os06g07030
LOC_Os06g13870
LOC_Os07g34570
LOC_Os08g05480
LOC_Os08g39590
LOC_Os09g02770
LOC_Os09g15670
LOC_Os10g29700
LOC_Os10g35950
LOC_Os01g16750
LOC_Os02g28820
LOC_Os03g26820
LOC_Os03g59110
LOC_Os03g62060
LOC_Os04g47550
LOC_Os05g25260
LOC_Os05g50950
LOC_Os06g02170
LOC_Os06g33450
LOC_Os06g43600
LOC_Os07g07670
LOC_Os07g43925
LOC_Os09g31100
LOC_Os01g58530
LOC_Os01g71960
LOC_Os06g35470
LOC_Os11g34860
LOC_Os01g03710
LOC_Os01g18584
LOC_Os01g42080
LOC_Os01g46080
LOC_Os01g51190
LOC_Os01g63420
LOC_Os02g33710
LOC_Os02g45950
LOC_Os02g48290
LOC_Os02g52610
LOC_Os03g06370
LOC_Os03g50860
LOC_Os03g51260
LOC_Os04g46460
LOC_Os05g02640
LOC_Os05g49120
LOC_Os06g09170
LOC_Os08g37874
LOC_Os09g17850
LOC_Os09g20550
LOC_Os09g33876
LOC_Os10g39130
LOC_Os12g07540
LOC_Os01g11054
LOC_Os01g46760
LOC_Os02g51080
LOC_Os02g56250
LOC_Os03g16430
LOC_Os08g33710
LOC_Os09g31360
LOC_Os10g39140
LOC_Os01g06310
LOC_Os01g10440
LOC_Os01g53790
LOC_Os01g63970
LOC_Os01g67630
LOC_Os03g24590
LOC_Os03g44380
LOC_Os03g57880
LOC_Os04g42020
LOC_Os04g53930
LOC_Os05g42040
LOC_Os06g11720
LOC_Os06g13180
LOC_Os07g05940
LOC_Os07g32060
LOC_Os07g35880
LOC_Os07g36560
LOC_Os07g48040
LOC_Os10g18150
LOC_Os10g32810
LOC_Os10g40360
LOC_Os11g05614
LOC_Os01g06280
LOC_Os01g12770
LOC_Os01g14890
LOC_Os01g45550
LOC_Os01g53920
LOC_Os01g62460
LOC_Os01g67540
LOC_Os01g73250
LOC_Os02g09250
LOC_Os02g09480
LOC_Os02g33110
LOC_Os02g35830
LOC_Os03g07530
LOC_Os03g11210
LOC_Os03g17300
LOC_Os03g20010
LOC_Os03g62370
LOC_Os04g32620
LOC_Os04g34140
LOC_Os04g41030
LOC_Os04g47360
LOC_Os05g30190
LOC_Os05g45410
LOC_Os06g36270
LOC_Os06g36450
LOC_Os06g41770
LOC_Os07g42250
LOC_Os08g10630
LOC_Os08g19210
LOC_Os09g31300
LOC_Os10g07080
LOC_Os12g08790
LOC_Os12g33090
LOC_Os01g65080
LOC_Os02g18070
LOC_Os07g01904
LOC_Os10g39780
LOC_Os11g43800
LOC_Os01g15120
LOC_Os01g40094
LOC_Os01g44050
LOC_Os01g51890
LOC_Os01g65410
LOC_Os02g02950
LOC_Os02g32370
LOC_Os03g30570
LOC_Os03g49720
LOC_Os04g34270
LOC_Os04g49510
LOC_Os04g57310
LOC_Os05g32320
LOC_Os05g43040
LOC_Os06g08540
LOC_Os06g30710
LOC_Os06g48950
LOC_Os07g07540
LOC_Os07g39920
LOC_Os09g26160
LOC_Os09g28310
LOC_Os10g41400
LOC_Os12g39620
LOC_Os01g52010
LOC_Os01g63190
LOC_Os02g07060
LOC_Os02g19640
LOC_Os02g48130
LOC_Os03g08360
LOC_Os03g27370
LOC_Os04g02510
LOC_Os12g08720
LOC_Os01g02150
LOC_Os01g04710
LOC_Os01g19220
LOC_Os01g43140
LOC_Os01g50680
LOC_Os01g55100
LOC_Os01g64860
LOC_Os02g44108
LOC_Os02g49920
LOC_Os03g04660
LOC_Os03g12250
LOC_Os03g61740
LOC_Os05g03450
LOC_Os05g07820
LOC_Os05g33690
LOC_Os06g09340
LOC_Os06g18010
LOC_Os06g47820
LOC_Os07g30760
LOC_Os07g46480
LOC_Os09g20540
LOC_Os09g36910
LOC_Os09g39760
LOC_Os10g01920
LOC_Os01g11620
LOC_Os02g05470
LOC_Os02g14160
LOC_Os02g14910
LOC_Os02g58620
LOC_Os03g17850
LOC_Os03g25330
LOC_Os03g63910
LOC_Os04g57880
LOC_Os05g42000
LOC_Os06g28480
LOC_Os06g48030
LOC_Os07g07230
LOC_Os07g32020
LOC_Os07g33660
LOC_Os07g41050
LOC_Os07g46852
LOC_Os08g29200
LOC_Os08g38400
LOC_Os09g25570
LOC_Os01g03490
LOC_Os01g20110
LOC_Os04g28520
LOC_Os06g07300
LOC_Os06g26234
LOC_Os10g16974
LOC_Os01g18320
LOC_Os01g33080
LOC_Os01g51754
LOC_Os01g55300
LOC_Os01g56350
LOC_Os01g64250
LOC_Os02g34490
LOC_Os03g11320
LOC_Os03g14250
LOC_Os03g16980
LOC_Os03g38470
LOC_Os03g55280
LOC_Os03g56380
LOC_Os04g10460
LOC_Os04g58320
LOC_Os05g03174
LOC_Os06g39520
LOC_Os07g38490
LOC_Os08g35210
LOC_Os08g39240
LOC_Os10g20510
LOC_Os10g35670
LOC_Os01g02120
LOC_Os01g05350
LOC_Os01g07870
LOC_Os01g09010
LOC_Os01g09430
LOC_Os01g15740
LOC_Os01g39330
LOC_Os01g40860
LOC_Os01g41240
LOC_Os01g42810
LOC_Os01g50360
LOC_Os01g52130
LOC_Os01g54370
LOC_Os01g56180
LOC_Os01g57500
LOC_Os01g59100
LOC_Os01g59530
LOC_Os01g60910
LOC_Os01g69050
LOC_Os02g05530
LOC_Os02g06530
LOC_Os02g10290
LOC_Os02g12750
LOC_Os02g13965
LOC_Os02g32970
LOC_Os02g38690
LOC_Os02g42670
LOC_Os02g44610
LOC_Os02g45054
LOC_Os02g46956
LOC_Os02g49310
LOC_Os02g50220
LOC_Os02g50590
LOC_Os02g53180
LOC_Os02g54590
LOC_Os02g54640
LOC_Os02g56334
LOC_Os03g03260
LOC_Os03g05630
LOC_Os03g06330
LOC_Os03g06580
LOC_Os03g06730
LOC_Os03g07350
LOC_Os03g08220
LOC_Os03g09910
LOC_Os03g12470
LOC_Os03g17084
LOC_Os03g24830
LOC_Os03g30530
LOC_Os03g37080
LOC_Os03g42120
LOC_Os03g48810
LOC_Os03g55100
LOC_Os03g56130
LOC_Os03g57220
LOC_Os03g59152
LOC_Os03g61280
LOC_Os03g63310
LOC_Os04g01690
LOC_Os04g08190
LOC_Os04g30420
LOC_Os04g34590
LOC_Os04g35010
LOC_Os04g37990
LOC_Os04g43324
LOC_Os04g43810
LOC_Os04g49410
LOC_Os04g53250
LOC_Os04g53780
LOC_Os04g53850
LOC_Os04g59480
LOC_Os05g05820
LOC_Os05g14750
LOC_Os05g25390
LOC_Os05g33380
LOC_Os05g33700
LOC_Os05g34020
LOC_Os05g35140
LOC_Os05g35260
LOC_Os05g38219
LOC_Os05g41440
LOC_Os05g41620
LOC_Os05g42210
LOC_Os05g43252
LOC_Os05g44950
LOC_Os05g49980
LOC_Os05g51070
LOC_Os06g01820
LOC_Os06g01934
LOC_Os06g02400
LOC_Os06g05050
LOC_Os06g10109
LOC_Os06g10850
LOC_Os06g14050
LOC_Os06g18910
LOC_Os06g18920
LOC_Os06g20190
LOC_Os06g23114
LOC_Os06g40780
LOC_Os06g47280
LOC_Os07g05020
LOC_Os07g05640
LOC_Os07g05820
LOC_Os07g07420
LOC_Os07g09050
LOC_Os07g09384
LOC_Os07g09530
LOC_Os07g09814
LOC_Os07g23730
LOC_Os07g37030
LOC_Os07g39000
LOC_Os07g40880
LOC_Os07g46930
LOC_Os07g48330
LOC_Os08g04010
LOC_Os08g18079
LOC_Os08g26860
LOC_Os08g31580
LOC_Os08g37130
LOC_Os08g39694
LOC_Os08g41080
LOC_Os08g43190
LOC_Os08g44150
LOC_Os09g06940
LOC_Os09g20480
LOC_Os09g23640
LOC_Os09g24924
LOC_Os09g26500
LOC_Os09g27350
LOC_Os09g29200
LOC_Os09g29570
LOC_Os09g29830
LOC_Os09g32640
LOC_Os09g37600
LOC_Os10g10700
LOC_Os10g21100
LOC_Os10g23080
LOC_Os10g30162
LOC_Os10g30590
LOC_Os10g35370
LOC_Os10g35630
LOC_Os11g02424
LOC_Os11g08445
LOC_Os11g10600
LOC_Os11g14220
LOC_Os11g19490
LOC_Os11g37200
LOC_Os11g41170
LOC_Os11g44550
LOC_Os11g45400
LOC_Os12g02630
LOC_Os12g05540
LOC_Os12g06140
LOC_Os12g12934
LOC_Os12g13790
LOC_Os12g23200
LOC_Os12g34320
LOC_Os12g39100
LOC_Os01g03190
LOC_Os01g03300
LOC_Os01g03950
LOC_Os01g04210
LOC_Os01g04800
LOC_Os01g06060
LOC_Os01g08160
LOC_Os01g09470
LOC_Os01g10980
LOC_Os01g10990
LOC_Os01g11750
LOC_Os01g12690
LOC_Os01g14010
LOC_Os01g14970
LOC_Os01g15130
LOC_Os01g16020
LOC_Os01g19440
LOC_Os01g21560
LOC_Os01g23070
LOC_Os01g27050
LOC_Os01g33650
LOC_Os01g36220
LOC_Os01g38670
LOC_Os01g38720
LOC_Os01g39690
LOC_Os01g40070
LOC_Os01g40240
LOC_Os01g41260
LOC_Os01g41450
LOC_Os01g41550
LOC_Os01g41950
LOC_Os01g42000
LOC_Os01g42190
LOC_Os01g43590
LOC_Os01g45140
LOC_Os01g46030
LOC_Os01g46420
LOC_Os01g46430
LOC_Os01g48640
LOC_Os01g49230
LOC_Os01g52290
LOC_Os01g54770
LOC_Os01g54969
LOC_Os01g55240
LOC_Os01g55520
LOC_Os01g57250
LOC_Os01g57940
LOC_Os01g59000
LOC_Os01g59050
LOC_Os01g60080
LOC_Os01g60140
LOC_Os01g61060
LOC_Os01g61080
LOC_Os01g61570
LOC_Os01g62370
LOC_Os01g62584
LOC_Os01g62760
LOC_Os01g63480
LOC_Os01g63620
LOC_Os01g64290
LOC_Os01g64360
LOC_Os01g65100
LOC_Os01g65120
LOC_Os01g65140
LOC_Os01g65150
LOC_Os01g65590
LOC_Os01g66250
LOC_Os01g67010
LOC_Os01g67450
LOC_Os01g68000
LOC_Os01g71130
LOC_Os01g71160
LOC_Os01g71340
LOC_Os01g71860
LOC_Os01g72190
LOC_Os01g72700
LOC_Os01g72720
LOC_Os01g72810
LOC_Os01g74320
LOC_Os02g01870
LOC_Os02g01900
LOC_Os02g02490
LOC_Os02g02700
LOC_Os02g02790
LOC_Os02g03030
LOC_Os02g03120
LOC_Os02g04780
LOC_Os02g05080
LOC_Os02g06960
LOC_Os02g08400
LOC_Os02g08440
LOC_Os02g09960
LOC_Os02g10530
LOC_Os02g10550
LOC_Os02g10880
LOC_Os02g11680
LOC_Os02g12690
LOC_Os02g13260
LOC_Os02g13600
LOC_Os02g14090
LOC_Os02g14430
LOC_Os02g14440
LOC_Os02g15500
LOC_Os02g19980
LOC_Os02g21040
LOC_Os02g21810
LOC_Os02g22160
LOC_Os02g26430
LOC_Os02g28340
LOC_Os02g28410
LOC_Os02g28900
LOC_Os02g30420
LOC_Os02g31280
LOC_Os02g33060
LOC_Os02g36070
LOC_Os02g36510
LOC_Os02g36830
LOC_Os02g38040
LOC_Os02g39710
LOC_Os02g41800
LOC_Os02g43940
LOC_Os02g44680
LOC_Os02g45380
LOC_Os02g45450
LOC_Os02g45750
LOC_Os02g46340
LOC_Os02g47090
LOC_Os02g48094
LOC_Os02g49690
LOC_Os02g50490
LOC_Os02g52480
LOC_Os02g52560
LOC_Os02g52630
LOC_Os02g54980
LOC_Os02g56720
LOC_Os02g56750
LOC_Os02g56970
LOC_Os02g57440
LOC_Os02g58530
LOC_Os03g01018
LOC_Os03g01020
LOC_Os03g02900
LOC_Os03g03270
LOC_Os03g03280
LOC_Os03g03790
LOC_Os03g04710
LOC_Os03g05770
LOC_Os03g06200
LOC_Os03g08960
LOC_Os03g09300
LOC_Os03g10100
LOC_Os03g10140
LOC_Os03g10170
LOC_Os03g10300
LOC_Os03g10910
LOC_Os03g11370
LOC_Os03g13300
LOC_Os03g14050
LOC_Os03g14370
LOC_Os03g14500
LOC_Os03g14950
LOC_Os03g17250
LOC_Os03g17350
LOC_Os03g18170
LOC_Os03g18630
LOC_Os03g18640
LOC_Os03g19070
LOC_Os03g19452
LOC_Os03g20210
LOC_Os03g21140
LOC_Os03g22750
LOC_Os03g22790
LOC_Os03g24510
LOC_Os03g24610
LOC_Os03g24730
LOC_Os03g24930
LOC_Os03g25360
LOC_Os03g25640
LOC_Os03g26480
LOC_Os03g26910
LOC_Os03g26990
LOC_Os03g27850
LOC_Os03g28080
LOC_Os03g28990
LOC_Os03g30290
LOC_Os03g30470
LOC_Os03g32420
LOC_Os03g42430
LOC_Os03g42630
LOC_Os03g44020
LOC_Os03g45230
LOC_Os03g45390
LOC_Os03g46570
LOC_Os03g49790
LOC_Os03g49820
LOC_Os03g49830
LOC_Os03g49990
LOC_Os03g51760
LOC_Os03g51990
LOC_Os03g52660
LOC_Os03g53790
LOC_Os03g53930
LOC_Os03g55070
LOC_Os03g55240
LOC_Os03g55830
LOC_Os03g57310
LOC_Os03g58580
LOC_Os03g58800
LOC_Os03g60080
LOC_Os03g60260
LOC_Os03g61650
LOC_Os03g62270
LOC_Os03g63970
LOC_Os04g01930
LOC_Os04g02850
LOC_Os04g11810
LOC_Os04g13140
LOC_Os04g20880
LOC_Os04g21590
LOC_Os04g25840
LOC_Os04g30830
LOC_Os04g32010
LOC_Os04g32070
LOC_Os04g32110
LOC_Os04g32160
LOC_Os04g32190
LOC_Os04g33030
LOC_Os04g33390
LOC_Os04g33870
LOC_Os04g34050
LOC_Os04g35270
LOC_Os04g37550
LOC_Os04g37820
LOC_Os04g37980
LOC_Os04g39650
LOC_Os04g39680
LOC_Os04g40100
LOC_Os04g41710
LOC_Os04g41740
LOC_Os04g41770
LOC_Os04g42040
LOC_Os04g43910
LOC_Os04g45120
LOC_Os04g45700
LOC_Os04g46580
LOC_Os04g47770
LOC_Os04g48290
LOC_Os04g48360
LOC_Os04g51290
LOC_Os04g51560
LOC_Os04g55560
LOC_Os04g56130
LOC_Os04g56470
LOC_Os04g57770
LOC_Os05g02890
LOC_Os05g03620
LOC_Os05g04440
LOC_Os05g04450
LOC_Os05g05760
LOC_Os05g06060
LOC_Os05g06380
LOC_Os05g06940
LOC_Os05g09060
LOC_Os05g10650
LOC_Os05g10800
LOC_Os05g15230
LOC_Os05g22300
LOC_Os05g23230
LOC_Os05g25220
LOC_Os05g25480
LOC_Os05g25860
LOC_Os05g27820
LOC_Os05g29750
LOC_Os05g30580
LOC_Os05g31740
LOC_Os05g34030
LOC_Os05g35810
LOC_Os05g37640
LOC_Os05g38000
LOC_Os05g38320
LOC_Os05g38350
LOC_Os05g38500
LOC_Os05g39240
LOC_Os05g39310
LOC_Os05g40430
LOC_Os05g42120
LOC_Os05g45510
LOC_Os05g46050
LOC_Os05g46190
LOC_Os05g46280
LOC_Os05g46530
LOC_Os05g47640
LOC_Os05g49210
LOC_Os05g49930
LOC_Os05g50300
LOC_Os05g50470
LOC_Os05g50600
LOC_Os05g50920
LOC_Os05g51750
LOC_Os06g01350
LOC_Os06g04850
LOC_Os06g05284
LOC_Os06g06910
LOC_Os06g07800
LOC_Os06g08580
LOC_Os06g08800
LOC_Os06g09240
LOC_Os06g09860
LOC_Os06g10750
LOC_Os06g11130
LOC_Os06g11150
LOC_Os06g11420
LOC_Os06g12230
LOC_Os06g12410
LOC_Os06g12539
LOC_Os06g13090
LOC_Os06g14670
LOC_Os06g15020
LOC_Os06g15560
LOC_Os06g16200
LOC_Os06g16240
LOC_Os06g17120
LOC_Os06g18140
LOC_Os06g22290
LOC_Os06g23650
LOC_Os06g27560
LOC_Os06g27850
LOC_Os06g27980
LOC_Os06g28670
LOC_Os06g29450
LOC_Os06g30130
LOC_Os06g31270
LOC_Os06g34390
LOC_Os06g34400
LOC_Os06g34830
LOC_Os06g36030
LOC_Os06g37600
LOC_Os06g39070
LOC_Os06g39660
LOC_Os06g39780
LOC_Os06g39880
LOC_Os06g39970
LOC_Os06g40440
LOC_Os06g41980
LOC_Os06g42000
LOC_Os06g43030
LOC_Os06g43370
LOC_Os06g44040
LOC_Os06g44140
LOC_Os06g44760
LOC_Os06g44860
LOC_Os06g44920
LOC_Os06g47110
LOC_Os06g48240
LOC_Os06g48560
LOC_Os06g49520
LOC_Os06g49860
LOC_Os06g49880
LOC_Os06g51210
LOC_Os07g01620
LOC_Os07g02120
LOC_Os07g05320
LOC_Os07g05420
LOC_Os07g07410
LOC_Os07g08360
LOC_Os07g08510
LOC_Os07g09420
LOC_Os07g10160
LOC_Os07g10240
LOC_Os07g10620
LOC_Os07g10710
LOC_Os07g10780
LOC_Os07g11050
LOC_Os07g13030
LOC_Os07g13580
LOC_Os07g13810
LOC_Os07g13830
LOC_Os07g15320
LOC_Os07g17010
LOC_Os07g23890
LOC_Os07g25800
LOC_Os07g26870
LOC_Os07g29190
LOC_Os07g30950
LOC_Os07g32010
LOC_Os07g33390
LOC_Os07g33620
LOC_Os07g34710
LOC_Os07g34830
LOC_Os07g34850
LOC_Os07g34880
LOC_Os07g37730
LOC_Os07g37970
LOC_Os07g38440
LOC_Os07g38840
LOC_Os07g39520
LOC_Os07g42740
LOC_Os07g43160
LOC_Os07g43400
LOC_Os07g43670
LOC_Os07g43820
LOC_Os07g44410
LOC_Os07g44430
LOC_Os07g44590
LOC_Os07g46830
LOC_Os07g46840
LOC_Os07g46870
LOC_Os07g46940
LOC_Os07g46950
LOC_Os07g46980
LOC_Os07g48460
LOC_Os07g48610
LOC_Os07g49000
LOC_Os07g49100
LOC_Os08g02220
LOC_Os08g02450
LOC_Os08g03260
LOC_Os08g03500
LOC_Os08g03510
LOC_Os08g04800
LOC_Os08g06830
LOC_Os08g09830
LOC_Os08g14364
LOC_Os08g16430
LOC_Os08g17160
LOC_Os08g17320
LOC_Os08g17500
LOC_Os08g19160
LOC_Os08g20730
LOC_Os08g23740
LOC_Os08g30520
LOC_Os08g31090
LOC_Os08g31660
LOC_Os08g31700
LOC_Os08g31850
LOC_Os08g32060
LOC_Os08g32520
LOC_Os08g33800
LOC_Os08g34120
LOC_Os08g35470
LOC_Os08g36110
LOC_Os08g36310
LOC_Os08g36590
LOC_Os08g36910
LOC_Os08g36920
LOC_Os08g37115
LOC_Os08g38340
LOC_Os08g38560
LOC_Os08g39460
LOC_Os08g39730
LOC_Os08g41820
LOC_Os08g44270
LOC_Os08g45000
LOC_Os08g45030
LOC_Os09g08160
LOC_Os09g08580
LOC_Os09g08700
LOC_Os09g12590
LOC_Os09g13470
LOC_Os09g15540
LOC_Os09g15560
LOC_Os09g16010
LOC_Os09g20460
LOC_Os09g20730
LOC_Os09g20970
LOC_Os09g21120
LOC_Os09g25190
LOC_Os09g25910
LOC_Os09g26960
LOC_Os09g27320
LOC_Os09g27590
LOC_Os09g27620
LOC_Os09g28620
LOC_Os09g28630
LOC_Os09g30190
LOC_Os09g30240
LOC_Os09g31130
LOC_Os09g32370
LOC_Os09g32620
LOC_Os09g36080
LOC_Os09g36560
LOC_Os09g39780
LOC_Os10g01100
LOC_Os10g03320
LOC_Os10g03360
LOC_Os10g03420
LOC_Os10g18370
LOC_Os10g21090
LOC_Os10g21800
LOC_Os10g23060
LOC_Os10g23820
LOC_Os10g25400
LOC_Os10g25450
LOC_Os10g25930
LOC_Os10g26500
LOC_Os10g27390
LOC_Os10g28860
LOC_Os10g29220
LOC_Os10g29320
LOC_Os10g29440
LOC_Os10g30140
LOC_Os10g30330
LOC_Os10g30450
LOC_Os10g30530
LOC_Os10g30540
LOC_Os10g33240
LOC_Os10g33440
LOC_Os10g36180
LOC_Os10g37540
LOC_Os10g37920
LOC_Os10g38160
LOC_Os10g38960
LOC_Os10g39340
LOC_Os10g39350
LOC_Os10g39430
LOC_Os10g39640
LOC_Os10g40559
LOC_Os10g40810
LOC_Os10g41230
LOC_Os10g42640
LOC_Os11g03690
LOC_Os11g04400
LOC_Os11g05640
LOC_Os11g07090
LOC_Os11g07570
LOC_Os11g08480
LOC_Os11g12420
LOC_Os11g17940
LOC_Os11g19240
LOC_Os11g25020
LOC_Os11g25610
LOC_Os11g25860
LOC_Os11g27370
LOC_Os11g28610
LOC_Os11g29780
LOC_Os11g30430
LOC_Os11g30520
LOC_Os11g30810
LOC_Os11g33220
LOC_Os11g33250
LOC_Os11g35330
LOC_Os11g36760
LOC_Os11g38100
LOC_Os11g38120
LOC_Os11g39820
LOC_Os11g40550
LOC_Os11g42370
LOC_Os11g45820
LOC_Os11g47350
LOC_Os11g47900
LOC_Os11g48110
LOC_Os12g02840
LOC_Os12g03450
LOC_Os12g04130
LOC_Os12g04140
LOC_Os12g04200
LOC_Os12g05990
LOC_Os12g06150
LOC_Os12g06410
LOC_Os12g07120
LOC_Os12g07280
LOC_Os12g13400
LOC_Os12g27750
LOC_Os12g27790
LOC_Os12g27810
LOC_Os12g29330
LOC_Os12g34360
LOC_Os12g35890
LOC_Os12g39080
LOC_Os12g43880
LOC_Os01g01280
LOC_Os01g01302
LOC_Os01g02500
LOC_Os01g03530
LOC_Os01g04020
LOC_Os01g04324
LOC_Os01g05140
LOC_Os01g05560
LOC_Os01g05790
LOC_Os01g08950
LOC_Os01g09730
LOC_Os01g09900
LOC_Os01g10020
LOC_Os01g10300
LOC_Os01g10580
LOC_Os01g12740
LOC_Os01g13070
LOC_Os01g13560
LOC_Os01g13780
LOC_Os01g15448
LOC_Os01g15530
LOC_Os01g16670
LOC_Os01g17170
LOC_Os01g18280
LOC_Os01g24430
LOC_Os01g25270
LOC_Os01g28730
LOC_Os01g31690
LOC_Os01g32170
LOC_Os01g33090
LOC_Os01g34770
LOC_Os01g36540
LOC_Os01g37670
LOC_Os01g39110
LOC_Os01g39670
LOC_Os01g42280
LOC_Os01g43890
LOC_Os01g46230
LOC_Os01g47040
LOC_Os01g48250
LOC_Os01g49880
LOC_Os01g50490
LOC_Os01g51170
LOC_Os01g52480
LOC_Os01g53450
LOC_Os01g54340
LOC_Os01g56690
LOC_Os01g58440
LOC_Os01g60640
LOC_Os01g61180
LOC_Os01g61880
LOC_Os01g62290
LOC_Os01g62770
LOC_Os01g63050
LOC_Os01g64100
LOC_Os01g64310
LOC_Os01g64830
LOC_Os01g65380
LOC_Os01g67210
LOC_Os01g68070
LOC_Os01g68130
LOC_Os01g69980
LOC_Os01g70470
LOC_Os01g72380
LOC_Os01g72730
LOC_Os01g72970
LOC_Os01g73420
LOC_Os01g73890
LOC_Os01g74040
LOC_Os02g01140
LOC_Os02g02275
LOC_Os02g03420
LOC_Os02g04250
LOC_Os02g04700
LOC_Os02g06470
LOC_Os02g07690
LOC_Os02g08150
LOC_Os02g08420
LOC_Os02g09800
LOC_Os02g09910
LOC_Os02g13020
LOC_Os02g13100
LOC_Os02g13310
LOC_Os02g13650
LOC_Os02g13960
LOC_Os02g14450
LOC_Os02g16540
LOC_Os02g22380
LOC_Os02g25080
LOC_Os02g27400
LOC_Os02g28470
LOC_Os02g29860
LOC_Os02g32540
LOC_Os02g32600
LOC_Os02g33000
LOC_Os02g33770
LOC_Os02g33840
LOC_Os02g36380
LOC_Os02g36840
LOC_Os02g39060
LOC_Os02g43150
LOC_Os02g44120
LOC_Os02g44360
LOC_Os02g44370
LOC_Os02g44980
LOC_Os02g46370
LOC_Os02g47350
LOC_Os02g48800
LOC_Os02g50130
LOC_Os02g50540
LOC_Os02g51480
LOC_Os02g51820
LOC_Os02g52210
LOC_Os02g52220
LOC_Os02g52300
LOC_Os02g54820
LOC_Os02g55430
LOC_Os02g55470
LOC_Os02g55840
LOC_Os02g56860
LOC_Os02g57530
LOC_Os02g57620
LOC_Os02g58150
LOC_Os02g58520
LOC_Os02g58570
LOC_Os03g02762
LOC_Os03g03440
LOC_Os03g10110
LOC_Os03g11250
LOC_Os03g12200
LOC_Os03g12820
LOC_Os03g12890
LOC_Os03g13230
LOC_Os03g14710
LOC_Os03g16334
LOC_Os03g16450
LOC_Os03g16480
LOC_Os03g16910
LOC_Os03g17000
LOC_Os03g17610
LOC_Os03g18150
LOC_Os03g20850
LOC_Os03g22140
LOC_Os03g22259
LOC_Os03g25450
LOC_Os03g25710
LOC_Os03g27490
LOC_Os03g30780
LOC_Os03g40700
LOC_Os03g43330
LOC_Os03g46770
LOC_Os03g47530
LOC_Os03g49070
LOC_Os03g49170
LOC_Os03g50050
LOC_Os03g51580
LOC_Os03g51840
LOC_Os03g51870
LOC_Os03g52160
LOC_Os03g52620
LOC_Os03g53020
LOC_Os03g53070
LOC_Os03g55040
LOC_Os03g55200
LOC_Os03g55260
LOC_Os03g56160
LOC_Os03g57190
LOC_Os03g58100
LOC_Os03g61630
LOC_Os03g62230
LOC_Os03g63480
LOC_Os03g64050
LOC_Os04g08460
LOC_Os04g21950
LOC_Os04g23140
LOC_Os04g31290
LOC_Os04g31320
LOC_Os04g31330
LOC_Os04g32870
LOC_Os04g35130
LOC_Os04g35160
LOC_Os04g35230
LOC_Os04g36790
LOC_Os04g38920
LOC_Os04g38930
LOC_Os04g39050
LOC_Os04g40920
LOC_Os04g42030
LOC_Os04g45160
LOC_Os04g45290
LOC_Os04g45650
LOC_Os04g46170
LOC_Os04g46470
LOC_Os04g46860
LOC_Os04g49690
LOC_Os04g52140
LOC_Os04g52190
LOC_Os04g53300
LOC_Os04g55760
LOC_Os04g57290
LOC_Os04g57970
LOC_Os04g59450
LOC_Os04g59610
LOC_Os05g01940
LOC_Os05g02450
LOC_Os05g03760
LOC_Os05g04160
LOC_Os05g04540
LOC_Os05g04830
LOC_Os05g05680
LOC_Os05g06150
LOC_Os05g07740
LOC_Os05g07810
LOC_Os05g08850
LOC_Os05g09160
LOC_Os05g09600
LOC_Os05g11510
LOC_Os05g11840
LOC_Os05g12130
LOC_Os05g12450
LOC_Os05g23700
LOC_Os05g27000
LOC_Os05g27730
LOC_Os05g28460
LOC_Os05g28720
LOC_Os05g29920
LOC_Os05g31760
LOC_Os05g33500
LOC_Os05g33730
LOC_Os05g33940
LOC_Os05g34830
LOC_Os05g37250
LOC_Os05g39150
LOC_Os05g39160
LOC_Os05g39180
LOC_Os05g39190
LOC_Os05g39380
LOC_Os05g40180
LOC_Os05g41480
LOC_Os05g42250
LOC_Os05g43760
LOC_Os05g45030
LOC_Os05g46920
LOC_Os05g49610
LOC_Os05g50290
LOC_Os05g50830
LOC_Os05g51860
LOC_Os06g01180
LOC_Os06g02200
LOC_Os06g03570
LOC_Os06g03920
LOC_Os06g04620
LOC_Os06g04790
LOC_Os06g04870
LOC_Os06g05920
LOC_Os06g08350
LOC_Os06g09180
LOC_Os06g10350
LOC_Os06g12990
LOC_Os06g13080
LOC_Os06g13760
LOC_Os06g15330
LOC_Os06g17220
LOC_Os06g19250
LOC_Os06g20200
LOC_Os06g21820
LOC_Os06g22100
LOC_Os06g22960
LOC_Os06g22970
LOC_Os06g29700
LOC_Os06g36390
LOC_Os06g36910
LOC_Os06g37010
LOC_Os06g37570
LOC_Os06g38550
LOC_Os06g40190
LOC_Os06g40430
LOC_Os06g40640
LOC_Os06g43510
LOC_Os06g44270
LOC_Os06g45990
LOC_Os06g46680
LOC_Os06g47150
LOC_Os06g47520
LOC_Os06g48500
LOC_Os06g48610
LOC_Os06g49150
LOC_Os06g49250
LOC_Os07g01310
LOC_Os07g01810
LOC_Os07g02100
LOC_Os07g02280
LOC_Os07g02800
LOC_Os07g03090
LOC_Os07g03100
LOC_Os07g03190
LOC_Os07g06600
LOC_Os07g07920
LOC_Os07g09370
LOC_Os07g10190
LOC_Os07g10420
LOC_Os07g11110
LOC_Os07g12320
LOC_Os07g12780
LOC_Os07g13800
LOC_Os07g17180
LOC_Os07g17250
LOC_Os07g23720
LOC_Os07g29410
LOC_Os07g33410
LOC_Os07g38090
LOC_Os07g39620
LOC_Os07g40240
LOC_Os07g41460
LOC_Os07g41820
LOC_Os07g44200
LOC_Os07g47620
LOC_Os07g48090
LOC_Os07g49470
LOC_Os08g01190
LOC_Os08g01630
LOC_Os08g02300
LOC_Os08g02580
LOC_Os08g03310
LOC_Os08g03676
LOC_Os08g04770
LOC_Os08g05620
LOC_Os08g08070
LOC_Os08g08205
LOC_Os08g09340
LOC_Os08g15190
LOC_Os08g15710
LOC_Os08g16630
LOC_Os08g18060
LOC_Os08g19680
LOC_Os08g29660
LOC_Os08g32970
LOC_Os08g34170
LOC_Os08g34920
LOC_Os08g35110
LOC_Os08g37270
LOC_Os08g38320
LOC_Os08g39130
LOC_Os08g39630
LOC_Os08g40160
LOC_Os08g40280
LOC_Os08g43510
LOC_Os08g43530
LOC_Os08g44590
LOC_Os08g45150
LOC_Os09g09520
LOC_Os09g11170
LOC_Os09g12530
LOC_Os09g16510
LOC_Os09g16920
LOC_Os09g19980
LOC_Os09g20150
LOC_Os09g20350
LOC_Os09g20579
LOC_Os09g20930
LOC_Os09g23550
LOC_Os09g23560
LOC_Os09g25314
LOC_Os09g25740
LOC_Os09g26620
LOC_Os09g26820
LOC_Os09g29360
LOC_Os09g30498
LOC_Os09g32350
LOC_Os09g32700
LOC_Os09g34180
LOC_Os09g34250
LOC_Os09g34870
LOC_Os09g38390
LOC_Os09g38570
LOC_Os09g38850
LOC_Os09g39560
LOC_Os10g04600
LOC_Os10g05200
LOC_Os10g05240
LOC_Os10g05770
LOC_Os10g07004
LOC_Os10g17260
LOC_Os10g21110
LOC_Os10g22600
LOC_Os10g23050
LOC_Os10g23090
LOC_Os10g30070
LOC_Os10g30080
LOC_Os10g31810
LOC_Os10g34720
LOC_Os10g35500
LOC_Os10g35800
LOC_Os10g36190
LOC_Os10g36400
LOC_Os10g38020
LOC_Os10g38050
LOC_Os10g39710
LOC_Os10g39870
LOC_Os10g41330
LOC_Os10g41790
LOC_Os10g42430
LOC_Os11g03110
LOC_Os11g04290
LOC_Os11g04350
LOC_Os11g04890
LOC_Os11g05770
LOC_Os11g06440
LOC_Os11g07290
LOC_Os11g08110
LOC_Os11g09230
LOC_Os11g10040
LOC_Os11g11980
LOC_Os11g14120
LOC_Os11g14130
LOC_Os11g14440
LOC_Os11g15570
LOC_Os11g17799
LOC_Os11g17930
LOC_Os11g19149
LOC_Os11g27020
LOC_Os11g29400
LOC_Os11g29680
LOC_Os11g29710
LOC_Os11g30910
LOC_Os11g36010
LOC_Os11g38850
LOC_Os11g38860
LOC_Os11g39640
LOC_Os11g41560
LOC_Os11g42540
LOC_Os11g44890
LOC_Os11g45990
LOC_Os11g46000
LOC_Os11g47640
LOC_Os11g48080
LOC_Os12g01210
LOC_Os12g01820
LOC_Os12g02870
LOC_Os12g07480
LOC_Os12g09190
LOC_Os12g10184
LOC_Os12g10630
LOC_Os12g13674
LOC_Os12g14100
LOC_Os12g15450
LOC_Os12g15520
LOC_Os12g16670
LOC_Os12g24040
LOC_Os12g24320
LOC_Os12g28090
LOC_Os12g28260
LOC_Os12g30500
LOC_Os12g30920
LOC_Os12g34300
LOC_Os12g34340
LOC_Os12g34440
LOC_Os12g34500
LOC_Os12g34900
LOC_Os12g35480
LOC_Os12g35580
LOC_Os12g36000
LOC_Os12g39210
LOC_Os01g01080
LOC_Os01g01150
LOC_Os01g05105
LOC_Os01g14090
LOC_Os01g22630
LOC_Os01g28540
LOC_Os01g32364
LOC_Os01g37760
LOC_Os01g39060
LOC_Os01g43670
LOC_Os01g45274
LOC_Os01g45520
LOC_Os01g56630
LOC_Os01g56660
LOC_Os01g59420
LOC_Os01g69910
LOC_Os01g70600
LOC_Os02g04440
LOC_Os02g05686
LOC_Os02g07820
LOC_Os02g07870
LOC_Os02g10080
LOC_Os02g10760
LOC_Os02g12200
LOC_Os02g15220
LOC_Os02g27820
LOC_Os02g34190
LOC_Os02g34500
LOC_Os02g36140
LOC_Os02g42600
LOC_Os02g42920
LOC_Os02g51670
LOC_Os02g57650
LOC_Os03g01014
LOC_Os03g01110
LOC_Os03g04430
LOC_Os03g12450
LOC_Os03g13850
LOC_Os03g20670
LOC_Os03g23010
LOC_Os03g27930
LOC_Os03g37790
LOC_Os03g42290
LOC_Os03g46390
LOC_Os03g46460
LOC_Os03g47140
LOC_Os03g47240
LOC_Os03g49420
LOC_Os03g53670
LOC_Os03g55570
LOC_Os03g55704
LOC_Os03g56100
LOC_Os03g63950
LOC_Os04g02754
LOC_Os04g11780
LOC_Os04g13470
LOC_Os04g15790
LOC_Os04g31900
LOC_Os04g34250
LOC_Os04g37410
LOC_Os04g41100
LOC_Os04g43880
LOC_Os04g45240
LOC_Os05g03574
LOC_Os05g03860
LOC_Os05g19620
LOC_Os05g24550
LOC_Os05g26250
LOC_Os05g27920
LOC_Os05g30350
LOC_Os05g40270
LOC_Os05g44080
LOC_Os05g44330
LOC_Os05g48450
LOC_Os05g51150
LOC_Os06g01304
LOC_Os06g01470
LOC_Os06g03080
LOC_Os06g05820
LOC_Os06g11490
LOC_Os06g13570
LOC_Os06g13820
LOC_Os06g19400
LOC_Os06g24730
LOC_Os06g28194
LOC_Os06g29844
LOC_Os06g30310
LOC_Os06g36340
LOC_Os06g39515
LOC_Os06g41110
LOC_Os06g43760
LOC_Os06g45380
LOC_Os06g49430
LOC_Os06g51240
LOC_Os07g04910
LOC_Os07g06670
LOC_Os07g06820
LOC_Os07g06950
LOC_Os07g08950
LOC_Os07g09400
LOC_Os07g12800
LOC_Os07g15970
LOC_Os07g22650
LOC_Os07g23990
LOC_Os07g29610
LOC_Os07g41740
LOC_Os07g42700
LOC_Os07g49270
LOC_Os08g01290
LOC_Os08g14390
LOC_Os08g31240
LOC_Os08g41460
LOC_Os09g04230
LOC_Os09g06970
LOC_Os09g07830
LOC_Os09g12560
LOC_Os09g19734
LOC_Os09g19890
LOC_Os09g26770
LOC_Os09g27490
LOC_Os09g29880
LOC_Os09g40000
LOC_Os10g13630
LOC_Os10g18070
LOC_Os10g18760
LOC_Os11g06300
LOC_Os11g11430
LOC_Os11g11580
LOC_Os11g14170
LOC_Os11g24560
LOC_Os11g29840
LOC_Os11g31950
LOC_Os11g35300
LOC_Os11g35710
LOC_Os11g35810
LOC_Os11g41034
LOC_Os11g41210
LOC_Os11g41390
LOC_Os11g45280
LOC_Os11g45320
LOC_Os12g01290
LOC_Os12g02680
LOC_Os12g07110
LOC_Os12g09250
LOC_Os12g15420
LOC_Os12g16350
LOC_Os12g25180
LOC_Os12g32230
LOC_Os12g37640
LOC_Os12g40920
LOC_Os12g43550
LOC_Os01g01570
LOC_Os01g01780
LOC_Os01g02960
LOC_Os01g04490
LOC_Os01g05860
LOC_Os01g11880
LOC_Os01g11940
LOC_Os01g12090
LOC_Os01g14070
LOC_Os01g14870
LOC_Os01g15580
LOC_Os01g15860
LOC_Os01g16340
LOC_Os01g18880
LOC_Os01g19870
LOC_Os01g21990
LOC_Os01g23970
LOC_Os01g24950
LOC_Os01g32880
LOC_Os01g37560
LOC_Os01g38970
LOC_Os01g41640
LOC_Os01g41650
LOC_Os01g47256
LOC_Os01g47420
LOC_Os01g48190
LOC_Os01g50160
LOC_Os01g50450
LOC_Os01g51420
LOC_Os01g52560
LOC_Os01g52640
LOC_Os01g54010
LOC_Os01g56200
LOC_Os01g58080
LOC_Os01g58194
LOC_Os01g58690
LOC_Os01g60190
LOC_Os01g60230
LOC_Os01g60270
LOC_Os01g61620
LOC_Os01g62650
LOC_Os01g64560
LOC_Os01g65890
[truncated: 1,712 more rows]

## Sheet: H2AZ increase TSS
WTarp6_inc_TSS			GO term	Ontology	Description	Number in input list	Number in BG/Ref	p-value	FDR
LOC_Os05g50550			GO:0050896	P	response to stimulus	308	5265	5.8e-05	0.0042
LOC_Os07g34320			GO:0006950	P	response to stress	219	3618	0.00015	0.0056
LOC_Os01g01870			GO:0023052	P	signaling	119	1849	0.0008	0.019
LOC_Os01g02000			GO:0007165	P	signal transduction	94	1464	0.003	0.031
LOC_Os06g01972			GO:0050794	P	regulation of cellular process	94	1464	0.003	0.031
LOC_Os01g38180			GO:0023046	P	signaling process	95	1481	0.0029	0.031
LOC_Os01g72330			GO:0023060	P	signal transmission	95	1481	0.0029	0.031
LOC_Os05g25370			GO:0016301	F	kinase activity	126	2020	0.0017	0.024
LOC_Os02g18000			GO:0016772	F	transferase activity, transferring phosphorus-containing groups	126	2020	0.0017	0.024
LOC_Os01g21630
LOC_Os01g54620
LOC_Os03g11650
LOC_Os04g46560
LOC_Os06g36560
LOC_Os08g39570
LOC_Os09g17660
LOC_Os09g32010
LOC_Os01g14550
LOC_Os03g64320
LOC_Os08g10300
LOC_Os05g36960
LOC_Os01g18120
LOC_Os01g67100
LOC_Os02g02230
LOC_Os02g10780
LOC_Os02g34990
LOC_Os03g58764
LOC_Os04g12140
LOC_Os04g33600
LOC_Os04g43560
LOC_Os04g52210
LOC_Os06g36210
LOC_Os06g38120
LOC_Os06g43910
LOC_Os07g46130
LOC_Os08g07340
LOC_Os08g09570
LOC_Os08g28540
LOC_Os08g44360
LOC_Os09g16160
LOC_Os09g32910
LOC_Os09g38130
LOC_Os10g32270
LOC_Os10g41999
LOC_Os11g11256
LOC_Os11g37860
LOC_Os11g39920
LOC_Os11g44690
LOC_Os11g45980
LOC_Os12g18690
LOC_Os12g33220
LOC_Os03g01870
LOC_Os07g48030
LOC_Os08g16620
LOC_Os09g24840
LOC_Os10g28580
LOC_Os02g20530
LOC_Os02g39660
LOC_Os04g12830
LOC_Os07g42626
LOC_Os01g70520
LOC_Os02g16270
LOC_Os02g21190
LOC_Os02g53990
LOC_Os03g31000
LOC_Os03g63870
LOC_Os04g03810
LOC_Os04g09900
LOC_Os04g12080
LOC_Os05g05600
LOC_Os05g15150
LOC_Os05g16670
LOC_Os05g28690
LOC_Os05g30300
LOC_Os05g31570
LOC_Os06g10250
LOC_Os06g17950
LOC_Os06g41480
LOC_Os07g28260
LOC_Os07g31190
LOC_Os07g45460
LOC_Os08g07890
LOC_Os08g10330
LOC_Os08g28570
LOC_Os09g09490
LOC_Os09g37700
LOC_Os10g04110
LOC_Os11g14380
LOC_Os11g27264
LOC_Os11g40870
LOC_Os12g12810
LOC_Os12g37200
LOC_Os12g40630
LOC_Os01g05720
LOC_Os01g06140
LOC_Os01g11660
LOC_Os01g13390
LOC_Os02g40770
LOC_Os02g45770
LOC_Os03g20450
LOC_Os04g10800
LOC_Os04g37960
LOC_Os04g55220
LOC_Os04g55840
LOC_Os05g18274
LOC_Os05g48320
LOC_Os06g46270
LOC_Os06g49040
LOC_Os06g51190
LOC_Os08g07920
LOC_Os08g10290
LOC_Os08g36100
LOC_Os09g17630
LOC_Os10g05290
LOC_Os10g18400
LOC_Os11g41070
LOC_Os11g47140
LOC_Os11g47160
LOC_Os12g34840
LOC_Os12g40590
LOC_Os06g06320
LOC_Os05g43240
LOC_Os05g11320
LOC_Os05g28780
LOC_Os01g38229
LOC_Os01g44360
LOC_Os07g42650
LOC_Os01g24550
LOC_Os01g24700
LOC_Os01g27380
LOC_Os01g34690
LOC_Os02g02170
LOC_Os02g47060
LOC_Os03g25500
LOC_Os03g29194
LOC_Os04g10640
LOC_Os04g51070
LOC_Os05g38310
LOC_Os06g03220
LOC_Os06g40230
LOC_Os06g48870
LOC_Os07g13450
LOC_Os07g26180
LOC_Os07g43600
LOC_Os08g01810
LOC_Os08g09470
LOC_Os08g11520
LOC_Os09g31410
LOC_Os09g39250
LOC_Os10g21400
LOC_Os10g36280
LOC_Os10g41980
LOC_Os11g24140
LOC_Os01g58590
LOC_Os02g21310
LOC_Os04g50970
LOC_Os05g11900
LOC_Os06g40150
LOC_Os11g31040
LOC_Os12g11420
LOC_Os02g39430
LOC_Os04g23610
LOC_Os05g44120
LOC_Os09g37540
LOC_Os01g02400
LOC_Os01g59819
LOC_Os03g38170
LOC_Os05g28440
LOC_Os06g28630
LOC_Os06g45900
LOC_Os08g09390
LOC_Os09g13650
LOC_Os09g23720
LOC_Os10g07050
LOC_Os10g19904
LOC_Os11g10320
LOC_Os11g10920
LOC_Os11g15620
LOC_Os11g47940
LOC_Os01g25110
LOC_Os01g51634
LOC_Os01g59570
LOC_Os01g66990
LOC_Os02g03060
LOC_Os02g06180
LOC_Os02g11980
LOC_Os02g53810
LOC_Os03g05420
LOC_Os03g11560
LOC_Os03g46310
LOC_Os04g44180
LOC_Os04g59360
LOC_Os05g01280
LOC_Os07g27310
LOC_Os07g36490
LOC_Os08g29950
LOC_Os09g19500
LOC_Os10g42690
LOC_Os11g09100
LOC_Os12g17140
LOC_Os12g32390
LOC_Os12g39030
LOC_Os02g15350
LOC_Os03g02470
LOC_Os07g04990
LOC_Os08g03350
LOC_Os08g39840
LOC_Os11g42520
LOC_Os01g21250
LOC_Os01g62060
LOC_Os01g63980
LOC_Os02g50110
LOC_Os05g50340
LOC_Os07g02200
LOC_Os07g03025
LOC_Os07g48490
LOC_Os08g10500
LOC_Os09g28510
LOC_Os11g37570
LOC_Os01g49750
LOC_Os02g37600
LOC_Os03g45280
LOC_Os04g21350
LOC_Os08g06170
LOC_Os08g44210
LOC_Os03g37830
LOC_Os04g34610
LOC_Os07g30150
LOC_Os08g31130
LOC_Os09g29520
LOC_Os10g20160
LOC_Os01g06900
LOC_Os01g50760
LOC_Os01g61720
LOC_Os03g10080
LOC_Os03g15770
LOC_Os04g36640
LOC_Os04g56230
LOC_Os06g21410
LOC_Os06g43140
LOC_Os01g47400
LOC_Os01g70180
LOC_Os03g13130
LOC_Os03g18300
LOC_Os03g54040
LOC_Os03g59280
LOC_Os03g63370
LOC_Os04g32860
LOC_Os04g54870
LOC_Os05g35200
LOC_Os05g35360
LOC_Os05g50260
LOC_Os01g08380
LOC_Os01g28500
LOC_Os01g50440
LOC_Os01g52750
LOC_Os02g44710
LOC_Os03g03600
LOC_Os03g16610
LOC_Os03g22200
LOC_Os03g45340
LOC_Os03g55290
LOC_Os04g33990
LOC_Os04g39150
LOC_Os04g41810
LOC_Os04g44510
LOC_Os05g31280
LOC_Os05g33220
LOC_Os07g48390
LOC_Os10g38580
LOC_Os11g02369
LOC_Os11g28320
LOC_Os01g60740
LOC_Os02g21550
LOC_Os03g59210
LOC_Os04g01500
LOC_Os04g44610
LOC_Os05g05060
LOC_Os07g10440
LOC_Os09g10274
LOC_Os09g36619
LOC_Os12g32620
LOC_Os01g29804
LOC_Os01g66970
LOC_Os04g07830
LOC_Os04g08390
LOC_Os05g18294
LOC_Os06g24404
LOC_Os06g29804
LOC_Os06g30950
LOC_Os09g07450
LOC_Os09g17344
LOC_Os11g06880
LOC_Os12g05600
LOC_Os12g13340
LOC_Os12g41690
LOC_Os01g01350
LOC_Os01g05744
LOC_Os01g09370
LOC_Os01g16030
LOC_Os01g44040
LOC_Os01g51290
LOC_Os02g02320
LOC_Os03g16010
LOC_Os03g31750
LOC_Os03g40550
LOC_Os03g59330
LOC_Os04g42770
LOC_Os04g47700
LOC_Os04g49430
LOC_Os05g26760
LOC_Os06g20879
LOC_Os06g46410
LOC_Os06g49010
LOC_Os08g39870
LOC_Os08g42470
LOC_Os09g27070
LOC_Os10g05230
LOC_Os12g10784
LOC_Os01g03640
LOC_Os01g05760
LOC_Os01g07280
LOC_Os01g19390
LOC_Os01g27170
LOC_Os01g27230
LOC_Os01g27240
LOC_Os01g31270
LOC_Os01g33550
LOC_Os01g46360
LOC_Os01g47610
LOC_Os01g48470
LOC_Os01g51780
LOC_Os01g52270
LOC_Os01g59560
LOC_Os01g63020
LOC_Os01g65680
LOC_Os01g66610
LOC_Os01g70860
LOC_Os01g70870
LOC_Os01g71670
LOC_Os01g72520
LOC_Os02g01150
LOC_Os02g01800
LOC_Os02g02010
LOC_Os02g06600
LOC_Os02g07430
LOC_Os02g10000
LOC_Os02g14190
LOC_Os02g17080
LOC_Os02g18510
LOC_Os02g18690
LOC_Os02g28570
LOC_Os02g30200
LOC_Os02g30870
LOC_Os02g31230
LOC_Os02g31910
LOC_Os02g37380
LOC_Os02g37500
LOC_Os02g38230
LOC_Os02g39140
LOC_Os02g43660
LOC_Os02g44860
LOC_Os02g45910
LOC_Os02g46850
LOC_Os02g50174
LOC_Os02g52430
LOC_Os03g02670
LOC_Os03g03760
LOC_Os03g04570
LOC_Os03g11335
LOC_Os03g13600
LOC_Os03g14110
LOC_Os03g15810
LOC_Os03g16090
LOC_Os03g18120
LOC_Os03g25300
LOC_Os03g25910
LOC_Os03g29540
LOC_Os03g41150
LOC_Os03g42730
LOC_Os03g44944
LOC_Os03g47230
LOC_Os03g48770
LOC_Os03g49260
LOC_Os03g49680
LOC_Os03g58040
LOC_Os03g59860
LOC_Os03g63840
LOC_Os04g02650
LOC_Os04g04360
LOC_Os04g23230
LOC_Os04g36740
LOC_Os04g37580
LOC_Os04g40670
LOC_Os04g44580
LOC_Os04g50950
LOC_Os04g51920
LOC_Os04g55800
LOC_Os04g57660
LOC_Os05g01040
LOC_Os05g01610
LOC_Os05g01620
LOC_Os05g03972
LOC_Os05g07880
LOC_Os05g13760
LOC_Os05g14220
LOC_Os05g15630
LOC_Os05g30320
LOC_Os05g32880
LOC_Os05g34010
LOC_Os05g40850
LOC_Os05g42190
LOC_Os05g43090
LOC_Os05g45320
LOC_Os05g47680
LOC_Os06g02330
LOC_Os06g16790
LOC_Os06g20570
LOC_Os06g20900
LOC_Os06g30600
LOC_Os06g36880
LOC_Os06g40870
LOC_Os06g41030
LOC_Os06g41670
LOC_Os06g48020
LOC_Os06g48980
LOC_Os07g01700
LOC_Os07g07719
LOC_Os07g10730
LOC_Os07g17120
LOC_Os07g23600
LOC_Os07g31290
LOC_Os07g31750
LOC_Os07g38930
LOC_Os07g43316
LOC_Os07g43940
LOC_Os07g44030
LOC_Os07g47430
LOC_Os08g02710
LOC_Os08g04420
LOC_Os08g06440
LOC_Os08g23570
LOC_Os08g27060
LOC_Os08g31060
LOC_Os08g33910
LOC_Os08g36680
LOC_Os08g38790
LOC_Os08g41800
LOC_Os08g42670
LOC_Os09g10010
LOC_Os09g13890
LOC_Os09g15950
LOC_Os09g18470
LOC_Os09g23140
LOC_Os09g28420
LOC_Os09g29239
LOC_Os10g02070
LOC_Os10g05950
LOC_Os10g19960
LOC_Os10g20610
LOC_Os10g21590
LOC_Os10g38090
LOC_Os10g39550
LOC_Os10g41040
LOC_Os11g01439
LOC_Os11g02054
LOC_Os11g02305
LOC_Os11g02440
LOC_Os11g02774
LOC_Os11g02800
LOC_Os11g05180
LOC_Os11g08285
LOC_Os11g11740
LOC_Os11g12530
LOC_Os11g15210
LOC_Os11g29210
LOC_Os11g29980
LOC_Os11g31190
LOC_Os11g33430
LOC_Os11g34710
LOC_Os11g35000
LOC_Os11g36520
LOC_Os12g02020
LOC_Os12g02060
LOC_Os12g02800
LOC_Os12g03390
LOC_Os12g04980
LOC_Os12g05750
LOC_Os12g09240
LOC_Os12g17410
LOC_Os12g18360
LOC_Os12g27930
LOC_Os12g36240
LOC_Os12g36440
LOC_Os12g36860
LOC_Os12g38300
LOC_Os12g40120
LOC_Os12g40780
LOC_Os12g41160
LOC_Os12g44020
LOC_Os12g44100
LOC_Os12g44250
LOC_Os01g02430
LOC_Os01g03620
LOC_Os01g03840
LOC_Os01g04360
LOC_Os01g05040
LOC_Os01g05360
LOC_Os01g06230
LOC_Os01g06640
LOC_Os01g07050
LOC_Os01g08740
LOC_Os01g12000
LOC_Os01g13040
LOC_Os01g14700
LOC_Os01g14990
LOC_Os01g18375
LOC_Os01g18450
LOC_Os01g18490
LOC_Os01g21880
LOC_Os01g24110
LOC_Os01g24560
LOC_Os01g31780
LOC_Os01g32770
LOC_Os01g33910
LOC_Os01g36130
LOC_Os01g37530
LOC_Os01g41200
LOC_Os01g46270
LOC_Os01g47370
LOC_Os01g48800
LOC_Os01g49910
LOC_Os01g50280
LOC_Os01g50350
LOC_Os01g50520
LOC_Os01g51460
LOC_Os01g51670
LOC_Os01g52410
LOC_Os01g53690
LOC_Os01g54460
LOC_Os01g57004
LOC_Os01g57050
LOC_Os01g57390
LOC_Os01g58300
LOC_Os01g58480
LOC_Os01g58550
LOC_Os01g58600
LOC_Os01g59640
LOC_Os01g59950
LOC_Os01g61760
LOC_Os01g63510
LOC_Os01g64230
LOC_Os01g68300
LOC_Os01g70280
LOC_Os01g70680
LOC_Os01g70880
LOC_Os01g70990
LOC_Os01g71450
LOC_Os01g72590
LOC_Os01g74120
LOC_Os01g74140
LOC_Os02g01090
LOC_Os02g01700
LOC_Os02g01910
LOC_Os02g02820
LOC_Os02g03140
LOC_Os02g05000
LOC_Os02g06560
LOC_Os02g06970
LOC_Os02g07440
LOC_Os02g09610
LOC_Os02g13940
LOC_Os02g15130
LOC_Os02g15200
LOC_Os02g21890
LOC_Os02g24540
LOC_Os02g25020
LOC_Os02g25830
LOC_Os02g25940
LOC_Os02g26540
LOC_Os02g27370
LOC_Os02g29900
LOC_Os02g30450
LOC_Os02g30600
LOC_Os02g36730
LOC_Os02g37070
LOC_Os02g37180
LOC_Os02g37280
LOC_Os02g37480
LOC_Os02g37520
LOC_Os02g37550
LOC_Os02g38770
LOC_Os02g40720
LOC_Os02g41830
LOC_Os02g42850
LOC_Os02g44850
LOC_Os02g44880
LOC_Os02g44940
LOC_Os02g45940
LOC_Os02g48184
LOC_Os02g48280
LOC_Os02g49540
LOC_Os02g50730
LOC_Os02g51320
LOC_Os02g52000
LOC_Os02g52180
LOC_Os02g52550
LOC_Os02g52700
LOC_Os02g52800
LOC_Os02g53590
LOC_Os02g54100
LOC_Os02g54940
LOC_Os02g56490
LOC_Os03g02050
LOC_Os03g03520
LOC_Os03g03860
LOC_Os03g05300
LOC_Os03g05510
LOC_Os03g06050
LOC_Os03g06780
LOC_Os03g06870
LOC_Os03g07440
LOC_Os03g07980
LOC_Os03g08130
LOC_Os03g08834
LOC_Os03g10334
LOC_Os03g13150
LOC_Os03g14630
LOC_Os03g14810
LOC_Os03g15460
LOC_Os03g15640
LOC_Os03g17870
LOC_Os03g18850
LOC_Os03g18990
LOC_Os03g19370
LOC_Os03g19709
LOC_Os03g20870
LOC_Os03g22510
LOC_Os03g25060
LOC_Os03g25610
LOC_Os03g25660
LOC_Os03g26800
LOC_Os03g27090
LOC_Os03g27740
LOC_Os03g30680
LOC_Os03g31790
LOC_Os03g32790
LOC_Os03g36260
LOC_Os03g36810
LOC_Os03g38920
LOC_Os03g39510
LOC_Os03g40090
LOC_Os03g42490
LOC_Os03g45860
LOC_Os03g47169
LOC_Os03g48760
LOC_Os03g49010
LOC_Os03g49310
LOC_Os03g50590
LOC_Os03g50630
LOC_Os03g51490
LOC_Os03g52880
LOC_Os03g52910
LOC_Os03g53520
LOC_Os03g55400
LOC_Os03g55430
LOC_Os03g55650
LOC_Os03g56070
LOC_Os03g56904
LOC_Os03g57010
LOC_Os03g57400
LOC_Os03g58500
LOC_Os03g58850
LOC_Os03g60630
LOC_Os03g61440
LOC_Os03g63280
LOC_Os03g63650
LOC_Os03g63890
LOC_Os03g64100
LOC_Os04g01890
LOC_Os04g02040
LOC_Os04g12370
LOC_Os04g17669
LOC_Os04g28330
LOC_Os04g28360
LOC_Os04g31870
LOC_Os04g34900
LOC_Os04g38000
LOC_Os04g38026
LOC_Os04g39360
LOC_Os04g39380
LOC_Os04g42860
LOC_Os04g44280
LOC_Os04g45590
LOC_Os04g46540
LOC_Os04g49700
LOC_Os04g50700
LOC_Os04g51510
LOC_Os04g51620
LOC_Os04g54220
LOC_Os04g54310
LOC_Os04g54620
LOC_Os04g55630
LOC_Os04g55980
LOC_Os04g56370
LOC_Os04g56950
LOC_Os04g57270
LOC_Os04g58520
LOC_Os04g59310
LOC_Os05g01570
LOC_Os05g01960
LOC_Os05g02480
LOC_Os05g03130
LOC_Os05g04000
LOC_Os05g04770
LOC_Os05g05100
LOC_Os05g05110
LOC_Os05g09732
LOC_Os05g10550
LOC_Os05g11600
LOC_Os05g11610
LOC_Os05g12040
LOC_Os05g12580
LOC_Os05g13630
LOC_Os05g18860
LOC_Os05g25910
LOC_Os05g25920
LOC_Os05g31710
LOC_Os05g34655
LOC_Os05g34660
LOC_Os05g35400
LOC_Os05g35690
LOC_Os05g37920
LOC_Os05g38940
LOC_Os05g38990
LOC_Os05g44150
LOC_Os05g45000
LOC_Os05g45070
LOC_Os05g45120
LOC_Os05g45460
LOC_Os05g47730
LOC_Os05g48570
LOC_Os05g48730
LOC_Os05g49810
LOC_Os05g51100
LOC_Os05g51620
LOC_Os06g01760
LOC_Os06g02360
LOC_Os06g02840
LOC_Os06g04490
LOC_Os06g05430
LOC_Os06g09520
LOC_Os06g09920
LOC_Os06g10070
LOC_Os06g11780
LOC_Os06g13910
LOC_Os06g15600
LOC_Os06g16060
LOC_Os06g16500
LOC_Os06g17890
LOC_Os06g21540
LOC_Os06g22000
LOC_Os06g23050
LOC_Os06g23310
LOC_Os06g24480
LOC_Os06g32590
LOC_Os06g33460
LOC_Os06g33700
LOC_Os06g34280
LOC_Os06g35870
LOC_Os06g35980
LOC_Os06g39800
LOC_Os06g39860
LOC_Os06g43470
LOC_Os06g45790
LOC_Os06g46210
LOC_Os06g48000
LOC_Os06g49710
LOC_Os06g51050
LOC_Os07g01520
LOC_Os07g01580
LOC_Os07g02550
LOC_Os07g02700
LOC_Os07g02880
LOC_Os07g03610
LOC_Os07g03730
LOC_Os07g05270
LOC_Os07g06760
LOC_Os07g11650
LOC_Os07g13440
LOC_Os07g14120
LOC_Os07g18070
LOC_Os07g23450
LOC_Os07g26150
LOC_Os07g26590
LOC_Os07g26760
LOC_Os07g29430
LOC_Os07g29530
LOC_Os07g31244
LOC_Os07g32290
LOC_Os07g32960
LOC_Os07g34760
LOC_Os07g37700
LOC_Os07g38910
LOC_Os07g39030
LOC_Os07g39750
LOC_Os07g39860
LOC_Os07g43300
LOC_Os07g44450
LOC_Os07g44460
LOC_Os07g44570
LOC_Os07g45960
LOC_Os07g46320
LOC_Os07g47080
LOC_Os07g47450
LOC_Os07g47960
LOC_Os07g48550
LOC_Os07g48680
LOC_Os08g01240
LOC_Os08g01330
LOC_Os08g01370
LOC_Os08g01514
LOC_Os08g01560
LOC_Os08g02730
LOC_Os08g02750
LOC_Os08g05110
LOC_Os08g13400
LOC_Os08g13680
LOC_Os08g13740
LOC_Os08g16450
LOC_Os08g28800
LOC_Os08g34430
LOC_Os08g35570
LOC_Os08g37070
LOC_Os08g37930
LOC_Os08g37970
LOC_Os08g38650
LOC_Os08g39040
LOC_Os08g39530
LOC_Os08g42630
LOC_Os08g42680
LOC_Os08g43240
LOC_Os08g43840
LOC_Os09g02180
LOC_Os09g03280
LOC_Os09g09550
LOC_Os09g11970
LOC_Os09g15500
LOC_Os09g16250
LOC_Os09g16700
LOC_Os09g17080
LOC_Os09g17540
LOC_Os09g19320
LOC_Os09g20000
LOC_Os09g20600
LOC_Os09g21060
LOC_Os09g21240
LOC_Os09g21480
LOC_Os09g23450
LOC_Os09g24490
LOC_Os09g24800
LOC_Os09g25625
LOC_Os09g27730
LOC_Os09g28500
LOC_Os09g34030
LOC_Os09g35580
LOC_Os09g37380
LOC_Os09g37650
LOC_Os09g38150
LOC_Os09g38870
LOC_Os10g01080
LOC_Os10g01430
LOC_Os10g01930
LOC_Os10g02000
LOC_Os10g03390
LOC_Os10g03450
LOC_Os10g04270
LOC_Os10g05880
LOC_Os10g08780
LOC_Os10g18010
LOC_Os10g19040
LOC_Os10g21180
LOC_Os10g22020
LOC_Os10g26150
LOC_Os10g26410
LOC_Os10g28490
LOC_Os10g28840
LOC_Os10g30310
LOC_Os10g32930
LOC_Os10g36090
LOC_Os10g36360
LOC_Os10g37440
LOC_Os10g38360
LOC_Os10g39590
LOC_Os10g40270
LOC_Os10g40510
LOC_Os10g41430
LOC_Os10g42850
LOC_Os10g42900
LOC_Os11g02330
LOC_Os11g03370
LOC_Os11g04550
LOC_Os11g08265
LOC_Os11g08350
LOC_Os11g09150
LOC_Os11g10840
LOC_Os11g12280
LOC_Os11g13400
LOC_Os11g14870
LOC_Os11g14940
LOC_Os11g17340
LOC_Os11g18340
LOC_Os11g23030
LOC_Os11g24900
LOC_Os11g26280
LOC_Os11g27620
LOC_Os11g29150
LOC_Os11g30830
LOC_Os11g35310
LOC_Os11g36230
LOC_Os11g39760
LOC_Os11g40230
LOC_Os11g44415
LOC_Os11g44430
LOC_Os11g45780
LOC_Os11g47500
LOC_Os12g02450
LOC_Os12g02940
LOC_Os12g03110
LOC_Os12g04660
LOC_Os12g05560
LOC_Os12g05655
LOC_Os12g10950
LOC_Os12g14520
LOC_Os12g17700
LOC_Os12g21760
LOC_Os12g23820
LOC_Os12g26960
LOC_Os12g27470
LOC_Os12g35330
LOC_Os12g39850
LOC_Os12g41420
LOC_Os12g43320
LOC_Os12g43750
LOC_Os01g01470
LOC_Os01g06050
LOC_Os01g09810
LOC_Os01g12130
LOC_Os01g13600
LOC_Os01g14540
LOC_Os01g18530
LOC_Os01g20208
LOC_Os01g23600
LOC_Os01g23880
LOC_Os01g33670
LOC_Os01g38030
LOC_Os01g42550
LOC_Os01g46260
LOC_Os01g46650
LOC_Os01g47580
LOC_Os01g48550
LOC_Os01g48710
LOC_Os01g59730
LOC_Os01g61070
LOC_Os01g65770
LOC_Os01g66760
LOC_Os01g69960
LOC_Os01g70290
LOC_Os01g70480
LOC_Os01g71040
LOC_Os01g71830
LOC_Os02g01120
LOC_Os02g01410
LOC_Os02g05590
LOC_Os02g08460
LOC_Os02g09760
LOC_Os02g09820
LOC_Os02g11770
LOC_Os02g12020
LOC_Os02g12250
LOC_Os02g19380
LOC_Os02g20600
LOC_Os02g26790
LOC_Os02g28334
LOC_Os02g30670
LOC_Os02g32009
LOC_Os02g33740
LOC_Os02g37360
LOC_Os02g40190
LOC_Os02g44240
LOC_Os02g44340
LOC_Os02g47660
LOC_Os02g49160
LOC_Os02g49260
LOC_Os02g51090
LOC_Os02g52540
LOC_Os02g53410
LOC_Os02g53440
LOC_Os02g58040
LOC_Os02g58350
LOC_Os02g58800
LOC_Os03g02530
LOC_Os03g03530
LOC_Os03g03810
LOC_Os03g06840
LOC_Os03g07950
LOC_Os03g08290
LOC_Os03g13160
LOC_Os03g15290
LOC_Os03g24200
LOC_Os03g26650
LOC_Os03g30130
LOC_Os03g48730
LOC_Os03g48780
LOC_Os03g51110
LOC_Os03g52360
LOC_Os03g53100
LOC_Os03g57620
LOC_Os03g59880
LOC_Os03g63200
LOC_Os03g64030
LOC_Os04g13060
LOC_Os04g15600
LOC_Os04g34010
LOC_Os04g34410
LOC_Os04g41780
LOC_Os04g44760
LOC_Os04g44790
LOC_Os04g52504
LOC_Os04g53560
LOC_Os04g54610
LOC_Os05g01290
LOC_Os05g02170
LOC_Os05g03530
LOC_Os05g04900
LOC_Os05g05080
LOC_Os05g05380
LOC_Os05g08490
LOC_Os05g09670
LOC_Os05g10620
LOC_Os05g11580
LOC_Os05g16054
LOC_Os05g16920
LOC_Os05g20930
LOC_Os05g23950
LOC_Os05g25240
LOC_Os05g27090
LOC_Os05g35850
LOC_Os05g38680
LOC_Os05g38880
LOC_Os05g40890
LOC_Os05g45954
LOC_Os05g48422
LOC_Os05g50780
LOC_Os05g51900
LOC_Os06g04080
LOC_Os06g04889
LOC_Os06g04930
LOC_Os06g05470
LOC_Os06g07180
LOC_Os06g09270
LOC_Os06g13690
LOC_Os06g14200
LOC_Os06g14870
LOC_Os06g17580
LOC_Os06g19540
LOC_Os06g22420
LOC_Os06g24240
LOC_Os06g25940
LOC_Os06g31070
LOC_Os06g35830
LOC_Os06g37680
LOC_Os06g38350
LOC_Os06g38710
LOC_Os06g42100
LOC_Os06g42164
LOC_Os06g42540
LOC_Os06g43010
LOC_Os06g49185
LOC_Os06g49360
LOC_Os07g02850
LOC_Os07g04440
LOC_Os07g05700
LOC_Os07g17520
LOC_Os07g18630
LOC_Os07g20290
LOC_Os07g23670
LOC_Os07g28700
LOC_Os07g36930
LOC_Os07g38410
LOC_Os07g39114
LOC_Os07g39940
LOC_Os07g45150
LOC_Os08g04000
LOC_Os08g05590
LOC_Os08g06730
LOC_Os08g08084
LOC_Os08g12520
LOC_Os08g24300
LOC_Os08g25420
LOC_Os08g30540
LOC_Os08g35300
LOC_Os08g35600
LOC_Os08g42750
LOC_Os08g43960
LOC_Os09g03490
LOC_Os09g11210
LOC_Os09g15790
LOC_Os09g18620
LOC_Os09g19550
LOC_Os09g24480
LOC_Os09g27220
LOC_Os09g27750
LOC_Os09g33555
LOC_Os09g37400
LOC_Os09g37870
LOC_Os09g38830
LOC_Os10g04800
LOC_Os10g05840
LOC_Os10g05980
LOC_Os10g05990
LOC_Os10g08290
LOC_Os10g09920
LOC_Os10g10050
LOC_Os10g10060
LOC_Os10g17010
LOC_Os10g18250
LOC_Os10g20550
LOC_Os10g22970
LOC_Os10g24340
LOC_Os10g24690
LOC_Os10g28299
LOC_Os10g29810
LOC_Os10g38670
LOC_Os10g41720
LOC_Os10g42230
LOC_Os11g02130
LOC_Os11g02389
LOC_Os11g02400
LOC_Os11g02730
LOC_Os11g03140
LOC_Os11g03880
LOC_Os11g04700
LOC_Os11g06100
LOC_Os11g07190
LOC_Os11g10470
LOC_Os11g14880
LOC_Os11g18940
LOC_Os11g19260
LOC_Os11g23930
LOC_Os11g25490
LOC_Os11g27400
LOC_Os11g30500
LOC_Os11g31900
LOC_Os11g32990
LOC_Os11g33000
LOC_Os11g35860
LOC_Os11g36610
LOC_Os11g36810
LOC_Os11g39010
LOC_Os11g42120
LOC_Os11g44520
LOC_Os11g46130
LOC_Os11g47460
LOC_Os12g02700
LOC_Os12g03360
LOC_Os12g03690
LOC_Os12g03960
LOC_Os12g04320
LOC_Os12g04550
LOC_Os12g10360
LOC_Os12g10880
LOC_Os12g11990
LOC_Os12g12765
LOC_Os12g14132
LOC_Os12g23750
LOC_Os12g25090
LOC_Os12g26350
LOC_Os12g28880
LOC_Os12g29220
LOC_Os12g38950
LOC_Os01g05670
LOC_Os01g22510
LOC_Os01g23530
LOC_Os01g23740
LOC_Os01g26270
LOC_Os01g33530
LOC_Os01g34700
LOC_Os01g34850
LOC_Os01g37000
LOC_Os01g42610
LOC_Os01g43540
LOC_Os01g46530
LOC_Os01g46926
LOC_Os01g49020
LOC_Os01g50930
LOC_Os01g70960
LOC_Os01g71770
LOC_Os01g73580
LOC_Os01g74340
LOC_Os01g74640
LOC_Os02g01500
LOC_Os02g02470
LOC_Os02g04590
LOC_Os02g04680
LOC_Os02g09790
LOC_Os02g14840
LOC_Os02g16940
LOC_Os02g17190
LOC_Os02g20394
LOC_Os02g27760
LOC_Os02g30210
LOC_Os02g35190
LOC_Os02g36220
LOC_Os02g39650
LOC_Os02g44970
LOC_Os02g49050
LOC_Os02g49270
LOC_Os02g53320
LOC_Os02g57060
LOC_Os03g01520
LOC_Os03g10340
LOC_Os03g10350
LOC_Os03g10540
LOC_Os03g15890
LOC_Os03g16580
LOC_Os03g20750
LOC_Os03g22050
LOC_Os03g26440
LOC_Os03g27019
LOC_Os03g27450
LOC_Os03g29260
LOC_Os03g31550
LOC_Os03g31730
LOC_Os03g33660
LOC_Os03g36630
LOC_Os03g38250
LOC_Os03g38600
LOC_Os03g40670
LOC_Os03g48850
LOC_Os03g49570
LOC_Os03g57560
LOC_Os03g62430
LOC_Os04g01130
LOC_Os04g03050
LOC_Os04g03796
LOC_Os04g04000
LOC_Os04g04240
LOC_Os04g08370
LOC_Os04g10550
LOC_Os04g13090
LOC_Os04g22240
LOC_Os04g24700
LOC_Os04g28570
LOC_Os04g29580
LOC_Os04g29680
LOC_Os04g31030
LOC_Os04g34370
LOC_Os04g39090
LOC_Os04g39180
LOC_Os04g43410
LOC_Os04g43730
LOC_Os04g54410
LOC_Os04g56290
LOC_Os04g57590
LOC_Os04g57819
LOC_Os05g01240
LOC_Os05g06420
LOC_Os05g07470
LOC_Os05g11550
LOC_Os05g15720
LOC_Os05g16824
LOC_Os05g18090
LOC_Os05g23440
LOC_Os05g25350
LOC_Os05g27950
LOC_Os05g31470
LOC_Os05g32770
LOC_Os05g33100
LOC_Os05g36184
LOC_Os05g42424
LOC_Os05g43120
LOC_Os05g43595
LOC_Os05g45890
LOC_Os05g48600
LOC_Os05g49140
LOC_Os06g06160
LOC_Os06g08230
LOC_Os06g12180
LOC_Os06g15750
LOC_Os06g21140
LOC_Os06g22690
LOC_Os06g23684
LOC_Os06g29350
LOC_Os06g35320
LOC_Os06g38590
LOC_Os06g39344
LOC_Os06g41100
LOC_Os06g41640
LOC_Os06g44840
LOC_Os06g45860
LOC_Os06g46120
LOC_Os06g46430
LOC_Os07g05580
LOC_Os07g08940
LOC_Os07g14580
LOC_Os07g20150
LOC_Os07g27350
LOC_Os07g27359
LOC_Os07g28980
LOC_Os07g30600
LOC_Os07g32774
LOC_Os07g33200
LOC_Os07g37560
LOC_Os07g41290
LOC_Os07g47070
LOC_Os08g05750
LOC_Os08g06280
LOC_Os08g07100
LOC_Os08g09040
LOC_Os08g09060
LOC_Os08g09300
LOC_Os08g09690
LOC_Os08g14200
LOC_Os08g15460
LOC_Os08g15840
LOC_Os08g21330
LOC_Os08g27759
LOC_Os08g29520
LOC_Os08g30020
LOC_Os08g30930
LOC_Os08g33488
LOC_Os08g34050
LOC_Os08g35010
LOC_Os08g42590
LOC_Os09g02160
LOC_Os09g10850
LOC_Os09g12230
LOC_Os09g12550
LOC_Os09g13820
LOC_Os09g15060
LOC_Os09g16520
LOC_Os09g19140
LOC_Os09g25960
LOC_Os09g29584
LOC_Os09g38759
LOC_Os10g05220
LOC_Os10g12190
LOC_Os10g12620
LOC_Os10g13700
LOC_Os10g13950
LOC_Os10g14920
LOC_Os10g18870
LOC_Os10g18890
LOC_Os10g19925
LOC_Os10g22170
LOC_Os10g23030
LOC_Os10g28320
LOC_Os10g31540
LOC_Os10g31680
LOC_Os10g35160
LOC_Os10g39440
LOC_Os10g41970
LOC_Os11g01830
LOC_Os11g02200
LOC_Os11g03060
LOC_Os11g04390
LOC_Os11g04990
LOC_Os11g05562
LOC_Os11g06200
LOC_Os11g07850
LOC_Os11g08120
LOC_Os11g08270
LOC_Os11g08660
LOC_Os11g11340
LOC_Os11g11770
LOC_Os11g15030
LOC_Os11g15130
LOC_Os11g16580
LOC_Os11g16680
LOC_Os11g17080
LOC_Os11g18320
LOC_Os11g31530
LOC_Os11g31820
LOC_Os11g34110
LOC_Os11g34660
LOC_Os11g34750
LOC_Os11g35400
LOC_Os11g35750
LOC_Os11g35840
LOC_Os11g36950
LOC_Os11g37970
LOC_Os11g39480
LOC_Os11g40180
LOC_Os11g40380
LOC_Os11g40530
LOC_Os11g40690
LOC_Os11g41100
LOC_Os11g41130
LOC_Os11g45620
LOC_Os11g47130
LOC_Os12g01830
LOC_Os12g03480
LOC_Os12g03830
LOC_Os12g03920
LOC_Os12g05090
LOC_Os12g05830
LOC_Os12g05870
LOC_Os12g08230
LOC_Os12g09220
LOC_Os12g10650
LOC_Os12g10910
LOC_Os12g13320
LOC_Os12g15314
LOC_Os12g18820
LOC_Os12g33120
LOC_Os12g34980
LOC_Os12g37320
LOC_Os12g37850
LOC_Os12g38590
LOC_Os12g38760
LOC_Os12g40160
LOC_Os12g40730
LOC_Os12g41120
LOC_Os12g41680
LOC_Os01g02250
LOC_Os01g02350
LOC_Os01g02420
LOC_Os01g02550
LOC_Os01g02600
LOC_Os01g02690
LOC_Os01g04470
LOC_Os01g04840
LOC_Os01g05710
LOC_Os01g06454
LOC_Os01g08300
LOC_Os01g09300
LOC_Os01g10504
LOC_Os01g10800
LOC_Os01g14020
LOC_Os01g16600
LOC_Os01g17190
LOC_Os01g19400
LOC_Os01g19410
LOC_Os01g21440
LOC_Os01g22450
LOC_Os01g24710
LOC_Os01g28134
LOC_Os01g33762
LOC_Os01g35850
LOC_Os01g35950
LOC_Os01g40020
LOC_Os01g40940
LOC_Os01g42370
LOC_Os01g45460
LOC_Os01g45960
LOC_Os01g46690
LOC_Os01g47380
LOC_Os01g47635
LOC_Os01g51040
LOC_Os01g56860
LOC_Os01g59600
LOC_Os01g60120
LOC_Os01g60280
LOC_Os01g62840
LOC_Os01g64370
LOC_Os01g67290
LOC_Os01g67660
LOC_Os01g68230
LOC_Os01g68710
LOC_Os01g70010
LOC_Os01g73140
LOC_Os01g74580
LOC_Os02g01710
LOC_Os02g04330
LOC_Os02g05950
LOC_Os02g06260
LOC_Os02g06290
LOC_Os02g06760
LOC_Os02g07044
LOC_Os02g07490
LOC_Os02g09580
LOC_Os02g09780
LOC_Os02g10690
LOC_Os02g11900
LOC_Os02g12070
LOC_Os02g12090
LOC_Os02g12260
LOC_Os02g12310
LOC_Os02g13560
LOC_Os02g15510
LOC_Os02g16060
LOC_Os02g16650
LOC_Os02g17900
LOC_Os02g21250
LOC_Os02g24205
LOC_Os02g28810
LOC_Os02g30060
LOC_Os02g35490
LOC_Os02g35700
LOC_Os02g35880
LOC_Os02g37200
LOC_Os02g38950
LOC_Os02g39570
LOC_Os02g40880
LOC_Os02g42190
LOC_Os02g42720
LOC_Os02g42960
LOC_Os02g43560
LOC_Os02g44500
LOC_Os02g47600
LOC_Os02g47744
LOC_Os02g49590
LOC_Os02g51160
LOC_Os02g54670
LOC_Os02g56020
LOC_Os02g56090
LOC_Os02g56300
LOC_Os03g01790
LOC_Os03g02260
LOC_Os03g02450
LOC_Os03g02820
LOC_Os03g04990
LOC_Os03g05020
LOC_Os03g07570
LOC_Os03g09290
LOC_Os03g09930
LOC_Os03g10200
LOC_Os03g12630
LOC_Os03g12840
LOC_Os03g13274
LOC_Os03g16400
LOC_Os03g16870
LOC_Os03g18570
LOC_Os03g19980
LOC_Os03g23020
LOC_Os03g24050
LOC_Os03g25030
LOC_Os03g25040
LOC_Os03g25280
LOC_Os03g27530
LOC_Os03g31690
LOC_Os03g37930
LOC_Os03g38390
LOC_Os03g38590
LOC_Os03g40300
LOC_Os03g44100
LOC_Os03g45740
LOC_Os03g47370
LOC_Os03g48390
LOC_Os03g49210
LOC_Os03g51050
LOC_Os03g51910
LOC_Os03g53380
LOC_Os03g54880
LOC_Os03g56320
LOC_Os03g57280
LOC_Os03g58400
LOC_Os03g59530
LOC_Os03g63140
LOC_Os03g63400
LOC_Os04g01170
LOC_Os04g02970
LOC_Os04g03320
LOC_Os04g04210
LOC_Os04g05400
LOC_Os04g06050
LOC_Os04g06840
LOC_Os04g08180
LOC_Os04g09520
LOC_Os04g22390
LOC_Os04g23910
LOC_Os04g30340
LOC_Os04g30930
LOC_Os04g31971
LOC_Os04g40250
LOC_Os04g40370
LOC_Os04g40500
LOC_Os04g40910
LOC_Os04g40950
LOC_Os04g41130
LOC_Os04g44210
LOC_Os04g47680
LOC_Os04g47970
LOC_Os04g48210
LOC_Os04g49540
LOC_Os04g50110
LOC_Os04g51130
LOC_Os04g53050
LOC_Os04g53240
LOC_Os04g53994
LOC_Os04g55360
LOC_Os04g55410
LOC_Os04g56180
LOC_Os04g57070
LOC_Os04g58750
LOC_Os04g59040
LOC_Os05g01440
LOC_Os05g03900
LOC_Os05g04460
LOC_Os05g12380
LOC_Os05g14900
LOC_Os05g14950
LOC_Os05g23260
LOC_Os05g24770
LOC_Os05g26820
LOC_Os05g30220
LOC_Os05g31160
LOC_Os05g33644
LOC_Os05g34510
LOC_Os05g37390
LOC_Os05g39374
LOC_Os05g39870
LOC_Os05g40700
LOC_Os05g42428
LOC_Os05g44810
LOC_Os05g44930
LOC_Os05g46270
LOC_Os05g49240
LOC_Os05g49590
LOC_Os05g49990
LOC_Os05g51650
LOC_Os05g51754
LOC_Os06g04550
LOC_Os06g05190
LOC_Os06g06210
LOC_Os06g06410
LOC_Os06g06440
LOC_Os06g07760
LOC_Os06g09990
LOC_Os06g13550
LOC_Os06g19570
LOC_Os06g19990
LOC_Os06g23274
LOC_Os06g26180
LOC_Os06g29950
LOC_Os06g32520
LOC_Os06g39040
LOC_Os06g42630
LOC_Os06g43160
LOC_Os06g43750
LOC_Os06g43890
LOC_Os06g46860
LOC_Os06g47860
LOC_Os06g49030
LOC_Os06g50870
LOC_Os06g51320
LOC_Os07g02270
LOC_Os07g02340
LOC_Os07g03970
LOC_Os07g05400
LOC_Os07g07646
LOC_Os07g10495
LOC_Os07g11290
LOC_Os07g15020
LOC_Os07g17210
LOC_Os07g17310
LOC_Os07g22390
LOC_Os07g28644
LOC_Os07g29290
LOC_Os07g30090
LOC_Os07g31830
LOC_Os07g32950
LOC_Os07g35610
LOC_Os07g37440
LOC_Os07g39120
LOC_Os07g40224
LOC_Os07g42780
LOC_Os07g43770
LOC_Os07g45790
LOC_Os07g46450
LOC_Os07g47290
LOC_Os07g49010
LOC_Os07g49530
LOC_Os08g01280
LOC_Os08g01580
LOC_Os08g02320
LOC_Os08g06060
LOC_Os08g08790
LOC_Os08g13469
LOC_Os08g20090
LOC_Os08g28400
LOC_Os08g28480
LOC_Os08g33640
LOC_Os08g38080
LOC_Os08g39210
LOC_Os08g39970
LOC_Os08g42850
LOC_Os08g42950
LOC_Os08g43860
LOC_Os08g44520
LOC_Os08g44540
LOC_Os08g44550
LOC_Os09g10940
LOC_Os09g17000
LOC_Os09g17130
LOC_Os09g20180
LOC_Os09g23334
LOC_Os09g23770
LOC_Os09g26554
LOC_Os09g27190
LOC_Os09g29780
LOC_Os09g29890
LOC_Os09g30990
LOC_Os09g32340
LOC_Os09g34010
LOC_Os09g36770
LOC_Os09g38400
LOC_Os10g11730
LOC_Os10g14150
LOC_Os10g21460
LOC_Os10g22410
LOC_Os10g28000
LOC_Os10g33760
LOC_Os10g40060
LOC_Os10g40555
LOC_Os10g40824
LOC_Os11g01020
LOC_Os11g02810
LOC_Os11g03230
LOC_Os11g03240
LOC_Os11g03500
LOC_Os11g03970
LOC_Os11g04020
LOC_Os11g04030
LOC_Os11g04130
LOC_Os11g04720
LOC_Os11g04800
LOC_Os11g04840
LOC_Os11g05060
LOC_Os11g05420
LOC_Os11g06110
LOC_Os11g06230
LOC_Os11g06350
LOC_Os11g06750
LOC_Os11g09110
LOC_Os11g10280
LOC_Os11g12540
LOC_Os11g13850
LOC_Os11g24770
LOC_Os11g32810
LOC_Os11g35660
LOC_Os11g38920
LOC_Os11g41610
LOC_Os11g43610
LOC_Os11g44330
LOC_Os11g47120
LOC_Os11g47180
LOC_Os11g47330
LOC_Os11g47960
LOC_Os12g01010
LOC_Os12g02690
LOC_Os12g02760
LOC_Os12g03540
LOC_Os12g03740
LOC_Os12g03810
LOC_Os12g04010
LOC_Os12g04220
LOC_Os12g05529
LOC_Os12g07420
LOC_Os12g09720
LOC_Os12g10490
LOC_Os12g10930
LOC_Os12g11050
LOC_Os12g11930
LOC_Os12g12580
LOC_Os12g12600
LOC_Os12g13270
LOC_Os12g17804
LOC_Os12g21789
LOC_Os12g24650
LOC_Os12g26044
LOC_Os12g28110
LOC_Os12g31540
LOC_Os12g33300
LOC_Os12g36840
LOC_Os12g36930
LOC_Os12g37290
LOC_Os12g38560
LOC_Os12g38770
LOC_Os12g41780
LOC_Os12g42810

## Sheet: H2AZ increase GB
WTarp6_inc_GB			GO term	Ontology	Description	Number in input list	Number in BG/Ref	p-value	FDR
LOC_Os05g50550			GO:0043412	P	macromolecule modification	266	2923	4.3e-09	1.7e-07
LOC_Os07g34320			GO:0006464	P	protein modification process	266	2923	4.3e-09	1.7e-07
LOC_Os01g01870			GO:0050789	P	regulation of biological process	151	1588	1.6e-06	3.4e-05
LOC_Os01g02000			GO:0023046	P	signaling process	142	1481	2.2e-06	3.4e-05
LOC_Os06g01972			GO:0023060	P	signal transmission	142	1481	2.2e-06	3.4e-05
LOC_Os01g38180			GO:0007165	P	signal transduction	139	1464	4.6e-06	4.4e-05
LOC_Os01g72330			GO:0065007	P	biological regulation	192	2165	4.1e-06	4.4e-05
LOC_Os05g25370			GO:0050794	P	regulation of cellular process	139	1464	4.6e-06	4.4e-05
LOC_Os02g18000			GO:0044238	P	primary metabolic process	692	9565	1.1e-05	8.4e-05
LOC_Os01g21630			GO:0044260	P	cellular macromolecule metabolic process	317	3953	9.8e-06	8.4e-05
LOC_Os01g54620			GO:0023052	P	signaling	163	1849	3.1e-05	0.00022
LOC_Os03g11650			GO:0044267	P	cellular protein metabolic process	284	3573	5.8e-05	0.00037
LOC_Os04g46560			GO:0043170	P	macromolecule metabolic process	375	4902	6.3e-05	0.00038
LOC_Os06g36560			GO:0044237	P	cellular metabolic process	544	7497	0.00016	0.00088
LOC_Os08g39570			GO:0016265	P	death	43	367	0.00024	0.0011
LOC_Os09g17660			GO:0008219	P	cell death	43	367	0.00024	0.0011
LOC_Os09g32010			GO:0009987	P	cellular process	912	13328	0.00053	0.0024
LOC_Os01g14550			GO:0019538	P	protein metabolic process	333	4462	0.00094	0.004
LOC_Os03g64320			GO:0048869	P	cellular developmental process	53	534	0.0018	0.0067
LOC_Os08g10300			GO:0030154	P	cell differentiation	53	534	0.0018	0.0067
LOC_Os05g36960			GO:0007049	P	cell cycle	36	352	0.0058	0.021
LOC_Os01g18120			GO:0022414	P	reproductive process	65	732	0.0065	0.023
LOC_Os01g67100			GO:0006259	P	DNA metabolic process	41	434	0.011	0.038
LOC_Os02g02230			GO:0051704	P	multi-organism process	28	277	0.016	0.046
LOC_Os02g10780			GO:0009875	P	pollen-pistil interaction	14	109	0.015	0.046
LOC_Os02g34990			GO:0009856	P	pollination	28	277	0.016	0.046
LOC_Os03g58764			GO:0016301	F	kinase activity	213	2020	2.1e-12	3.2e-11
LOC_Os04g12140			GO:0016772	F	transferase activity, transferring phosphorus-containing groups	213	2020	2.1e-12	3.2e-11
LOC_Os04g33600			GO:0000166	F	nucleotide binding	250	2568	4.1e-11	4.1e-10
LOC_Os04g43560			GO:0005488	F	binding	811	11178	3.2e-07	2.4e-06
LOC_Os04g52210			GO:0016740	F	transferase activity	291	3913	0.0025	0.015
LOC_Os06g36210			GO:0003824	F	catalytic activity	681	9920	0.0049	0.024
LOC_Os06g38120			GO:0016818	F	hydrolase activity, acting on acid anhydrides, in phosphorus-containing anhydrides	12	85	0.013	0.034
LOC_Os06g43910			GO:0016817	F	hydrolase activity, acting on acid anhydrides	12	85	0.013	0.034
LOC_Os07g46130			GO:0003774	F	motor activity	12	85	0.013	0.034
LOC_Os08g07340			GO:0016462	F	pyrophosphatase activity	12	85	0.013	0.034
LOC_Os08g09570			GO:0017111	F	nucleoside-triphosphatase activity	12	85	0.013	0.034
LOC_Os08g28540			GO:0005515	F	protein binding	261	3612	0.015	0.038
LOC_Os08g44360			GO:0005886	C	plasma membrane	281	3116	3.2e-09	1.3e-07
LOC_Os09g16160			GO:0016020	C	membrane	435	5995	0.001	0.021
LOC_Os09g32910
LOC_Os09g38130
LOC_Os10g32270
LOC_Os10g41999
LOC_Os11g11256
LOC_Os11g37860
LOC_Os11g39920
LOC_Os11g44690
LOC_Os11g45980
LOC_Os12g18690
LOC_Os12g33220
LOC_Os03g01870
LOC_Os07g48030
LOC_Os08g16620
LOC_Os09g24840
LOC_Os10g28580
LOC_Os02g20530
LOC_Os02g39660
LOC_Os04g12830
LOC_Os07g42626
LOC_Os01g70520
LOC_Os02g16270
LOC_Os02g21190
LOC_Os02g53990
LOC_Os03g31000
LOC_Os03g63870
LOC_Os04g03810
LOC_Os04g09900
LOC_Os04g12080
LOC_Os05g05600
LOC_Os05g15150
LOC_Os05g16670
LOC_Os05g28690
LOC_Os05g30300
LOC_Os05g31570
LOC_Os06g10250
LOC_Os06g17950
LOC_Os06g41480
LOC_Os07g28260
LOC_Os07g31190
LOC_Os07g45460
LOC_Os08g07890
LOC_Os08g10330
LOC_Os08g28570
LOC_Os09g09490
LOC_Os09g37700
LOC_Os10g04110
LOC_Os11g14380
LOC_Os11g27264
LOC_Os11g40870
LOC_Os12g12810
LOC_Os12g37200
LOC_Os12g40630
LOC_Os01g05720
LOC_Os01g06140
LOC_Os01g11660
LOC_Os01g13390
LOC_Os02g40770
LOC_Os02g45770
LOC_Os03g20450
LOC_Os04g10800
LOC_Os04g37960
LOC_Os04g55220
LOC_Os04g55840
LOC_Os05g18274
LOC_Os05g48320
LOC_Os06g46270
LOC_Os06g49040
LOC_Os06g51190
LOC_Os08g07920
LOC_Os08g10290
LOC_Os08g36100
LOC_Os09g17630
LOC_Os10g05290
LOC_Os10g18400
LOC_Os11g41070
LOC_Os11g47140
LOC_Os11g47160
LOC_Os12g34840
LOC_Os12g40590
LOC_Os02g53720
LOC_Os06g45940
LOC_Os08g15020
LOC_Os02g05900
LOC_Os09g08720
LOC_Os03g52070
LOC_Os05g34320
LOC_Os01g13090
LOC_Os01g24470
LOC_Os01g34970
LOC_Os01g45640
LOC_Os01g58270
LOC_Os01g60490
LOC_Os01g72834
LOC_Os02g13950
LOC_Os02g16260
LOC_Os02g19000
LOC_Os02g51540
LOC_Os02g53260
LOC_Os02g56500
LOC_Os03g63350
LOC_Os04g41229
LOC_Os04g52240
LOC_Os05g25890
LOC_Os05g44190
LOC_Os07g43950
LOC_Os10g24050
LOC_Os10g30280
LOC_Os11g12430
LOC_Os12g41170
LOC_Os12g42700
LOC_Os04g44090
LOC_Os04g53950
LOC_Os07g08270
LOC_Os03g09140
LOC_Os04g47170
LOC_Os08g30900
LOC_Os08g31000
LOC_Os01g33930
LOC_Os02g02250
LOC_Os02g03650
LOC_Os02g27000
LOC_Os03g30890
LOC_Os03g47650
LOC_Os04g28040
LOC_Os08g41960
LOC_Os09g18594
LOC_Os10g04490
LOC_Os11g11410
LOC_Os11g36679
LOC_Os11g36970
LOC_Os11g44970
LOC_Os12g08000
LOC_Os01g28690
LOC_Os01g49310
LOC_Os01g59670
LOC_Os02g01280
LOC_Os02g09670
LOC_Os03g07790
LOC_Os03g08730
LOC_Os03g23050
LOC_Os03g41280
LOC_Os03g47620
LOC_Os03g55470
LOC_Os03g59550
LOC_Os03g63810
LOC_Os04g06734
LOC_Os05g03060
LOC_Os05g14590
LOC_Os05g32350
LOC_Os05g38490
LOC_Os05g38850
LOC_Os07g33540
LOC_Os07g33610
LOC_Os08g09715
LOC_Os08g20440
LOC_Os11g35450
LOC_Os01g42234
LOC_Os01g67320
LOC_Os03g12660
LOC_Os03g40100
LOC_Os03g48310
LOC_Os04g48390
LOC_Os04g54200
LOC_Os05g31020
LOC_Os09g29660
LOC_Os11g40610
LOC_Os12g14440
LOC_Os01g05870
LOC_Os04g43070
LOC_Os05g38140
LOC_Os07g32510
LOC_Os10g42130
LOC_Os12g36420
LOC_Os12g42280
LOC_Os01g07730
LOC_Os01g71310
LOC_Os02g04170
LOC_Os02g06580
LOC_Os03g59320
LOC_Os08g02210
LOC_Os08g39830
LOC_Os09g20240
LOC_Os09g31350
LOC_Os10g13970
LOC_Os10g35460
LOC_Os10g41930
LOC_Os11g03390
LOC_Os12g03070
LOC_Os12g43580
LOC_Os02g40200
LOC_Os03g25750
LOC_Os03g53300
LOC_Os08g06010
LOC_Os08g07080
LOC_Os11g12340
LOC_Os11g26140
LOC_Os01g01840
LOC_Os01g33110
LOC_Os01g42690
LOC_Os01g61670
LOC_Os01g62870
LOC_Os02g37590
LOC_Os02g45320
LOC_Os03g61890
LOC_Os05g13770
LOC_Os06g05130
LOC_Os06g06900
LOC_Os07g36190
LOC_Os01g15830
LOC_Os01g18360
LOC_Os01g22640
LOC_Os01g22660
LOC_Os01g59150
LOC_Os01g65200
LOC_Os01g65210
LOC_Os01g67520
LOC_Os02g10480
LOC_Os02g34860
LOC_Os02g38410
LOC_Os02g43280
LOC_Os02g55870
LOC_Os03g05270
LOC_Os03g48560
LOC_Os03g53800
LOC_Os04g31400
LOC_Os05g03610
LOC_Os06g03800
LOC_Os06g03970
LOC_Os06g41700
LOC_Os06g46940
LOC_Os07g08000
LOC_Os07g10530
LOC_Os07g33650
LOC_Os07g39980
LOC_Os07g48750
LOC_Os08g43730
LOC_Os09g29670
LOC_Os09g39410
LOC_Os10g07480
LOC_Os10g22590
LOC_Os11g35060
LOC_Os12g37840
LOC_Os12g43363
LOC_Os01g50750
LOC_Os01g73980
LOC_Os02g03294
LOC_Os02g16909
LOC_Os02g34430
LOC_Os02g40100
LOC_Os02g48730
LOC_Os02g51760
LOC_Os02g58720
LOC_Os03g01270
LOC_Os03g03350
LOC_Os03g18110
LOC_Os04g05050
LOC_Os04g32540
LOC_Os04g46660
LOC_Os04g59370
LOC_Os05g11950
LOC_Os05g47900
LOC_Os05g49040
LOC_Os06g06250
LOC_Os06g39230
LOC_Os07g32660
LOC_Os07g36460
LOC_Os07g40690
LOC_Os07g48080
LOC_Os08g13920
LOC_Os08g42080
LOC_Os09g25850
LOC_Os09g33460
LOC_Os01g02870
LOC_Os01g19480
LOC_Os01g59870
LOC_Os02g41780
LOC_Os02g43740
LOC_Os02g48450
LOC_Os03g03570
LOC_Os03g08580
LOC_Os03g43670
LOC_Os03g58940
LOC_Os03g59240
LOC_Os03g60430
LOC_Os03g61010
LOC_Os03g64230
LOC_Os04g32030
LOC_Os04g52890
LOC_Os05g04820
LOC_Os05g25540
LOC_Os05g30750
LOC_Os05g37970
LOC_Os06g10560
LOC_Os06g13600
LOC_Os06g38960
LOC_Os06g50080
LOC_Os06g51200
LOC_Os07g30670
LOC_Os07g32600
LOC_Os07g38590
LOC_Os07g40940
LOC_Os07g44090
LOC_Os07g49140
LOC_Os08g01510
LOC_Os08g36760
LOC_Os08g38850
LOC_Os08g40180
LOC_Os10g36060
LOC_Os12g02310
LOC_Os12g23280
LOC_Os12g31000
LOC_Os12g34802
LOC_Os01g35030
LOC_Os01g60330
LOC_Os02g07410
LOC_Os02g08364
LOC_Os02g09740
LOC_Os03g52040
LOC_Os07g18154
LOC_Os07g18162
LOC_Os07g44960
LOC_Os08g10310
LOC_Os08g10320
LOC_Os08g25310
LOC_Os09g38440
LOC_Os12g12470
LOC_Os12g38920
LOC_Os01g04720
LOC_Os01g21960
LOC_Os01g24070
LOC_Os01g39830
LOC_Os01g43580
LOC_Os01g46120
LOC_Os01g54590
LOC_Os01g56930
LOC_Os01g64970
LOC_Os01g72230
LOC_Os02g05692
LOC_Os02g06840
LOC_Os02g30650
LOC_Os02g57140
LOC_Os03g17840
LOC_Os03g44420
LOC_Os03g61620
LOC_Os04g56060
LOC_Os04g58700
LOC_Os05g02670
LOC_Os05g06110
LOC_Os05g34760
LOC_Os06g05980
LOC_Os06g12790
LOC_Os06g17440
LOC_Os06g46570
LOC_Os07g01860
LOC_Os07g29220
LOC_Os07g29600
LOC_Os07g44070
LOC_Os07g48370
LOC_Os08g10550
LOC_Os08g13350
LOC_Os08g17870
LOC_Os08g30340
LOC_Os08g32920
LOC_Os09g10600
LOC_Os09g30330
LOC_Os10g42110
LOC_Os11g01570
LOC_Os11g03730
LOC_Os11g27250
LOC_Os11g48040
LOC_Os12g10720
LOC_Os12g13380
LOC_Os12g36100
LOC_Os01g02880
LOC_Os01g02890
LOC_Os01g02980
LOC_Os01g06130
LOC_Os01g06790
LOC_Os01g06820
LOC_Os01g07212
LOC_Os01g07600
LOC_Os01g08190
LOC_Os01g12720
LOC_Os01g13270
LOC_Os01g16370
LOC_Os01g18110
LOC_Os01g19290
LOC_Os01g19630
LOC_Os01g19940
LOC_Os01g21170
LOC_Os01g24500
LOC_Os01g26120
LOC_Os01g27160
LOC_Os01g33040
LOC_Os01g36390
LOC_Os01g36830
LOC_Os01g40170
LOC_Os01g43650
LOC_Os01g48530
LOC_Os01g48570
LOC_Os01g48900
LOC_Os01g51020
LOC_Os01g52070
LOC_Os01g52140
LOC_Os01g52380
LOC_Os01g52610
LOC_Os01g57890
LOC_Os01g58280
LOC_Os01g59450
LOC_Os01g60920
LOC_Os01g61610
LOC_Os01g61800
LOC_Os01g64660
LOC_Os01g64960
LOC_Os01g65650
LOC_Os01g66640
LOC_Os01g66740
LOC_Os01g67200
LOC_Os01g68830
LOC_Os01g68870
LOC_Os01g68960
LOC_Os01g69930
LOC_Os01g72680
LOC_Os01g74510
LOC_Os02g01270
LOC_Os02g03270
LOC_Os02g03310
LOC_Os02g03320
LOC_Os02g04670
LOC_Os02g05610
LOC_Os02g06090
LOC_Os02g06910
LOC_Os02g07180
LOC_Os02g07730
LOC_Os02g07840
LOC_Os02g10140
LOC_Os02g12670
LOC_Os02g15930
LOC_Os02g16330
LOC_Os02g28870
LOC_Os02g30250
LOC_Os02g32190
LOC_Os02g36210
LOC_Os02g36590
LOC_Os02g36619
LOC_Os02g38710
LOC_Os02g39390
LOC_Os02g41610
LOC_Os02g41770
LOC_Os02g41990
LOC_Os02g42000
LOC_Os02g42310
LOC_Os02g42660
LOC_Os02g42810
LOC_Os02g43810
LOC_Os02g44630
LOC_Os02g45080
LOC_Os02g45520
LOC_Os02g48830
LOC_Os02g49650
LOC_Os02g49770
LOC_Os02g50330
LOC_Os02g50700
LOC_Os02g50990
LOC_Os02g52130
LOC_Os02g53230
LOC_Os02g54520
LOC_Os02g55130
LOC_Os02g56100
LOC_Os02g56760
LOC_Os02g58210
LOC_Os03g01090
LOC_Os03g01880
LOC_Os03g02290
LOC_Os03g02710
LOC_Os03g03720
LOC_Os03g04740
LOC_Os03g04830
LOC_Os03g04890
LOC_Os03g05840
LOC_Os03g06180
LOC_Os03g06654
LOC_Os03g08540
LOC_Os03g11030
LOC_Os03g11290
LOC_Os03g11530
LOC_Os03g12570
LOC_Os03g18200
LOC_Os03g18520
LOC_Os03g21260
LOC_Os03g24210
LOC_Os03g29190
LOC_Os03g29240
LOC_Os03g29980
LOC_Os03g33650
LOC_Os03g38330
LOC_Os03g40080
LOC_Os03g42230
LOC_Os03g42569
LOC_Os03g44290
LOC_Os03g46530
LOC_Os03g47420
LOC_Os03g47460
LOC_Os03g48490
LOC_Os03g49380
LOC_Os03g50150
LOC_Os03g50190
LOC_Os03g53650
LOC_Os03g55140
LOC_Os03g55760
LOC_Os03g57950
LOC_Os03g61290
LOC_Os04g02860
LOC_Os04g03530
LOC_Os04g03860
LOC_Os04g15650
LOC_Os04g25900
LOC_Os04g28260
LOC_Os04g30200
LOC_Os04g30230
LOC_Os04g33590
LOC_Os04g33770
LOC_Os04g33880
LOC_Os04g34230
LOC_Os04g34530
LOC_Os04g35114
LOC_Os04g35210
LOC_Os04g35540
LOC_Os04g38430
LOC_Os04g39610
LOC_Os04g40070
LOC_Os04g40800
LOC_Os04g41250
LOC_Os04g42260
LOC_Os04g43390
LOC_Os04g43840
LOC_Os04g45870
LOC_Os04g45960
LOC_Os04g46180
LOC_Os04g46280
LOC_Os04g46940
LOC_Os04g48260
LOC_Os04g49440
LOC_Os04g51030
LOC_Os04g51600
LOC_Os04g52820
LOC_Os04g52920
LOC_Os04g53120
LOC_Os04g53160
LOC_Os04g53210
LOC_Os04g54474
LOC_Os04g54830
LOC_Os04g55570
LOC_Os04g57230
LOC_Os04g57350
LOC_Os04g59320
LOC_Os05g01230
LOC_Os05g02030
LOC_Os05g02470
LOC_Os05g02580
LOC_Os05g02810
LOC_Os05g02940
LOC_Os05g07560
LOC_Os05g07600
LOC_Os05g09530
LOC_Os05g10640
LOC_Os05g10860
LOC_Os05g12030
LOC_Os05g24580
LOC_Os05g31550
LOC_Os05g31720
LOC_Os05g33030
LOC_Os05g34520
LOC_Os05g34700
LOC_Os05g37880
LOC_Os05g38120
LOC_Os05g39370
LOC_Os05g39590
LOC_Os05g39850
LOC_Os05g40790
LOC_Os05g45870
LOC_Os05g45880
LOC_Os05g46360
LOC_Os05g47490
LOC_Os05g48990
LOC_Os05g50250
LOC_Os05g51390
LOC_Os05g51670
LOC_Os06g02520
LOC_Os06g03830
LOC_Os06g05359
LOC_Os06g06450
LOC_Os06g10290
LOC_Os06g10420
LOC_Os06g12320
LOC_Os06g13210
LOC_Os06g22440
LOC_Os06g29220
LOC_Os06g29370
LOC_Os06g33360
LOC_Os06g35850
LOC_Os06g37670
LOC_Os06g38640
LOC_Os06g39875
LOC_Os06g41880
LOC_Os06g44810
LOC_Os06g45410
LOC_Os06g45690
LOC_Os06g45890
LOC_Os06g48920
LOC_Os06g49050
LOC_Os06g49470
LOC_Os06g50370
LOC_Os07g01900
LOC_Os07g02790
LOC_Os07g03060
LOC_Os07g04330
LOC_Os07g08140
LOC_Os07g08680
LOC_Os07g08890
LOC_Os07g14820
LOC_Os07g15460
LOC_Os07g25730
LOC_Os07g26430
LOC_Os07g27850
LOC_Os07g28160
LOC_Os07g28570
LOC_Os07g31210
LOC_Os07g31250
LOC_Os07g31720
LOC_Os07g34670
LOC_Os07g35004
LOC_Os07g35110
LOC_Os07g36170
LOC_Os07g42490
LOC_Os07g44690
LOC_Os07g44830
LOC_Os07g45480
LOC_Os07g45510
LOC_Os07g45550
LOC_Os07g45560
LOC_Os07g46030
LOC_Os07g46090
LOC_Os07g48620
LOC_Os07g48890
LOC_Os07g49070
LOC_Os07g49240
LOC_Os08g02380
LOC_Os08g03470
LOC_Os08g03900
LOC_Os08g04590
LOC_Os08g08020
LOC_Os08g10430
LOC_Os08g10440
LOC_Os08g16460
LOC_Os08g18030
LOC_Os08g26220
LOC_Os08g27170
LOC_Os08g27640
LOC_Os08g28170
LOC_Os08g31040
LOC_Os08g31340
LOC_Os08g32990
LOC_Os08g34340
LOC_Os08g34500
LOC_Os08g37750
LOC_Os08g39390
LOC_Os08g41570
LOC_Os08g41940
LOC_Os08g42690
LOC_Os08g42930
LOC_Os08g42960
LOC_Os09g15590
LOC_Os09g16000
LOC_Os09g16590
LOC_Os09g19710
LOC_Os09g20040
LOC_Os09g20340
LOC_Os09g21510
LOC_Os09g25010
LOC_Os09g26999
LOC_Os09g27930
LOC_Os09g30070
LOC_Os09g30200
LOC_Os09g30280
LOC_Os09g31140
LOC_Os09g32440
LOC_Os09g32830
LOC_Os09g33720
LOC_Os09g34240
LOC_Os09g36810
LOC_Os09g36900
LOC_Os09g37040
LOC_Os09g37910
LOC_Os09g38700
LOC_Os09g39650
LOC_Os10g10480
LOC_Os10g17790
LOC_Os10g19160
LOC_Os10g26164
LOC_Os10g29180
LOC_Os10g31290
LOC_Os10g33620
LOC_Os10g33900
LOC_Os10g36650
LOC_Os10g37180
LOC_Os10g38834
LOC_Os10g39770
LOC_Os10g39800
LOC_Os10g40490
LOC_Os10g41170
LOC_Os10g41220
LOC_Os10g41390
LOC_Os11g01260
LOC_Os11g01290
LOC_Os11g01320
LOC_Os11g01790
LOC_Os11g05160
LOC_Os11g05750
LOC_Os11g07270
LOC_Os11g07912
LOC_Os11g11650
LOC_Os11g11990
LOC_Os11g16310
LOC_Os11g18044
LOC_Os11g18110
LOC_Os11g29110
LOC_Os11g29750
LOC_Os11g30060
LOC_Os11g31980
LOC_Os11g33320
LOC_Os11g35490
LOC_Os11g36790
LOC_Os11g37774
LOC_Os11g38010
LOC_Os11g38480
LOC_Os11g43320
LOC_Os11g44030
LOC_Os11g44340
LOC_Os11g44790
LOC_Os11g45930
LOC_Os11g46140
LOC_Os11g47150
LOC_Os11g47447
LOC_Os12g01350
LOC_Os12g01560
LOC_Os12g02080
LOC_Os12g05080
LOC_Os12g05200
LOC_Os12g05394
LOC_Os12g07800
LOC_Os12g08760
LOC_Os12g10400
LOC_Os12g10820
LOC_Os12g12860
LOC_Os12g13930
LOC_Os12g14150
LOC_Os12g16080
LOC_Os12g17370
LOC_Os12g23180
LOC_Os12g25690
LOC_Os12g29750
LOC_Os12g29980
LOC_Os12g36680
LOC_Os12g36920
LOC_Os12g38550
LOC_Os12g39110
LOC_Os12g40090
LOC_Os12g40300
LOC_Os12g40770
LOC_Os12g40860
LOC_Os12g41260
LOC_Os12g42230
LOC_Os12g43080
LOC_Os12g43730
LOC_Os12g44230
LOC_Os01g04590
LOC_Os01g05340
LOC_Os01g06150
LOC_Os01g10700
LOC_Os01g11990
LOC_Os01g18840
LOC_Os01g24080
LOC_Os01g27700
LOC_Os01g34010
LOC_Os01g34450
LOC_Os01g42060
LOC_Os01g42340
LOC_Os01g43851
LOC_Os01g45430
LOC_Os01g45840
LOC_Os01g49260
LOC_Os01g49270
LOC_Os01g50530
LOC_Os01g50580
LOC_Os01g52100
LOC_Os01g55200
LOC_Os01g55500
LOC_Os01g59360
LOC_Os01g59780
LOC_Os01g60540
LOC_Os01g62010
LOC_Os01g63770
LOC_Os01g63990
LOC_Os01g64000
LOC_Os01g65500
LOC_Os01g65740
LOC_Os01g65880
LOC_Os01g66690
LOC_Os01g66860
LOC_Os01g68620
LOC_Os02g02240
LOC_Os02g04430
LOC_Os02g06160
LOC_Os02g06240
LOC_Os02g07030
LOC_Os02g14490
LOC_Os02g19130
LOC_Os02g25230
LOC_Os02g30610
LOC_Os02g30690
LOC_Os02g36600
LOC_Os02g39620
LOC_Os02g40010
LOC_Os02g41450
LOC_Os02g43620
LOC_Os02g47130
LOC_Os02g48430
LOC_Os02g50140
LOC_Os02g50900
LOC_Os02g51110
LOC_Os02g51600
LOC_Os02g51660
LOC_Os02g51890
LOC_Os02g56540
LOC_Os02g56600
LOC_Os02g57090
LOC_Os02g57520
LOC_Os02g57700
LOC_Os03g04630
LOC_Os03g05060
LOC_Os03g06990
LOC_Os03g07170
LOC_Os03g07810
LOC_Os03g08624
LOC_Os03g09190
LOC_Os03g10640
LOC_Os03g11540
LOC_Os03g12110
LOC_Os03g12210
LOC_Os03g12270
LOC_Os03g12520
LOC_Os03g13140
LOC_Os03g14080
LOC_Os03g17960
LOC_Os03g18360
LOC_Os03g18890
LOC_Os03g18960
LOC_Os03g19670
LOC_Os03g19990
LOC_Os03g21730
LOC_Os03g21970
LOC_Os03g30510
LOC_Os03g38210
LOC_Os03g38860
LOC_Os03g43340
LOC_Os03g45750
LOC_Os03g49880
LOC_Os03g50420
LOC_Os03g50760
LOC_Os03g53580
LOC_Os03g55550
LOC_Os03g56580
LOC_Os03g58420
LOC_Os03g59120
LOC_Os04g33610
LOC_Os04g33660
LOC_Os04g35860
LOC_Os04g36670
LOC_Os04g36900
LOC_Os04g38720
LOC_Os04g40440
LOC_Os04g40680
LOC_Os04g42570
LOC_Os04g42740
LOC_Os04g44780
LOC_Os04g46680
LOC_Os04g48760
LOC_Os04g49500
LOC_Os04g50920
LOC_Os04g52550
LOC_Os04g52650
LOC_Os04g53360
LOC_Os04g53990
LOC_Os04g55110
LOC_Os04g56360
LOC_Os04g57040
LOC_Os04g58800
LOC_Os05g01580
LOC_Os05g02420
LOC_Os05g02560
LOC_Os05g13620
LOC_Os05g30640
LOC_Os05g31610
LOC_Os05g34325
LOC_Os05g35310
LOC_Os05g38470
LOC_Os05g40580
LOC_Os05g41420
LOC_Os05g44550
LOC_Os05g44990
LOC_Os05g49100
LOC_Os05g49430
LOC_Os05g50080
LOC_Os06g03380
LOC_Os06g04200
LOC_Os06g05590
LOC_Os06g14220
LOC_Os06g16370
LOC_Os06g20020
LOC_Os06g35080
LOC_Os06g40960
LOC_Os06g41050
LOC_Os06g44820
LOC_Os06g48050
LOC_Os06g50960
LOC_Os07g02520
LOC_Os07g04040
LOC_Os07g04560
LOC_Os07g09740
LOC_Os07g10740
LOC_Os07g22840
LOC_Os07g28250
LOC_Os07g29750
LOC_Os07g36230
LOC_Os07g40380
LOC_Os07g42290
LOC_Os07g43960
LOC_Os07g48020
LOC_Os07g48660
LOC_Os08g04250
LOC_Os08g31080
LOC_Os08g31140
LOC_Os08g36900
LOC_Os08g37104
LOC_Os08g38370
LOC_Os08g38710
LOC_Os08g38970
LOC_Os08g39000
LOC_Os08g40590
LOC_Os08g43570
LOC_Os09g27040
LOC_Os09g28120
LOC_Os09g29100
LOC_Os09g30380
LOC_Os09g33490
LOC_Os09g35860
LOC_Os09g35890
LOC_Os09g38600
LOC_Os10g03540
LOC_Os10g08280
LOC_Os10g14870
LOC_Os10g28440
LOC_Os10g28520
LOC_Os10g36390
LOC_Os10g37760
LOC_Os10g38340
LOC_Os11g04680
LOC_Os11g05010
LOC_Os11g05980
LOC_Os11g06840
LOC_Os11g19480
LOC_Os11g43410
LOC_Os11g43420
LOC_Os11g43770
LOC_Os12g04770
LOC_Os12g07640
LOC_Os12g10140
LOC_Os12g26940
LOC_Os12g31200
LOC_Os12g36310
LOC_Os12g36530
LOC_Os12g43660
LOC_Os12g44210
LOC_Os01g01450
LOC_Os01g04160
LOC_Os01g04480
LOC_Os01g04520
LOC_Os01g05980
LOC_Os01g10710
LOC_Os01g12490
LOC_Os01g12790
LOC_Os01g13530
LOC_Os01g21300
LOC_Os01g21710
LOC_Os01g24240
LOC_Os01g24980
LOC_Os01g32330
LOC_Os01g33950
LOC_Os01g36070
LOC_Os01g36550
LOC_Os01g41010
LOC_Os01g41290
LOC_Os01g42960
LOC_Os01g43740
LOC_Os01g43750
LOC_Os01g43760
LOC_Os01g47050
LOC_Os01g48410
LOC_Os01g49580
LOC_Os01g50460
LOC_Os01g50590
LOC_Os01g52320
LOC_Os01g52330
LOC_Os01g52340
LOC_Os01g53750
LOC_Os01g55180
LOC_Os01g55410
LOC_Os01g58610
LOC_Os01g62610
LOC_Os01g62660
LOC_Os01g62970
LOC_Os01g64170
LOC_Os01g66290
LOC_Os01g66510
LOC_Os01g66820
LOC_Os01g66890
LOC_Os01g67040
LOC_Os01g70260
LOC_Os01g72140
LOC_Os01g72760
LOC_Os01g72930
LOC_Os01g72950
LOC_Os02g01520
LOC_Os02g01540
LOC_Os02g02970
LOC_Os02g04570
LOC_Os02g04960
LOC_Os02g05600
LOC_Os02g07010
LOC_Os02g09240
LOC_Os02g09270
LOC_Os02g09320
LOC_Os02g10020
LOC_Os02g10990
LOC_Os02g12370
LOC_Os02g13420
LOC_Os02g16070
LOC_Os02g20720
LOC_Os02g21500
LOC_Os02g22480
LOC_Os02g22650
LOC_Os02g25900
LOC_Os02g31030
LOC_Os02g32740
LOC_Os02g34970
LOC_Os02g43840
LOC_Os02g44930
LOC_Os02g46940
LOC_Os02g51570
LOC_Os02g55250
LOC_Os02g55990
LOC_Os02g56820
LOC_Os02g58100
LOC_Os03g01720
LOC_Os03g02210
LOC_Os03g02890
LOC_Os03g07140
LOC_Os03g08610
LOC_Os03g10390
LOC_Os03g11040
LOC_Os03g11400
LOC_Os03g11430
LOC_Os03g11450
LOC_Os03g12230
LOC_Os03g14790
LOC_Os03g15550
LOC_Os03g17174
LOC_Os03g21510
LOC_Os03g24070
LOC_Os03g24170
LOC_Os03g35600
LOC_Os03g40170
LOC_Os03g42420
LOC_Os03g42520
LOC_Os03g45980
LOC_Os03g46560
LOC_Os03g48020
LOC_Os03g49050
LOC_Os03g51090
LOC_Os03g53390
LOC_Os03g56540
LOC_Os03g56950
LOC_Os03g57780
LOC_Os03g59180
LOC_Os03g59460
LOC_Os03g59610
LOC_Os03g59660
LOC_Os03g61310
LOC_Os03g63620
LOC_Os04g01490
LOC_Os04g01560
LOC_Os04g10350
LOC_Os04g10750
LOC_Os04g12900
LOC_Os04g13530
LOC_Os04g13590
LOC_Os04g20070
LOC_Os04g31110
LOC_Os04g39420
LOC_Os04g42360
LOC_Os04g44850
LOC_Os04g45480
LOC_Os04g47890
LOC_Os04g48180
LOC_Os04g48880
LOC_Os04g49940
LOC_Os04g50060
LOC_Os04g51350
LOC_Os04g53860
LOC_Os04g55440
LOC_Os04g55850
LOC_Os04g55970
LOC_Os04g56170
LOC_Os04g58570
LOC_Os04g59340
LOC_Os04g59540
LOC_Os05g01900
LOC_Os05g14970
LOC_Os05g19110
LOC_Os05g23320
LOC_Os05g30680
LOC_Os05g33190
LOC_Os05g34170
LOC_Os05g34290
LOC_Os05g35230
LOC_Os05g38980
LOC_Os05g40730
LOC_Os05g41750
LOC_Os05g42180
LOC_Os05g42270
LOC_Os05g43576
LOC_Os05g43820
LOC_Os05g46170
LOC_Os05g46800
LOC_Os06g05620
LOC_Os06g06610
LOC_Os06g06710
LOC_Os06g06740
LOC_Os06g08280
LOC_Os06g08650
LOC_Os06g09420
LOC_Os06g10300
LOC_Os06g29690
LOC_Os06g36650
LOC_Os06g41380
LOC_Os06g44310
LOC_Os06g45650
LOC_Os06g48630
LOC_Os06g49920
LOC_Os06g50240
LOC_Os07g01150
LOC_Os07g02470
LOC_Os07g03990
LOC_Os07g05260
LOC_Os07g05670
LOC_Os07g06730
LOC_Os07g08850
LOC_Os07g18610
LOC_Os07g25690
LOC_Os07g33480
LOC_Os07g35410
LOC_Os07g35540
LOC_Os07g35960
LOC_Os07g36910
LOC_Os07g39930
LOC_Os07g43410
LOC_Os07g44140
LOC_Os07g45010
LOC_Os07g45210
LOC_Os07g45780
LOC_Os07g45950
LOC_Os07g46060
LOC_Os07g47100
LOC_Os07g47460
LOC_Os07g47950
LOC_Os07g48560
LOC_Os08g01870
LOC_Os08g04130
LOC_Os08g04490
LOC_Os08g05310
LOC_Os08g06474
LOC_Os08g09780
LOC_Os08g10070
LOC_Os08g13000
LOC_Os08g13270
LOC_Os08g19420
LOC_Os08g30660
LOC_Os08g30910
LOC_Os08g31670
LOC_Os08g32500
LOC_Os08g34890
LOC_Os08g37432
LOC_Os08g37500
LOC_Os08g38170
LOC_Os08g39220
LOC_Os08g39560
LOC_Os08g40010
LOC_Os08g42520
LOC_Os08g43040
LOC_Os08g44750
LOC_Os09g15370
LOC_Os09g16540
LOC_Os09g17810
LOC_Os09g20490
LOC_Os09g21340
LOC_Os09g24900
LOC_Os09g28300
LOC_Os09g32500
LOC_Os09g32960
LOC_Os09g36760
LOC_Os09g38210
LOC_Os10g05900
LOC_Os10g06740
LOC_Os10g06760
LOC_Os10g09160
LOC_Os10g22080
LOC_Os10g22450
LOC_Os10g27480
LOC_Os10g28660
LOC_Os10g29495
LOC_Os10g31930
LOC_Os10g35530
LOC_Os10g35640
LOC_Os10g35730
LOC_Os10g35770
LOC_Os10g36690
LOC_Os10g40230
LOC_Os11g03130
LOC_Os11g03300
LOC_Os11g03310
LOC_Os11g03430
LOC_Os11g06070
LOC_Os11g07225
LOC_Os11g08200
LOC_Os11g09710
LOC_Os11g10720
LOC_Os11g34130
LOC_Os11g34920
LOC_Os11g35030
LOC_Os11g35500
LOC_Os11g35980
LOC_Os11g36000
LOC_Os11g37010
LOC_Os11g37390
LOC_Os11g38070
LOC_Os11g39810
LOC_Os11g42070
LOC_Os11g42660
LOC_Os11g43740
LOC_Os11g43760
LOC_Os11g46100
LOC_Os11g47300
LOC_Os12g01880
LOC_Os12g03040
LOC_Os12g05040
LOC_Os12g10850
LOC_Os12g14330
LOC_Os12g14580
LOC_Os12g22800
LOC_Os12g23450
LOC_Os12g24020
LOC_Os12g27830
LOC_Os12g28590
LOC_Os12g31370
LOC_Os12g33230
LOC_Os12g36350
LOC_Os12g38440
LOC_Os12g38790
LOC_Os12g38900
LOC_Os12g38910
LOC_Os12g39120
LOC_Os12g40010
LOC_Os12g40140
LOC_Os12g41270
LOC_Os01g06510
LOC_Os01g06836
LOC_Os01g13300
LOC_Os01g13730
LOC_Os01g24010
LOC_Os01g24420
LOC_Os01g25280
LOC_Os01g27770
LOC_Os01g28300
LOC_Os01g31360
LOC_Os01g44170
LOC_Os01g56940
LOC_Os01g57280
LOC_Os01g59340
LOC_Os01g66680
LOC_Os01g67590
LOC_Os01g69850
LOC_Os02g01365
LOC_Os02g02600
LOC_Os02g02710
LOC_Os02g04630
LOC_Os02g12440
LOC_Os02g13785
LOC_Os02g15950
LOC_Os02g17940
LOC_Os02g17970
LOC_Os02g18080
LOC_Os02g18140
LOC_Os02g18540
LOC_Os02g20000
LOC_Os02g22100
LOC_Os02g24430
LOC_Os02g28074
LOC_Os02g29510
LOC_Os02g34580
LOC_Os02g40490
LOC_Os03g01120
LOC_Os03g01240
LOC_Os03g03660
LOC_Os03g09980
LOC_Os03g11140
LOC_Os03g11490
LOC_Os03g40725
LOC_Os03g42370
LOC_Os03g42820
LOC_Os03g51640
LOC_Os03g52130
LOC_Os03g61700
LOC_Os04g03100
LOC_Os04g03830
LOC_Os04g13260
LOC_Os04g21790
LOC_Os04g28020
LOC_Os04g30530
LOC_Os04g32370
LOC_Os04g34984
LOC_Os04g49685
LOC_Os05g01730
LOC_Os05g01780
LOC_Os05g02220
LOC_Os05g06130
LOC_Os05g09380
LOC_Os05g12570
LOC_Os05g14270
LOC_Os05g14930
LOC_Os05g23050
LOC_Os05g34390
LOC_Os06g01966
LOC_Os06g19210
LOC_Os06g19370
LOC_Os06g23980
LOC_Os06g30179
LOC_Os06g42720
LOC_Os06g45350
LOC_Os06g50850
LOC_Os06g51180
LOC_Os06g51310
LOC_Os07g01130
LOC_Os07g04430
LOC_Os07g07770
LOC_Os07g07820
LOC_Os07g18130
LOC_Os07g23110
LOC_Os07g25660
LOC_Os07g26860
LOC_Os07g30160
LOC_Os07g30240
LOC_Os07g31130
LOC_Os07g34270
LOC_Os07g45760
LOC_Os07g47040
LOC_Os07g47110
LOC_Os08g02930
LOC_Os08g03290
LOC_Os08g07940
LOC_Os08g07950
LOC_Os08g09230
LOC_Os08g09700
LOC_Os08g10150
LOC_Os08g12890
LOC_Os08g14850
LOC_Os08g16120
LOC_Os08g16610
LOC_Os08g29710
LOC_Os08g29760
LOC_Os08g29854
LOC_Os09g01590
LOC_Os09g01650
LOC_Os09g01670
LOC_Os09g09600
LOC_Os09g14490
LOC_Os09g14870
LOC_Os09g15200
LOC_Os09g17520
LOC_Os09g19136
LOC_Os09g21490
LOC_Os09g24310
LOC_Os09g28610
LOC_Os09g38268
LOC_Os10g01530
LOC_Os10g04520
LOC_Os10g07978
LOC_Os10g13914
LOC_Os10g17650
LOC_Os10g19180
LOC_Os10g23250
LOC_Os10g25487
LOC_Os10g32550
LOC_Os10g40220
LOC_Os11g02964
LOC_Os11g04210
LOC_Os11g06390
LOC_Os11g07170
LOC_Os11g12260
LOC_Os11g13810
LOC_Os11g15310
LOC_Os11g18570
LOC_Os11g25880
LOC_Os11g31390
LOC_Os11g31430
LOC_Os11g35210
LOC_Os11g37730
LOC_Os11g37740
LOC_Os11g37850
LOC_Os11g45330
LOC_Os11g46210
LOC_Os11g46250
LOC_Os11g46860
LOC_Os12g03530
LOC_Os12g04060
LOC_Os12g06740
LOC_Os12g10220
LOC_Os12g12130
LOC_Os12g16650
LOC_Os12g19470
LOC_Os12g26060
LOC_Os12g30180
LOC_Os12g30590
LOC_Os12g36830
LOC_Os12g36940
LOC_Os12g39450
LOC_Os12g39790
LOC_Os12g41124
LOC_Os01g01400
LOC_Os01g02790
LOC_Os01g02810
LOC_Os01g02840
LOC_Os01g03570
LOC_Os01g04190
LOC_Os01g04260
LOC_Os01g05840
LOC_Os01g06920
LOC_Os01g08990
LOC_Os01g09030
LOC_Os01g12860
LOC_Os01g12890
LOC_Os01g13520
LOC_Os01g20940
LOC_Os01g24940
LOC_Os01g26390
LOC_Os01g32259
LOC_Os01g39960
LOC_Os01g41020
LOC_Os01g41510
LOC_Os01g41870
LOC_Os01g42090
LOC_Os01g43480
LOC_Os01g49110
LOC_Os01g49820
LOC_Os01g49920
LOC_Os01g50970
LOC_Os01g50980
LOC_Os01g51620
LOC_Os01g52450
LOC_Os01g53520
LOC_Os01g54530
LOC_Os01g55260
LOC_Os01g55570
LOC_Os01g56320
LOC_Os01g58240
LOC_Os01g58640
LOC_Os01g60260
LOC_Os01g60780
LOC_Os01g62860
LOC_Os01g62900
LOC_Os01g67550
LOC_Os01g68104
LOC_Os01g70390
LOC_Os01g72210
LOC_Os01g72650
LOC_Os02g02640
LOC_Os02g03280
LOC_Os02g04120
LOC_Os02g04325
LOC_Os02g05680
LOC_Os02g06430
LOC_Os02g06890
LOC_Os02g07190
LOC_Os02g07330
LOC_Os02g10110
LOC_Os02g11760
LOC_Os02g11930
LOC_Os02g12400
LOC_Os02g13150
LOC_Os02g15750
LOC_Os02g18870
LOC_Os02g28850
LOC_Os02g30540
LOC_Os02g32400
LOC_Os02g33290
LOC_Os02g39080
LOC_Os02g39950
LOC_Os02g40180
LOC_Os02g42370
LOC_Os02g42650
LOC_Os02g42710
LOC_Os02g46260
LOC_Os02g49460
LOC_Os02g51290
LOC_Os02g51590
LOC_Os02g53490
LOC_Os02g53790
LOC_Os02g57240
LOC_Os03g04195
LOC_Os03g06960
LOC_Os03g08550
LOC_Os03g09860
LOC_Os03g10730
LOC_Os03g11130
LOC_Os03g11600
LOC_Os03g12236
LOC_Os03g12530
LOC_Os03g13860
LOC_Os03g15860
LOC_Os03g16700
LOC_Os03g17210
LOC_Os03g25400
LOC_Os03g25420
LOC_Os03g26920
LOC_Os03g29340
LOC_Os03g29584
LOC_Os03g29830
LOC_Os03g42280
LOC_Os03g42350
LOC_Os03g43720
LOC_Os03g44710
LOC_Os03g55380
LOC_Os03g55620
LOC_Os03g55950
LOC_Os03g56110
LOC_Os03g58650
LOC_Os03g59650
LOC_Os03g63680
LOC_Os04g05560
LOC_Os04g08450
LOC_Os04g19740
LOC_Os04g23630
LOC_Os04g27830
LOC_Os04g28780
LOC_Os04g30210
LOC_Os04g30320
LOC_Os04g34390
LOC_Os04g35530
LOC_Os04g37710
LOC_Os04g40290
LOC_Os04g40874
LOC_Os04g42930
LOC_Os04g44190
LOC_Os04g44870
LOC_Os04g45460
LOC_Os04g46190
LOC_Os04g47020
LOC_Os04g48060
LOC_Os04g49150
LOC_Os04g50730
LOC_Os04g51340
LOC_Os04g52230
LOC_Os04g52440
LOC_Os04g52830
LOC_Os04g53060
LOC_Os04g53496
LOC_Os04g54110
LOC_Os04g55920
LOC_Os04g57739
LOC_Os04g58480
LOC_Os04g59590
LOC_Os05g02010
LOC_Os05g03100
LOC_Os05g03140
LOC_Os05g04150
LOC_Os05g06840
LOC_Os05g07710
LOC_Os05g11630
LOC_Os05g16250
LOC_Os05g21180
LOC_Os05g25400
LOC_Os05g33890
LOC_Os05g36090
LOC_Os05g38250
LOC_Os05g40320
LOC_Os05g43790
LOC_Os05g44290
LOC_Os05g44916
LOC_Os05g44970
LOC_Os05g45340
LOC_Os05g45740
LOC_Os05g45810
LOC_Os05g45875
LOC_Os05g46570
LOC_Os05g48070
LOC_Os05g49780
LOC_Os05g50120
LOC_Os05g50410
LOC_Os05g50890
LOC_Os05g50910
LOC_Os06g01290
LOC_Os06g02000
LOC_Os06g03700
LOC_Os06g05140
LOC_Os06g05690
LOC_Os06g05910
LOC_Os06g06080
LOC_Os06g07120
LOC_Os06g07620
LOC_Os06g08060
LOC_Os06g08790
LOC_Os06g10210
LOC_Os06g10650
LOC_Os06g14510
LOC_Os06g16400
LOC_Os06g18820
LOC_Os06g20050
LOC_Os06g21380
LOC_Os06g35050
LOC_Os06g37750
LOC_Os06g40490
LOC_Os06g40570
LOC_Os06g40750
LOC_Os06g42730
LOC_Os06g43250
LOC_Os06g45020
LOC_Os06g47200
LOC_Os06g47650
LOC_Os06g48650
LOC_Os06g50920
LOC_Os06g51380
LOC_Os07g01740
LOC_Os07g02360
LOC_Os07g03770
LOC_Os07g03849
LOC_Os07g05650
LOC_Os07g07040
LOC_Os07g08400
LOC_Os07g09890
LOC_Os07g14150
LOC_Os07g14920
LOC_Os07g16930
LOC_Os07g30110
LOC_Os07g31140
LOC_Os07g33240
LOC_Os07g33550
LOC_Os07g34980
LOC_Os07g36180
LOC_Os07g36300
LOC_Os07g41250
LOC_Os07g43420
LOC_Os07g46560
LOC_Os07g48760
LOC_Os07g49510
LOC_Os08g01780
LOC_Os08g02390
LOC_Os08g02540
LOC_Os08g02670
LOC_Os08g04180
LOC_Os08g06470
LOC_Os08g06530
LOC_Os08g07760
LOC_Os08g08840
LOC_Os08g09730
LOC_Os08g09750
LOC_Os08g14450
LOC_Os08g14990
LOC_Os08g16559
LOC_Os08g16740
LOC_Os08g23150
LOC_Os08g24310
LOC_Os08g31769
LOC_Os08g31930
LOC_Os08g33400
LOC_Os08g33700
LOC_Os08g33740
LOC_Os08g34210
LOC_Os08g38740
LOC_Os08g40650
LOC_Os08g40820
LOC_Os08g41950
LOC_Os08g42700
LOC_Os08g42710
LOC_Os08g44350
LOC_Os08g45210
LOC_Os09g03890
LOC_Os09g06680
LOC_Os09g09750
LOC_Os09g09980
LOC_Os09g15170
LOC_Os09g17600
LOC_Os09g19880
LOC_Os09g20900
LOC_Os09g25050
LOC_Os09g30150
LOC_Os09g31970
LOC_Os09g32200
LOC_Os09g32274
LOC_Os09g33670
LOC_Os09g36420
LOC_Os09g36650
LOC_Os09g37100
LOC_Os09g37580
LOC_Os09g37710
LOC_Os09g38768
LOC_Os09g39620
LOC_Os09g39670
LOC_Os10g02750
LOC_Os10g04540
LOC_Os10g05010
LOC_Os10g05940
LOC_Os10g08610
LOC_Os10g08754
LOC_Os10g09700
LOC_Os10g18990
LOC_Os10g20080
LOC_Os10g22890
LOC_Os10g26560
LOC_Os10g27470
LOC_Os10g27980
LOC_Os10g28630
LOC_Os10g32500
LOC_Os10g32690
LOC_Os10g34220
LOC_Os10g34580
LOC_Os10g36210
LOC_Os10g39500
LOC_Os10g40250
LOC_Os10g42724
LOC_Os11g02310
LOC_Os11g02760
LOC_Os11g04920
LOC_Os11g06290
LOC_Os11g06690
LOC_Os11g07240
LOC_Os11g07450
LOC_Os11g08370
LOC_Os11g11240
LOC_Os11g11940
LOC_Os11g14040
LOC_Os11g20360
LOC_Os11g29490
LOC_Os11g30400
LOC_Os11g34870
LOC_Os11g35850
LOC_Os11g35890
LOC_Os11g36200
LOC_Os11g36340
LOC_Os11g36930
LOC_Os11g37000
LOC_Os11g37260
LOC_Os11g38580
LOC_Os11g39990
LOC_Os11g44310
LOC_Os11g44680
LOC_Os11g44870
LOC_Os11g47000
LOC_Os11g47770
LOC_Os11g47800
LOC_Os12g02280
LOC_Os12g03594
LOC_Os12g05320
LOC_Os12g08030
LOC_Os12g10340
LOC_Os12g11680
LOC_Os12g11860
LOC_Os12g12010
LOC_Os12g17530
LOC_Os12g18450
LOC_Os12g27210
LOC_Os12g32284
LOC_Os12g32590
LOC_Os12g33210
LOC_Os12g35350
LOC_Os12g36810
LOC_Os12g36850
LOC_Os12g37580
LOC_Os12g38260
LOC_Os12g38850
LOC_Os12g41290
LOC_Os12g42660
LOC_Os12g42970
LOC_Os12g43300
LOC_Os12g44150
LOC_Os05g50550
LOC_Os07g34320
LOC_Os01g01870
LOC_Os01g02000
LOC_Os06g01972
LOC_Os01g38180
LOC_Os01g72330
LOC_Os06g06320
LOC_Os05g43240
LOC_Os05g11320
LOC_Os05g28780
LOC_Os01g38229
LOC_Os01g44360
LOC_Os07g42650
LOC_Os01g24550
LOC_Os01g24700
LOC_Os01g27380
LOC_Os01g34690
LOC_Os02g02170
LOC_Os02g47060
LOC_Os03g25500
LOC_Os03g29194
LOC_Os04g10640
LOC_Os04g51070
LOC_Os05g38310
LOC_Os06g03220
LOC_Os06g40230
LOC_Os06g48870
LOC_Os07g13450
LOC_Os07g26180
LOC_Os07g43600
LOC_Os08g01810
LOC_Os08g09470
LOC_Os08g11520
LOC_Os09g31410
LOC_Os09g39250
LOC_Os10g21400
LOC_Os10g36280
LOC_Os10g41980
LOC_Os11g24140
LOC_Os01g58590
LOC_Os02g21310
LOC_Os04g50970
LOC_Os05g11900
LOC_Os06g40150
LOC_Os11g31040
LOC_Os12g11420
LOC_Os02g39430
LOC_Os04g23610
LOC_Os05g44120
LOC_Os09g37540
LOC_Os01g02400
LOC_Os01g59819
LOC_Os03g38170
LOC_Os05g28440
LOC_Os06g28630
LOC_Os06g45900
LOC_Os08g09390
LOC_Os09g13650
LOC_Os09g23720
LOC_Os10g07050
LOC_Os10g19904
LOC_Os11g10320
LOC_Os11g10920
LOC_Os11g15620
LOC_Os11g47940
LOC_Os01g25110
LOC_Os01g51634
LOC_Os01g59570
LOC_Os01g66990
LOC_Os02g03060
LOC_Os02g06180
LOC_Os02g11980
LOC_Os02g53810
LOC_Os03g05420
LOC_Os03g11560
LOC_Os03g46310
LOC_Os04g44180
LOC_Os04g59360
LOC_Os05g01280
LOC_Os07g27310
LOC_Os07g36490
LOC_Os08g29950
LOC_Os09g19500
LOC_Os10g42690
LOC_Os11g09100
LOC_Os12g17140
LOC_Os12g32390
LOC_Os12g39030
LOC_Os02g53720
LOC_Os06g45940
LOC_Os08g15020
LOC_Os02g05900
LOC_Os09g08720
LOC_Os03g52070
LOC_Os05g34320
LOC_Os01g13090
LOC_Os01g24470
LOC_Os01g34970
LOC_Os01g45640
LOC_Os01g58270
LOC_Os01g60490
LOC_Os01g72834
LOC_Os02g13950
LOC_Os02g16260
LOC_Os02g19000
LOC_Os02g51540
LOC_Os02g53260
LOC_Os02g56500
LOC_Os03g63350
LOC_Os04g41229
LOC_Os04g52240
LOC_Os05g25890
LOC_Os05g44190
LOC_Os07g43950
LOC_Os10g24050
LOC_Os10g30280
LOC_Os11g12430
LOC_Os12g41170
LOC_Os12g42700
LOC_Os04g44090
LOC_Os04g53950
LOC_Os07g08270
LOC_Os03g09140
LOC_Os04g47170
LOC_Os08g30900
LOC_Os08g31000
LOC_Os01g33930
LOC_Os02g02250
LOC_Os02g03650
LOC_Os02g27000
LOC_Os03g30890
LOC_Os03g47650
LOC_Os04g28040
LOC_Os08g41960
LOC_Os09g18594
LOC_Os10g04490
LOC_Os11g11410
LOC_Os11g36679
LOC_Os11g36970
LOC_Os11g44970
LOC_Os12g08000
LOC_Os01g28690
LOC_Os01g49310
LOC_Os01g59670
LOC_Os02g01280
LOC_Os02g09670
LOC_Os03g07790
LOC_Os03g08730
LOC_Os03g23050
LOC_Os03g41280
LOC_Os03g47620
LOC_Os03g55470
LOC_Os03g59550
[truncated: 885 more rows]

## Sheet: up-regulated DEGs
WTarp6_upregulated			GO term	Ontology	Description	Number in input list	Number in BG/Ref	p-value	FDR
LOC_Os01g13690			GO:0050896	P	response to stimulus	206	5265	9.7e-08	6.7e-06
LOC_Os02g02930			GO:0009628	P	response to abiotic stimulus	98	2194	3.6e-06	0.00012
LOC_Os02g45170			GO:0042592	P	homeostatic process	20	241	3.2e-05	0.00055
LOC_Os03g01300			GO:0019725	P	cellular homeostasis	20	241	3.2e-05	0.00055
LOC_Os03g48060			GO:0006950	P	response to stress	137	3618	0.00012	0.0016
LOC_Os03g55460			GO:0009607	P	response to biotic stimulus	52	1076	0.00014	0.0016
LOC_Os04g12530			GO:0023052	P	signaling	76	1849	0.00057	0.0056
LOC_Os04g36720			GO:0065007	P	biological regulation	86	2165	0.00068	0.0059
LOC_Os04g43400			GO:0009719	P	response to endogenous stimulus	63	1491	0.00089	0.0068
LOC_Os06g06360			GO:0007165	P	signal transduction	60	1464	0.0023	0.014
LOC_Os07g03040			GO:0050794	P	regulation of cellular process	60	1464	0.0023	0.014
LOC_Os07g46920			GO:0023046	P	signaling process	60	1481	0.0029	0.016
LOC_Os08g20570			GO:0023060	P	signal transmission	60	1481	0.0029	0.016
LOC_Os08g39850			GO:0009987	P	cellular process	407	13328	0.0034	0.017
LOC_Os10g33210			GO:0065008	P	regulation of biological quality	31	665	0.0049	0.021
LOC_Os11g11970			GO:0008152	P	metabolic process	429	14183	0.0047	0.021
LOC_Os11g17970			GO:0005975	P	carbohydrate metabolic process	41	972	0.007	0.028
LOC_Os11g37210			GO:0006810	P	transport	85	2374	0.011	0.038
LOC_Os12g25170			GO:0051234	P	establishment of localization	85	2374	0.011	0.038
LOC_Os01g39970			GO:0051179	P	localization	85	2374	0.011	0.038
LOC_Os01g53330			GO:0050789	P	regulation of biological process	60	1588	0.012	0.039
LOC_Os02g35710			GO:0003824	F	catalytic activity	325	9920	0.00011	0.002
LOC_Os02g46180			GO:0005215	F	transporter activity	65	1457	0.00018	0.002
LOC_Os02g53850			GO:0016740	F	transferase activity	135	3913	0.0048	0.035
LOC_Os03g04770			GO:0030528	F	transcription regulator activity	66	1773	0.011	0.05
LOC_Os03g16860			GO:0003700	F	transcription factor activity	66	1773	0.011	0.05
LOC_Os03g24820			GO:0009536	C	plastid	148	3323	7.2e-09	2e-07
LOC_Os03g55030			GO:0009579	C	thylakoid	38	560	1.2e-06	1.6e-05
LOC_Os05g06920			GO:0016020	C	membrane	217	5995	1.1e-05	9.9e-05
LOC_Os05g50930			GO:0044464	C	cell part	436	14141	0.00066	0.0044
LOC_Os07g39350			GO:0044444	C	cytoplasmic part	251	7709	0.0019	0.01
LOC_Os11g09020
LOC_Os11g47870
LOC_Os03g39760
LOC_Os03g61090
LOC_Os04g52260
LOC_Os04g56240
LOC_Os05g10930
LOC_Os06g40360
LOC_Os07g48980
LOC_Os08g31630
LOC_Os10g05130
LOC_Os01g70210
LOC_Os02g21009
LOC_Os03g20380
LOC_Os04g49890
LOC_Os05g39540
LOC_Os01g07590
LOC_Os02g36150
LOC_Os02g41860
LOC_Os02g46650
LOC_Os03g04110
LOC_Os05g01010
LOC_Os06g12455
LOC_Os06g40940
LOC_Os07g05000
LOC_Os07g48290
LOC_Os08g36480
LOC_Os09g27580
LOC_Os01g11054
LOC_Os01g46760
LOC_Os01g68450
LOC_Os02g51080
LOC_Os02g56250
LOC_Os03g03410
LOC_Os03g16430
LOC_Os04g14690
LOC_Os06g43350
LOC_Os08g06640
LOC_Os08g33710
LOC_Os09g31360
LOC_Os09g34160
LOC_Os10g39140
LOC_Os12g37260
LOC_Os01g03980
LOC_Os01g06310
LOC_Os01g10440
LOC_Os01g43460
LOC_Os01g46800
LOC_Os01g53790
LOC_Os01g63210
LOC_Os01g63970
LOC_Os01g67630
LOC_Os02g07110
LOC_Os02g37060
LOC_Os02g39360
LOC_Os02g51930
LOC_Os02g52990
LOC_Os03g24590
LOC_Os03g38350
LOC_Os03g44380
LOC_Os03g52940
LOC_Os03g57880
LOC_Os03g61240
LOC_Os04g24140
LOC_Os04g42020
LOC_Os04g43060
LOC_Os04g43200
LOC_Os04g45810
LOC_Os04g53930
LOC_Os04g55520
LOC_Os05g25770
LOC_Os05g37530
LOC_Os05g42040
LOC_Os05g50710
LOC_Os06g11720
LOC_Os06g13180
LOC_Os06g49780
LOC_Os07g05940
LOC_Os07g08160
LOC_Os07g32060
LOC_Os07g35880
LOC_Os07g36560
LOC_Os07g37420
LOC_Os07g37620
LOC_Os07g46510
LOC_Os07g47640
LOC_Os07g48040
LOC_Os10g18150
LOC_Os10g21860
LOC_Os10g32810
LOC_Os10g40360
LOC_Os11g05614
LOC_Os11g06150
LOC_Os01g06280
LOC_Os01g10210
LOC_Os01g10400
LOC_Os01g12770
LOC_Os01g14890
LOC_Os01g43560
LOC_Os01g45550
LOC_Os01g53920
LOC_Os01g61680
LOC_Os01g62460
LOC_Os01g67540
LOC_Os01g73250
LOC_Os02g02890
LOC_Os02g03020
LOC_Os02g09250
LOC_Os02g09480
LOC_Os02g15540
LOC_Os02g33110
LOC_Os02g35830
LOC_Os02g38740
LOC_Os02g38890
LOC_Os02g55060
LOC_Os03g03290
LOC_Os03g07530
LOC_Os03g11210
LOC_Os03g17300
LOC_Os03g20010
LOC_Os03g31510
LOC_Os03g42130
LOC_Os03g50310
LOC_Os03g58320
LOC_Os03g62370
LOC_Os04g32620
LOC_Os04g34140
LOC_Os04g41030
LOC_Os04g47360
LOC_Os04g49350
LOC_Os05g08620
LOC_Os05g24650
LOC_Os05g30190
LOC_Os05g43910
LOC_Os05g45410
LOC_Os06g10510
LOC_Os06g36270
LOC_Os06g36450
LOC_Os06g41770
LOC_Os07g39590
LOC_Os07g42250
LOC_Os07g47260
LOC_Os08g10630
LOC_Os08g19210
LOC_Os09g25610
LOC_Os09g31300
LOC_Os10g02670
LOC_Os10g07080
LOC_Os10g25040
LOC_Os11g06780
LOC_Os11g44000
LOC_Os11g44570
LOC_Os12g08790
LOC_Os12g33090
LOC_Os12g38640
LOC_Os01g65080
LOC_Os02g18070
LOC_Os03g48000
LOC_Os03g60620
LOC_Os04g21130
LOC_Os04g55180
LOC_Os04g56530
LOC_Os05g01470
LOC_Os05g48760
LOC_Os06g38764
LOC_Os07g01904
LOC_Os07g06660
LOC_Os10g22869
LOC_Os10g39780
LOC_Os11g28480
LOC_Os11g43800
LOC_Os12g08180
LOC_Os01g01160
LOC_Os01g09570
LOC_Os01g15120
LOC_Os01g15640
LOC_Os01g15900
LOC_Os01g33000
LOC_Os01g34050
LOC_Os01g40094
LOC_Os01g44050
LOC_Os01g47630
LOC_Os01g51890
LOC_Os01g61400
LOC_Os01g62070
LOC_Os01g65410
LOC_Os01g66190
LOC_Os01g67480
LOC_Os02g02950
LOC_Os02g03410
LOC_Os02g05930
LOC_Os02g20360
LOC_Os02g28720
LOC_Os02g30900
LOC_Os02g32370
LOC_Os02g33580
LOC_Os02g47580
LOC_Os02g51350
LOC_Os03g08860
LOC_Os03g11440
LOC_Os03g12370
LOC_Os03g14510
LOC_Os03g19020
LOC_Os03g23980
LOC_Os03g30570
LOC_Os03g49720
LOC_Os03g58300
LOC_Os03g62170
LOC_Os04g02050
LOC_Os04g34270
LOC_Os04g40400
LOC_Os04g47370
LOC_Os04g49510
LOC_Os04g57310
LOC_Os04g57690
LOC_Os05g04620
LOC_Os05g10940
LOC_Os05g32320
LOC_Os05g43040
LOC_Os06g08540
LOC_Os06g08670
LOC_Os06g30710
LOC_Os06g39690
LOC_Os06g48570
LOC_Os06g48950
LOC_Os06g51360
LOC_Os07g07540
LOC_Os07g12890
LOC_Os07g22350
LOC_Os07g38830
LOC_Os07g39920
LOC_Os07g42280
LOC_Os07g46330
LOC_Os07g48310
LOC_Os08g06630
LOC_Os08g35480
LOC_Os08g44400
LOC_Os09g04790
LOC_Os09g12540
LOC_Os09g24990
LOC_Os09g26160
LOC_Os09g28310
LOC_Os09g29430
LOC_Os09g30340
LOC_Os09g34140
LOC_Os10g25430
LOC_Os10g41400
LOC_Os11g10330
LOC_Os12g01530
LOC_Os12g06520
LOC_Os12g08220
LOC_Os12g08810
LOC_Os12g27220
LOC_Os12g39620
LOC_Os01g05260
LOC_Os01g42234
LOC_Os01g43700
LOC_Os01g67320
LOC_Os02g15350
LOC_Os03g02470
LOC_Os03g12660
LOC_Os03g40100
LOC_Os03g48310
LOC_Os04g48390
LOC_Os04g54200
LOC_Os05g31020
LOC_Os06g06320
LOC_Os06g35165
LOC_Os07g04990
LOC_Os07g41060
LOC_Os07g41310
LOC_Os08g03350
LOC_Os08g39840
LOC_Os09g29660
LOC_Os11g40610
LOC_Os11g42520
LOC_Os12g14440
LOC_Os01g05870
LOC_Os01g21250
LOC_Os01g62060
LOC_Os01g63980
LOC_Os02g50110
LOC_Os04g43070
LOC_Os04g49650
LOC_Os05g38140
LOC_Os05g50340
LOC_Os07g02200
LOC_Os07g03025
LOC_Os07g32510
LOC_Os07g48490
LOC_Os08g06620
LOC_Os08g10500
LOC_Os09g28510
LOC_Os10g42130
LOC_Os11g37570
LOC_Os12g02320
LOC_Os12g36420
LOC_Os12g42280
LOC_Os01g07730
LOC_Os01g08460
LOC_Os01g49750
LOC_Os01g71310
LOC_Os02g04170
LOC_Os02g06580
LOC_Os02g37600
LOC_Os03g45280
LOC_Os03g56930
LOC_Os03g59320
LOC_Os04g21350
LOC_Os04g57720
LOC_Os06g09980
LOC_Os08g02210
LOC_Os08g06170
LOC_Os08g39830
LOC_Os08g44210
LOC_Os09g20240
LOC_Os09g31350
LOC_Os09g35790
LOC_Os10g06630
LOC_Os10g13970
LOC_Os10g35460
LOC_Os10g41930
LOC_Os11g03390
LOC_Os12g03070
LOC_Os12g05260
LOC_Os12g43340
LOC_Os12g43580
LOC_Os02g40200
LOC_Os03g25750
LOC_Os03g37830
LOC_Os03g53300
LOC_Os04g34610
LOC_Os05g25370
LOC_Os05g43240
LOC_Os05g45700
LOC_Os07g30150
LOC_Os08g06010
LOC_Os08g07080
LOC_Os08g31130
LOC_Os09g29520
LOC_Os10g20160
LOC_Os11g12340
LOC_Os11g26140
LOC_Os01g01840
LOC_Os01g06900
LOC_Os01g33110
LOC_Os01g42690
LOC_Os01g43330
LOC_Os01g50760
LOC_Os01g61670
LOC_Os01g61720
LOC_Os01g62870
LOC_Os02g18000
LOC_Os02g37590
LOC_Os02g45320
LOC_Os03g10080
LOC_Os03g15770
LOC_Os03g61890
LOC_Os04g36640
LOC_Os04g56230
LOC_Os05g11320
LOC_Os05g13770
LOC_Os05g50550
LOC_Os06g05130
LOC_Os06g06900
LOC_Os06g21410
LOC_Os06g43140
LOC_Os07g36190
LOC_Os09g29600
LOC_Os01g04450
LOC_Os01g05650
LOC_Os01g06876
LOC_Os01g08020
LOC_Os01g10110
LOC_Os01g10680
LOC_Os01g18860
LOC_Os01g50100
LOC_Os01g51060
LOC_Os01g60830
LOC_Os01g62950
LOC_Os01g68490
LOC_Os01g69030
LOC_Os02g05960
LOC_Os02g10120
LOC_Os02g17534
LOC_Os02g35090
LOC_Os02g49340
LOC_Os02g51070
LOC_Os02g52730
LOC_Os03g08840
LOC_Os03g11970
LOC_Os03g14669
LOC_Os03g19240
LOC_Os03g21400
LOC_Os03g25869
LOC_Os03g54000
LOC_Os04g33640
LOC_Os04g43310
LOC_Os04g57550
LOC_Os05g40010
LOC_Os05g45370
LOC_Os05g47545
LOC_Os06g19260
LOC_Os06g40500
LOC_Os07g04840
LOC_Os07g08840
LOC_Os07g32570
LOC_Os07g49400
LOC_Os08g04500
LOC_Os08g10260
LOC_Os08g41470
LOC_Os09g25810
LOC_Os09g36680
LOC_Os09g38670
LOC_Os10g02360
LOC_Os10g29470
LOC_Os10g42299
LOC_Os11g07020
LOC_Os12g09640
LOC_Os12g37350
LOC_Os01g03320
LOC_Os01g06882
LOC_Os01g09830
LOC_Os01g11160
LOC_Os01g14410
LOC_Os01g14630
LOC_Os01g16810
LOC_Os01g31940
LOC_Os01g38660
LOC_Os01g40260
LOC_Os01g40310
LOC_Os01g49320
LOC_Os01g49830
LOC_Os01g50170
LOC_Os01g50610
LOC_Os01g52230
LOC_Os01g53420
LOC_Os01g55940
LOC_Os01g61510
LOC_Os01g64790
LOC_Os01g70730
LOC_Os01g72610
LOC_Os02g01590
LOC_Os02g03710
LOC_Os02g15860
LOC_Os02g19530
LOC_Os02g30910
LOC_Os02g32990
LOC_Os02g33330
LOC_Os02g38450
LOC_Os02g42570
LOC_Os02g45420
LOC_Os02g45460
LOC_Os02g46980
LOC_Os02g47620
LOC_Os02g47810
LOC_Os02g48770
LOC_Os02g52380
LOC_Os02g53510
LOC_Os02g53530
LOC_Os02g58310
LOC_Os03g03670
LOC_Os03g04060
LOC_Os03g07180
LOC_Os03g09170
LOC_Os03g09250
LOC_Os03g12700
LOC_Os03g12790
LOC_Os03g14570
LOC_Os03g15050
LOC_Os03g16170
LOC_Os03g16390
LOC_Os03g17680
LOC_Os03g19200
LOC_Os03g20330
LOC_Os03g20370
LOC_Os03g22370
LOC_Os03g25850
LOC_Os03g44740
LOC_Os03g50210
LOC_Os03g50280
LOC_Os03g51530
LOC_Os03g51920
LOC_Os03g53540
LOC_Os04g36760
LOC_Os04g37650
LOC_Os04g41570
LOC_Os04g41970
LOC_Os04g42800
LOC_Os04g43800
LOC_Os04g49620
LOC_Os04g49660
LOC_Os04g49670
LOC_Os04g51450
LOC_Os04g53810
LOC_Os04g58710
LOC_Os04g59200
LOC_Os04g59440
LOC_Os05g08480
LOC_Os05g24780
LOC_Os05g33900
LOC_Os05g37520
LOC_Os05g38660
LOC_Os05g46840
LOC_Os05g49700
LOC_Os06g06290
LOC_Os06g10100
LOC_Os06g48180
LOC_Os06g49750
LOC_Os07g03030
LOC_Os07g04150
LOC_Os07g08150
LOC_Os07g10840
LOC_Os07g23120
LOC_Os07g30610
LOC_Os07g36570
LOC_Os07g37010
LOC_Os07g37320
LOC_Os07g38170
LOC_Os07g40290
LOC_Os07g43700
LOC_Os07g45080
LOC_Os07g48500
LOC_Os07g49114
LOC_Os08g01140
LOC_Os08g07690
LOC_Os08g31860
LOC_Os08g37010
LOC_Os08g37030
LOC_Os09g23820
LOC_Os09g26780
LOC_Os09g28210
LOC_Os09g28390
LOC_Os09g38910
LOC_Os10g09240
LOC_Os10g34930
LOC_Os10g38080
LOC_Os10g39020
LOC_Os10g39410
LOC_Os11g39030
LOC_Os11g47970
LOC_Os12g44030
LOC_Os12g44110
LOC_Os01g06870
LOC_Os01g12390
LOC_Os01g12920
LOC_Os01g22010
LOC_Os01g37690
LOC_Os01g42030
LOC_Os01g49890
LOC_Os01g53090
LOC_Os01g60110
LOC_Os01g72900
LOC_Os01g74450
LOC_Os02g06200
LOC_Os02g17710
LOC_Os02g26210
LOC_Os02g38940
LOC_Os02g51910
LOC_Os02g53860
LOC_Os02g54600
LOC_Os03g01990
LOC_Os03g03910
LOC_Os03g11220
LOC_Os03g11900
LOC_Os03g13870
LOC_Os03g40930
LOC_Os03g47810
LOC_Os03g50810
LOC_Os03g56220
LOC_Os03g62670
LOC_Os04g03980
LOC_Os04g10690
LOC_Os04g15920
LOC_Os04g16160
LOC_Os04g17100
LOC_Os04g42050
LOC_Os04g42590
LOC_Os04g49210
LOC_Os05g01140
LOC_Os05g39610
LOC_Os05g43310
LOC_Os05g46020
LOC_Os05g48360
LOC_Os05g50380
LOC_Os05g50610
LOC_Os05g51130
LOC_Os05g51690
LOC_Os06g33330
LOC_Os06g39120
LOC_Os06g39330
LOC_Os06g45040
LOC_Os07g46420
LOC_Os07g48170
LOC_Os08g15230
LOC_Os08g29170
LOC_Os08g29600
LOC_Os08g31510
LOC_Os08g45190
LOC_Os09g01960
LOC_Os09g17560
LOC_Os09g26670
LOC_Os09g28000
LOC_Os09g28230
LOC_Os10g26620
LOC_Os10g33130
LOC_Os10g33140
LOC_Os10g37604
LOC_Os10g37980
LOC_Os10g39010
LOC_Os11g10300
LOC_Os11g47630
LOC_Os12g27254
LOC_Os12g38490
LOC_Os12g42220
LOC_Os12g44370
LOC_Os01g07800
LOC_Os01g26039
LOC_Os01g35330
LOC_Os01g43370
LOC_Os01g43372
LOC_Os01g48020
LOC_Os01g50080
LOC_Os01g73000
LOC_Os02g07830
LOC_Os02g10700
LOC_Os02g13350
LOC_Os02g38392
LOC_Os02g55520
LOC_Os03g22634
LOC_Os03g37411
LOC_Os03g45730
LOC_Os03g62240
LOC_Os04g12499
LOC_Os04g24300
LOC_Os04g34290
LOC_Os04g52000
LOC_Os04g53620
LOC_Os05g34650
LOC_Os05g34670
LOC_Os06g06560
LOC_Os06g38210
LOC_Os07g03880
LOC_Os07g03890
LOC_Os07g12530
LOC_Os07g16600
LOC_Os07g18230
LOC_Os07g22930
LOC_Os08g06110
LOC_Os08g14330
LOC_Os09g06464
LOC_Os09g07660
LOC_Os09g12290
LOC_Os09g24620
LOC_Os10g28360
LOC_Os11g11000
LOC_Os11g29410
LOC_Os11g33110
LOC_Os11g34880
LOC_Os11g44810
LOC_Os11g45050
LOC_Os12g04500
LOC_Os12g07190
LOC_Os12g17550
LOC_Os12g36110
LOC_Os01g03040
LOC_Os01g22600
LOC_Os01g36580
LOC_Os01g40630
LOC_Os01g51410
LOC_Os01g58100
LOC_Os01g66170
LOC_Os01g66850
LOC_Os01g67580
LOC_Os01g68060
LOC_Os01g69070
LOC_Os01g72000
LOC_Os02g02120
LOC_Os02g04510
LOC_Os02g04650
LOC_Os02g17350
LOC_Os02g28980
LOC_Os02g35010
LOC_Os02g35900
LOC_Os02g36340
LOC_Os02g38440
LOC_Os02g43340
LOC_Os02g45660
LOC_Os02g48980
LOC_Os02g52290
LOC_Os02g52780
LOC_Os02g56280
LOC_Os02g57160
LOC_Os03g07960
LOC_Os03g13590
LOC_Os03g13840
LOC_Os03g15570
LOC_Os03g16824
LOC_Os03g17240
LOC_Os03g17600
LOC_Os03g37640
LOC_Os03g43100
LOC_Os03g44670
LOC_Os03g46440
LOC_Os03g50270
LOC_Os03g52170
LOC_Os03g52760
LOC_Os03g54900
LOC_Os03g56250
LOC_Os03g63360
LOC_Os03g63420
LOC_Os04g17660
LOC_Os04g23580
LOC_Os04g33060
LOC_Os04g37660
LOC_Os04g43380
LOC_Os04g43440
LOC_Os04g47140
LOC_Os04g51792
LOC_Os04g57410
LOC_Os05g02250
LOC_Os05g03640
LOC_Os05g34230
LOC_Os05g34270
LOC_Os05g34630
LOC_Os05g38270
LOC_Os05g43650
LOC_Os05g46040
LOC_Os05g47540
LOC_Os06g02180
LOC_Os06g08170
LOC_Os06g14190
LOC_Os06g29790
LOC_Os06g39140
LOC_Os06g44150
LOC_Os06g48960
LOC_Os07g09670
LOC_Os07g24230
LOC_Os07g27970
LOC_Os07g37230
LOC_Os07g46520
LOC_Os08g01890
LOC_Os08g04840
LOC_Os08g06550
LOC_Os08g33720
LOC_Os08g43150
LOC_Os09g24710
LOC_Os09g28050
LOC_Os09g31400
LOC_Os09g31502
LOC_Os09g32040
LOC_Os09g33680
LOC_Os09g34340
LOC_Os09g36320
LOC_Os10g01470
LOC_Os10g26680
LOC_Os10g35920
LOC_Os10g40740
LOC_Os10g42500
LOC_Os11g01530
LOC_Os11g35340
LOC_Os11g37990
LOC_Os12g05420
LOC_Os12g08830
LOC_Os12g17090

## Sheet: down-regulated DEGs
WTarp6_downregulated			GO term	Ontology	Description	Number in input list	Number in BG/Ref	p-value	FDR
LOC_Os01g21034			GO:0005975	P	carbohydrate metabolic process	109	972	1.5e-12	1.1e-10
LOC_Os01g50470			GO:0006629	P	lipid metabolic process	100	991	2.5e-09	8.9e-08
LOC_Os01g65169			GO:0008152	P	metabolic process	810	14183	0.00012	0.0028
LOC_Os02g15690			GO:0019748	P	secondary metabolic process	46	488	0.00022	0.004
LOC_Os02g35080			GO:0003824	F	catalytic activity	649	9920	1e-12	3e-11
LOC_Os02g48900			GO:0016787	F	hydrolase activity	237	3112	6.7e-09	9.6e-08
LOC_Os03g27230			GO:0016818	F	hydrolase activity, acting on acid anhydrides, in phosphorus-containing anhydrides	14	85	0.00038	0.0016
LOC_Os03g61720			GO:0016817	F	hydrolase activity, acting on acid anhydrides	14	85	0.00038	0.0016
LOC_Os04g28990			GO:0003774	F	motor activity	14	85	0.00038	0.0016
LOC_Os04g32310			GO:0016462	F	pyrophosphatase activity	14	85	0.00038	0.0016
LOC_Os04g38220			GO:0017111	F	nucleoside-triphosphatase activity	14	85	0.00038	0.0016
LOC_Os04g43020			GO:0008289	F	lipid binding	26	271	0.0038	0.014
LOC_Os04g44230			GO:0016740	F	transferase activity	237	3913	0.01	0.033
LOC_Os04g51980			GO:0030312	C	external encapsulating structure	105	953	1e-11	2.4e-10
LOC_Os04g52164			GO:0005618	C	cell wall	104	943	1.2e-11	2.4e-10
LOC_Os04g52320			GO:0005576	C	extracellular region	70	559	2.6e-10	3.5e-09
LOC_Os04g53800			GO:0005856	C	cytoskeleton	28	191	4.6e-06	4.6e-05
LOC_Os05g04380			GO:0005623	C	cell	925	16308	2.5e-05	0.0002
LOC_Os05g06780			GO:0005886	C	plasma membrane	210	3116	0.00013	0.00084
LOC_Os05g09740			GO:0016020	C	membrane	359	5995	0.0026	0.015
LOC_Os05g27304			GO:0005794	C	Golgi apparatus	29	337	0.0094	0.047
LOC_Os05g32130
LOC_Os05g32760
LOC_Os06g21360
LOC_Os06g49000
LOC_Os07g07340
LOC_Os09g07350
LOC_Os10g04429
LOC_Os10g31240
LOC_Os10g33370
LOC_Os10g35180
LOC_Os12g13300
LOC_Os12g24580
LOC_Os01g04640
LOC_Os01g11700
LOC_Os01g42760
LOC_Os01g46340
LOC_Os01g52710
LOC_Os01g63540
LOC_Os01g68050
LOC_Os02g14170
LOC_Os02g46560
LOC_Os03g01290
LOC_Os03g05610
LOC_Os03g14642
LOC_Os03g47010
LOC_Os03g53860
LOC_Os04g24110
LOC_Os04g31484
LOC_Os04g45750
LOC_Os05g43870
LOC_Os05g48850
LOC_Os06g14630
LOC_Os06g14810
LOC_Os06g22330
LOC_Os06g33880
LOC_Os08g35090
LOC_Os09g25490
LOC_Os10g32580
LOC_Os10g32980
LOC_Os11g27550
LOC_Os12g38370
LOC_Os01g01650
LOC_Os02g01380
LOC_Os03g15940
LOC_Os03g22040
LOC_Os03g25990
LOC_Os03g26530
LOC_Os03g38540
LOC_Os03g50030
LOC_Os03g55990
LOC_Os05g19030
LOC_Os05g36970
LOC_Os06g03640
LOC_Os06g10890
LOC_Os06g37560
LOC_Os07g01480
LOC_Os07g06680
LOC_Os07g13770
LOC_Os08g33940
LOC_Os09g04710
LOC_Os09g32080
LOC_Os09g38239
LOC_Os10g22050
LOC_Os11g08314
LOC_Os12g04424
LOC_Os01g33160
LOC_Os02g07680
LOC_Os02g14900
LOC_Os02g57120
LOC_Os04g33690
LOC_Os05g04170
LOC_Os06g46799
LOC_Os07g06620
LOC_Os08g05870
LOC_Os08g40420
LOC_Os09g02650
LOC_Os01g15770
LOC_Os01g44130
LOC_Os01g46570
LOC_Os01g65460
LOC_Os02g04500
LOC_Os02g16030
LOC_Os02g32490
LOC_Os03g20720
LOC_Os03g52630
LOC_Os04g02530
LOC_Os04g02900
LOC_Os04g26870
LOC_Os04g42610
LOC_Os04g48270
LOC_Os05g07940
LOC_Os05g32270
LOC_Os05g47690
LOC_Os05g48040
LOC_Os05g48200
LOC_Os06g08080
LOC_Os06g22919
LOC_Os07g01600
LOC_Os07g07520
LOC_Os07g14850
LOC_Os07g30810
LOC_Os07g33790
LOC_Os08g32910
LOC_Os08g39490
LOC_Os01g05820
LOC_Os01g22230
LOC_Os01g22370
LOC_Os01g28030
LOC_Os01g46240
LOC_Os01g52010
LOC_Os01g63190
LOC_Os02g07060
LOC_Os02g18990
LOC_Os02g19640
LOC_Os02g48130
LOC_Os03g08360
LOC_Os03g08600
LOC_Os03g10030
LOC_Os03g27370
LOC_Os03g51600
LOC_Os03g55310
LOC_Os03g55670
LOC_Os04g02510
LOC_Os04g29090
LOC_Os04g35810
LOC_Os05g35340
LOC_Os05g37600
LOC_Os05g38230
LOC_Os05g46950
LOC_Os06g06550
LOC_Os06g43044
LOC_Os07g05460
LOC_Os07g36630
LOC_Os10g11270
LOC_Os10g27330
LOC_Os11g26200
LOC_Os12g08720
LOC_Os12g13640
LOC_Os12g34524
LOC_Os01g02150
LOC_Os01g04230
LOC_Os01g04710
LOC_Os01g06580
LOC_Os01g11010
LOC_Os01g15240
LOC_Os01g19220
LOC_Os01g21310
LOC_Os01g42200
LOC_Os01g43140
LOC_Os01g50680
LOC_Os01g55100
LOC_Os01g64860
LOC_Os01g68589
LOC_Os02g14890
LOC_Os02g40260
LOC_Os02g41650
LOC_Os02g43970
LOC_Os02g44108
LOC_Os02g44670
LOC_Os02g49920
LOC_Os03g04660
LOC_Os03g12250
LOC_Os03g15910
LOC_Os03g28160
LOC_Os03g55980
LOC_Os03g58110
LOC_Os03g59300
LOC_Os03g61740
LOC_Os03g63760
LOC_Os04g02640
LOC_Os04g33860
LOC_Os04g41640
LOC_Os04g43760
LOC_Os04g46400
LOC_Os04g48416
LOC_Os04g51990
LOC_Os04g58200
LOC_Os05g03450
LOC_Os05g07820
LOC_Os05g19670
LOC_Os05g33140
LOC_Os05g33690
LOC_Os05g39400
LOC_Os05g47700
LOC_Os06g02730
LOC_Os06g09340
LOC_Os06g10670
LOC_Os06g18010
LOC_Os06g18670
LOC_Os06g47820
LOC_Os07g01370
LOC_Os07g30760
LOC_Os07g41600
LOC_Os07g46480
LOC_Os08g16260
LOC_Os08g35750
LOC_Os09g20540
LOC_Os09g20980
LOC_Os09g25000
LOC_Os09g32470
LOC_Os09g36910
LOC_Os09g39760
LOC_Os10g01920
LOC_Os10g21670
LOC_Os11g09190
LOC_Os11g17560
LOC_Os12g38350
LOC_Os12g38360
LOC_Os01g11620
LOC_Os01g15320
LOC_Os01g22570
LOC_Os01g25500
LOC_Os01g37510
LOC_Os01g46790
LOC_Os01g71420
LOC_Os02g05470
LOC_Os02g10590
LOC_Os02g14160
LOC_Os02g14910
LOC_Os02g30240
LOC_Os02g44320
LOC_Os02g58620
LOC_Os03g06350
LOC_Os03g06700
LOC_Os03g17850
LOC_Os03g25330
LOC_Os03g55230
LOC_Os03g63910
LOC_Os04g02620
LOC_Os04g31520
LOC_Os04g37480
LOC_Os04g57880
LOC_Os05g11990
LOC_Os05g14240
LOC_Os05g15850
LOC_Os05g42000
LOC_Os06g02810
LOC_Os06g05630
LOC_Os06g28050
LOC_Os06g28480
LOC_Os06g48030
LOC_Os07g07230
LOC_Os07g09140
LOC_Os07g32020
LOC_Os07g33660
LOC_Os07g41050
LOC_Os07g42520
LOC_Os07g43810
LOC_Os07g46852
LOC_Os08g29200
LOC_Os08g38400
LOC_Os09g25570
LOC_Os11g40030
LOC_Os12g02300
LOC_Os12g07580
LOC_Os12g37650
LOC_Os01g03490
LOC_Os01g20110
LOC_Os01g31870
LOC_Os01g60340
LOC_Os02g13660
LOC_Os02g33610
LOC_Os02g40430
LOC_Os02g41470
LOC_Os03g11520
LOC_Os03g29150
LOC_Os03g50510
LOC_Os03g62640
LOC_Os04g01300
LOC_Os04g28520
LOC_Os04g41260
LOC_Os04g54800
LOC_Os04g59494
LOC_Os05g05480
LOC_Os05g33040
LOC_Os06g02380
LOC_Os06g07300
LOC_Os06g26234
LOC_Os06g33549
LOC_Os06g48510
LOC_Os07g30200
LOC_Os08g23430
LOC_Os08g32930
LOC_Os09g04210
LOC_Os09g04624
LOC_Os10g02760
LOC_Os10g05069
LOC_Os10g14180
LOC_Os10g16974
LOC_Os11g14230
LOC_Os11g32270
LOC_Os11g42510
LOC_Os12g16280
LOC_Os12g17910
LOC_Os12g20144
LOC_Os12g36194
LOC_Os12g42876
LOC_Os01g16620
LOC_Os01g16714
LOC_Os01g18210
LOC_Os01g18320
LOC_Os01g31610
LOC_Os01g33080
LOC_Os01g43390
LOC_Os01g51754
LOC_Os01g55300
LOC_Os01g56350
LOC_Os01g58790
LOC_Os01g64250
LOC_Os01g65090
LOC_Os01g65440
LOC_Os01g70340
LOC_Os02g04690
LOC_Os02g07230
LOC_Os02g09359
LOC_Os02g19970
LOC_Os02g21660
LOC_Os02g34490
LOC_Os03g03470
LOC_Os03g11320
LOC_Os03g14250
LOC_Os03g16980
LOC_Os03g18590
LOC_Os03g38470
LOC_Os03g43684
LOC_Os03g45320
LOC_Os03g47610
LOC_Os03g49710
LOC_Os03g55280
LOC_Os03g56380
LOC_Os03g60090
LOC_Os03g61260
LOC_Os04g10460
LOC_Os04g11970
LOC_Os04g31340
LOC_Os04g47870
LOC_Os04g48410
LOC_Os04g58320
LOC_Os05g03174
LOC_Os05g03480
LOC_Os05g08570
LOC_Os05g09704
LOC_Os05g42330
LOC_Os05g45930
LOC_Os05g46200
LOC_Os05g49220
LOC_Os06g05350
LOC_Os06g29180
LOC_Os06g39520
LOC_Os06g40740
LOC_Os06g44610
LOC_Os07g17689
LOC_Os07g30800
LOC_Os07g38490
LOC_Os07g42450
LOC_Os07g46340
LOC_Os07g46600
LOC_Os07g48520
LOC_Os08g03380
LOC_Os08g08980
LOC_Os08g14190
LOC_Os08g18920
LOC_Os08g31120
LOC_Os08g35210
LOC_Os08g39240
LOC_Os09g07154
LOC_Os09g20684
LOC_Os09g31380
LOC_Os10g20510
LOC_Os10g32540
LOC_Os10g34480
LOC_Os10g35670
LOC_Os10g37210
LOC_Os10g41710
LOC_Os10g42620
LOC_Os11g13880
LOC_Os11g38020
LOC_Os11g45410
LOC_Os01g15830
LOC_Os01g18360
LOC_Os01g21630
LOC_Os01g22640
LOC_Os01g22660
LOC_Os01g47400
LOC_Os01g54620
LOC_Os01g59150
LOC_Os01g65200
LOC_Os01g65210
LOC_Os01g67520
LOC_Os01g70180
LOC_Os02g03790
LOC_Os02g10480
LOC_Os02g34860
LOC_Os02g38410
LOC_Os02g43280
LOC_Os02g53720
LOC_Os02g55870
LOC_Os03g05270
LOC_Os03g11650
LOC_Os03g13130
LOC_Os03g18300
LOC_Os03g48560
LOC_Os03g53800
LOC_Os03g54040
LOC_Os03g59280
LOC_Os03g63370
LOC_Os04g31400
LOC_Os04g32860
LOC_Os04g46560
LOC_Os04g54870
LOC_Os05g03610
LOC_Os05g28780
LOC_Os05g35200
LOC_Os05g35360
LOC_Os05g50260
LOC_Os06g03800
LOC_Os06g03970
LOC_Os06g36050
LOC_Os06g36560
LOC_Os06g41700
LOC_Os06g45940
LOC_Os06g46940
LOC_Os07g04020
LOC_Os07g08000
LOC_Os07g10530
LOC_Os07g33650
LOC_Os07g39980
LOC_Os07g48750
LOC_Os08g39570
LOC_Os08g43730
LOC_Os09g17660
LOC_Os09g29670
LOC_Os09g32010
LOC_Os09g39410
LOC_Os10g07480
LOC_Os10g22590
LOC_Os11g20370
LOC_Os11g35060
LOC_Os11g42570
LOC_Os12g37840
LOC_Os12g43363
LOC_Os01g08380
LOC_Os01g14550
LOC_Os01g28500
LOC_Os01g45914
LOC_Os01g46400
LOC_Os01g50440
LOC_Os01g50750
LOC_Os01g52750
LOC_Os01g69830
LOC_Os01g73980
LOC_Os02g03294
LOC_Os02g16909
LOC_Os02g34430
LOC_Os02g40100
LOC_Os02g44710
LOC_Os02g48730
LOC_Os02g51760
LOC_Os02g58720
LOC_Os03g01270
LOC_Os03g03350
LOC_Os03g03600
LOC_Os03g14030
LOC_Os03g16610
LOC_Os03g18110
LOC_Os03g22200
LOC_Os03g30250
LOC_Os03g45340
LOC_Os03g55290
LOC_Os04g01960
LOC_Os04g05050
LOC_Os04g31460
LOC_Os04g32540
LOC_Os04g33990
LOC_Os04g39150
LOC_Os04g41810
LOC_Os04g44510
LOC_Os04g45340
LOC_Os04g46660
LOC_Os04g48160
LOC_Os04g59370
LOC_Os05g02070
LOC_Os05g11950
LOC_Os05g31280
LOC_Os05g33220
LOC_Os05g47900
LOC_Os05g49040
LOC_Os05g51160
LOC_Os06g05550
LOC_Os06g06250
LOC_Os06g39230
LOC_Os06g49760
LOC_Os07g18750
LOC_Os07g32660
LOC_Os07g36460
LOC_Os07g40690
LOC_Os07g48080
LOC_Os07g48390
LOC_Os08g10730
LOC_Os08g13920
LOC_Os08g15020
LOC_Os08g42080
LOC_Os09g25850
LOC_Os09g33460
LOC_Os10g38580
LOC_Os10g39740
LOC_Os11g02369
LOC_Os11g28320
LOC_Os01g02870
LOC_Os01g19480
LOC_Os01g59870
LOC_Os01g60740
LOC_Os02g21550
LOC_Os02g31845
LOC_Os02g41780
LOC_Os02g43740
LOC_Os02g46830
LOC_Os02g48450
LOC_Os03g03164
LOC_Os03g03570
LOC_Os03g05334
LOC_Os03g08580
LOC_Os03g43670
LOC_Os03g58940
LOC_Os03g59210
LOC_Os03g59240
LOC_Os03g60430
LOC_Os03g61010
LOC_Os03g64230
LOC_Os04g01500
LOC_Os04g02880
LOC_Os04g32030
LOC_Os04g44610
LOC_Os04g52890
LOC_Os05g04820
LOC_Os05g05060
LOC_Os05g25540
LOC_Os05g30750
LOC_Os05g37970
LOC_Os06g10560
LOC_Os06g13600
LOC_Os06g38960
LOC_Os06g50080
LOC_Os06g51200
LOC_Os07g10440
LOC_Os07g30670
LOC_Os07g32600
LOC_Os07g38590
LOC_Os07g40940
LOC_Os07g44090
LOC_Os07g49140
LOC_Os08g01510
LOC_Os08g36760
LOC_Os08g38850
LOC_Os08g40180
LOC_Os09g10274
LOC_Os09g21450
LOC_Os09g36619
LOC_Os10g20710
LOC_Os10g36060
LOC_Os12g02310
LOC_Os12g23280
LOC_Os12g31000
LOC_Os12g32620
LOC_Os12g34802
LOC_Os01g29804
LOC_Os01g35030
LOC_Os01g38229
LOC_Os01g60330
LOC_Os01g66970
LOC_Os02g05900
LOC_Os02g07410
LOC_Os02g08364
LOC_Os02g09740
LOC_Os03g52040
LOC_Os03g64320
LOC_Os04g07830
LOC_Os04g08390
LOC_Os04g39840
LOC_Os05g18294
LOC_Os05g38420
LOC_Os06g24404
LOC_Os06g29804
LOC_Os06g30950
LOC_Os07g18154
LOC_Os07g18162
LOC_Os07g34320
LOC_Os07g44960
LOC_Os08g10300
LOC_Os08g10310
LOC_Os08g10320
LOC_Os08g25310
LOC_Os09g07450
LOC_Os09g08720
LOC_Os09g17344
LOC_Os09g38440
LOC_Os11g06880
LOC_Os12g05600
LOC_Os12g12470
LOC_Os12g13340
LOC_Os12g38920
LOC_Os12g41690
LOC_Os01g01350
LOC_Os01g04720
LOC_Os01g05744
LOC_Os01g09370
LOC_Os01g16030
LOC_Os01g21960
LOC_Os01g24070
LOC_Os01g39830
LOC_Os01g43580
LOC_Os01g44040
LOC_Os01g44360
LOC_Os01g46120
LOC_Os01g51290
LOC_Os01g54590
LOC_Os01g56930
LOC_Os01g64970
LOC_Os01g72230
LOC_Os02g02320
LOC_Os02g05692
LOC_Os02g06840
LOC_Os02g30650
LOC_Os02g57140
LOC_Os03g16010
LOC_Os03g17840
LOC_Os03g18980
LOC_Os03g19350
LOC_Os03g31750
LOC_Os03g40550
LOC_Os03g44420
LOC_Os03g50560
LOC_Os03g52070
LOC_Os03g59330
LOC_Os03g61620
LOC_Os04g42770
LOC_Os04g47700
LOC_Os04g49430
LOC_Os04g56060
LOC_Os04g57610
LOC_Os04g58700
LOC_Os05g02670
LOC_Os05g06110
LOC_Os05g26760
LOC_Os05g34320
LOC_Os05g34760
LOC_Os05g36960
LOC_Os06g05980
LOC_Os06g12790
LOC_Os06g17440
LOC_Os06g20879
LOC_Os06g34070
LOC_Os06g46410
LOC_Os06g46570
LOC_Os06g49010
LOC_Os07g01860
LOC_Os07g29220
LOC_Os07g29600
LOC_Os07g42650
LOC_Os07g44070
LOC_Os07g48370
LOC_Os08g10550
LOC_Os08g13350
LOC_Os08g17870
LOC_Os08g30340
LOC_Os08g32920
LOC_Os08g39870
LOC_Os08g42470
LOC_Os09g10600
LOC_Os09g25900
LOC_Os09g27070
LOC_Os09g30330
LOC_Os09g36860
LOC_Os10g05230
LOC_Os10g42110
LOC_Os11g01570
LOC_Os11g03730
LOC_Os11g27250
LOC_Os11g48040
LOC_Os12g10720
LOC_Os12g10784
LOC_Os12g13380
LOC_Os12g36100
LOC_Os01g01520
LOC_Os01g02060
LOC_Os01g07570
LOC_Os01g08260
LOC_Os01g11730
LOC_Os01g14670
LOC_Os01g18050
LOC_Os01g21970
LOC_Os01g41730
LOC_Os01g47470
LOC_Os01g48130
LOC_Os01g54670
LOC_Os01g59840
LOC_Os01g66200
LOC_Os01g67390
LOC_Os01g68598
LOC_Os01g71280
LOC_Os01g71474
LOC_Os02g02040
LOC_Os02g05744
LOC_Os02g08230
LOC_Os02g20850
LOC_Os02g25960
LOC_Os02g37800
LOC_Os02g43194
LOC_Os02g46680
LOC_Os02g54030
LOC_Os02g54060
LOC_Os02g55330
LOC_Os02g58214
LOC_Os03g01614
LOC_Os03g02800
LOC_Os03g05290
LOC_Os03g06940
LOC_Os03g08100
LOC_Os03g12680
LOC_Os03g14610
LOC_Os03g18370
LOC_Os03g19120
LOC_Os03g20300
LOC_Os03g24760
LOC_Os03g24870
LOC_Os03g28330
LOC_Os03g30300
LOC_Os03g43510
LOC_Os03g45920
LOC_Os03g49600
LOC_Os03g58490
LOC_Os03g60340
LOC_Os03g64170
LOC_Os04g21320
LOC_Os04g33630
LOC_Os04g38310
LOC_Os04g40040
LOC_Os04g40730
LOC_Os04g44354
LOC_Os04g45580
LOC_Os04g46130
LOC_Os04g48840
LOC_Os04g49560
LOC_Os04g52370
LOC_Os04g53214
LOC_Os04g54810
LOC_Os04g54930
LOC_Os04g56390
LOC_Os05g07680
LOC_Os05g13520
LOC_Os05g40200
LOC_Os05g44630
LOC_Os05g47790
LOC_Os05g48270
LOC_Os06g01480
LOC_Os06g01660
LOC_Os06g02780
LOC_Os06g02900
LOC_Os06g06780
LOC_Os06g10170
LOC_Os06g11400
LOC_Os06g35410
LOC_Os06g39480
LOC_Os06g42800
LOC_Os06g43620
LOC_Os06g46500
LOC_Os06g47250
LOC_Os06g47800
LOC_Os07g03150
LOC_Os07g41200
LOC_Os07g43070
LOC_Os07g47490
LOC_Os07g48790
LOC_Os08g05520
LOC_Os08g06100
LOC_Os08g06380
LOC_Os08g15060
LOC_Os08g23180
LOC_Os08g35710
LOC_Os08g39860
LOC_Os08g41780
LOC_Os08g42350
LOC_Os08g42870
LOC_Os09g12720
LOC_Os09g18450
LOC_Os09g20880
LOC_Os09g25290
LOC_Os09g27010
LOC_Os09g31230
LOC_Os09g32964
LOC_Os09g33710
LOC_Os09g36250
LOC_Os09g39430
LOC_Os10g02040
LOC_Os10g02100
LOC_Os10g07210
LOC_Os10g21130
LOC_Os10g27110
LOC_Os10g31850
LOC_Os10g40290
LOC_Os11g02070
LOC_Os11g34220
LOC_Os11g34730
LOC_Os12g30040
LOC_Os12g31860
LOC_Os12g38400
LOC_Os12g41140
LOC_Os12g41200
LOC_Os12g41600
LOC_Os12g44090
LOC_Os01g01190
LOC_Os01g01660
LOC_Os01g02010
LOC_Os01g02139
LOC_Os01g02940
LOC_Os01g04300
LOC_Os01g07560
LOC_Os01g09620
LOC_Os01g09880
LOC_Os01g10850
LOC_Os01g11550
LOC_Os01g11710
LOC_Os01g12640
LOC_Os01g17470
LOC_Os01g18170
LOC_Os01g19800
LOC_Os01g22560
LOC_Os01g25560
LOC_Os01g29150
LOC_Os01g36460
LOC_Os01g42294
LOC_Os01g43160
LOC_Os01g45730
LOC_Os01g47780
LOC_Os01g52770
LOC_Os01g53240
LOC_Os01g53990
LOC_Os01g57880
LOC_Os01g58910
LOC_Os01g59180
LOC_Os01g60770
LOC_Os01g60960
LOC_Os01g61160
LOC_Os01g61370
LOC_Os01g62200
LOC_Os01g62480
LOC_Os01g62490
LOC_Os01g63580
LOC_Os01g65490
LOC_Os01g65690
LOC_Os01g67090
LOC_Os01g68890
LOC_Os01g68900
LOC_Os01g69290
LOC_Os01g69840
LOC_Os01g71170
LOC_Os01g71210
LOC_Os01g72290
LOC_Os01g74020
LOC_Os02g11700
LOC_Os02g24700
LOC_Os02g33550
LOC_Os02g36850
LOC_Os02g38970
LOC_Os02g41630
LOC_Os02g43900
LOC_Os02g45160
LOC_Os02g45310
LOC_Os02g46970
LOC_Os02g47180
LOC_Os02g47420
LOC_Os02g50000
LOC_Os02g50690
LOC_Os02g50810
LOC_Os02g51280
LOC_Os02g51620
LOC_Os02g51680
LOC_Os02g52490
LOC_Os02g52840
LOC_Os02g53200
LOC_Os02g56920
LOC_Os03g01800
LOC_Os03g02190
LOC_Os03g02240
LOC_Os03g02660
LOC_Os03g04220
LOC_Os03g04240
LOC_Os03g04310
LOC_Os03g06570
LOC_Os03g06674
LOC_Os03g06680
LOC_Os03g08790
LOC_Os03g10680
LOC_Os03g12030
LOC_Os03g13200
LOC_Os03g14170
LOC_Os03g16290
LOC_Os03g17500
LOC_Os03g18130
LOC_Os03g18140
LOC_Os03g21960
LOC_Os03g25550
LOC_Os03g28170
LOC_Os03g29920
LOC_Os03g32470
LOC_Os03g36960
LOC_Os03g48600
LOC_Os03g51150
LOC_Os03g53360
LOC_Os03g54050
LOC_Os03g55890
LOC_Os03g60509
LOC_Os03g63390
LOC_Os04g01710
LOC_Os04g16970
LOC_Os04g32820
LOC_Os04g33400
LOC_Os04g36820
LOC_Os04g37500
LOC_Os04g38010
LOC_Os04g41680
LOC_Os04g42620
LOC_Os04g43820
LOC_Os04g45270
LOC_Os04g46740
LOC_Os04g47250
LOC_Os04g47840
LOC_Os04g51190
LOC_Os04g52530
LOC_Os04g53580
LOC_Os04g55620
LOC_Os04g57430
LOC_Os04g59190
LOC_Os04g59380
LOC_Os05g07060
LOC_Os05g28520
LOC_Os05g32960
LOC_Os05g36050
LOC_Os05g36990
LOC_Os05g39840
LOC_Os05g41990
LOC_Os05g43860
LOC_Os05g44070
LOC_Os05g45180
LOC_Os05g48840
LOC_Os05g48900
LOC_Os05g50680
LOC_Os06g02800
LOC_Os06g04090
LOC_Os06g08550
LOC_Os06g13830
LOC_Os06g19530
LOC_Os06g30730
LOC_Os06g35520
LOC_Os06g35630
LOC_Os06g35970
LOC_Os06g39390
LOC_Os06g40850
LOC_Os06g41910
LOC_Os06g46350
LOC_Os07g05110
LOC_Os07g06570
LOC_Os07g32620
LOC_Os07g32630
LOC_Os07g37350
LOC_Os07g38130
LOC_Os07g38470
LOC_Os07g40300
LOC_Os07g40890
LOC_Os07g40910
LOC_Os07g41320
LOC_Os07g41590
LOC_Os07g47480
LOC_Os07g47750
LOC_Os08g10010
LOC_Os08g17410
LOC_Os08g24790
LOC_Os08g30080
LOC_Os08g34550
LOC_Os08g36970
LOC_Os08g38270
LOC_Os08g43270
LOC_Os08g44620
LOC_Os08g44840
LOC_Os09g28580
LOC_Os09g29390
LOC_Os09g30486
LOC_Os09g31498
LOC_Os09g35630
LOC_Os10g08026
LOC_Os10g09684
LOC_Os10g30290
LOC_Os10g33520
LOC_Os10g36160
LOC_Os10g38800
LOC_Os10g38920
LOC_Os10g39840
LOC_Os10g40420
LOC_Os10g40614
LOC_Os10g40700
LOC_Os10g40710
LOC_Os10g40730
LOC_Os10g42390
LOC_Os11g05190
LOC_Os11g05290
LOC_Os11g06820
LOC_Os11g07680
LOC_Os11g14400
LOC_Os11g14410
LOC_Os11g17980
LOC_Os11g29360
LOC_Os11g36170
LOC_Os11g36350
LOC_Os11g47730
LOC_Os12g02030
LOC_Os12g08160
LOC_Os12g08920
LOC_Os12g13100
LOC_Os12g32260
LOC_Os12g36890
LOC_Os12g41720
LOC_Os12g43510
LOC_Os01g01030
LOC_Os01g07240
LOC_Os01g07420
LOC_Os01g09550
LOC_Os01g18240
LOC_Os01g20730
LOC_Os01g61200
LOC_Os01g62980
LOC_Os01g63880
LOC_Os01g67240
LOC_Os02g06380
LOC_Os02g08530
LOC_Os02g09930
LOC_Os02g12730
LOC_Os02g12790
LOC_Os02g20560
LOC_Os02g35230
LOC_Os02g36550
LOC_Os02g37254
LOC_Os02g37700
LOC_Os02g37770
LOC_Os02g42740
LOC_Os02g43670
LOC_Os02g44300
LOC_Os02g50630
LOC_Os02g56140
LOC_Os02g57310
LOC_Os02g58390
LOC_Os03g01550
LOC_Os03g02840
LOC_Os03g06170
LOC_Os03g13820
LOC_Os03g14654
LOC_Os03g19220
LOC_Os03g27480
LOC_Os03g30830
LOC_Os03g43650
LOC_Os03g57460
LOC_Os03g59200
LOC_Os04g01140
LOC_Os04g14680
LOC_Os04g16450
LOC_Os04g31350
LOC_Os04g31410
LOC_Os04g32850
LOC_Os04g43290
LOC_Os04g46780
LOC_Os04g46830
LOC_Os04g47480
LOC_Os04g50770
LOC_Os04g54390
LOC_Os04g55159
LOC_Os04g55670
LOC_Os04g57800
LOC_Os04g58860
LOC_Os05g01810
LOC_Os05g02820
LOC_Os05g03070
LOC_Os05g10210
LOC_Os05g12400
LOC_Os05g30820
LOC_Os05g32170
LOC_Os05g41910
LOC_Os05g44610
LOC_Os05g50990
LOC_Os06g04169
LOC_Os06g05930
LOC_Os06g08090
LOC_Os06g09350
LOC_Os06g12280
LOC_Os06g13230
LOC_Os06g15170
LOC_Os06g34120
LOC_Os06g42560
LOC_Os06g48600
LOC_Os06g49320
LOC_Os06g50930
LOC_Os06g50950
LOC_Os07g01100
LOC_Os07g01660
LOC_Os07g04190
LOC_Os07g18158
LOC_Os07g33310
LOC_Os07g34020
LOC_Os07g35480
LOC_Os07g43990
LOC_Os07g44370
LOC_Os07g45060
LOC_Os07g46490
LOC_Os07g47830
LOC_Os07g48510
LOC_Os08g01220
LOC_Os08g04310
LOC_Os08g32160
LOC_Os08g33110
LOC_Os08g33440
LOC_Os08g34320
LOC_Os08g35760
LOC_Os08g40060
LOC_Os08g40100
LOC_Os08g44760
LOC_Os09g21460
LOC_Os09g24590
LOC_Os09g27250
LOC_Os09g32320
LOC_Os09g36630
LOC_Os09g36730
LOC_Os09g36880
LOC_Os09g37050
LOC_Os10g05970
LOC_Os10g12750
LOC_Os10g20890
LOC_Os10g28680
LOC_Os10g31910
LOC_Os10g39750
LOC_Os10g40620
LOC_Os11g05860
LOC_Os11g06900
LOC_Os11g07670
LOC_Os11g07830
LOC_Os11g09990
LOC_Os11g34140
LOC_Os11g34470
LOC_Os11g35410
LOC_Os11g42230
LOC_Os11g42550
LOC_Os11g42970
LOC_Os11g45850
LOC_Os11g47574
LOC_Os12g02370
LOC_Os12g06260
LOC_Os12g08200
LOC_Os12g10320
LOC_Os12g10750
LOC_Os12g24800
LOC_Os12g34880
LOC_Os12g35610
LOC_Os12g37510
LOC_Os12g41060
LOC_Os01g08270
LOC_Os01g09384
LOC_Os01g15540
LOC_Os01g46140
LOC_Os01g51630
LOC_Os01g61860
LOC_Os01g70830
LOC_Os01g70840
LOC_Os02g02860
LOC_Os02g07960
LOC_Os02g26014
LOC_Os02g47605
LOC_Os02g58480
LOC_Os03g01360
LOC_Os03g05330
LOC_Os03g12670
LOC_Os03g13460
LOC_Os03g22620
LOC_Os03g45619
LOC_Os03g51140
LOC_Os03g62500
LOC_Os04g07890
LOC_Os04g09770
LOC_Os04g28620
LOC_Os04g35090
LOC_Os04g35780
LOC_Os04g42840
LOC_Os04g46894
LOC_Os04g55730
LOC_Os05g01700
LOC_Os05g06720
LOC_Os05g08554
LOC_Os05g14730
LOC_Os05g24140
LOC_Os06g01400
LOC_Os06g05110
LOC_Os06g11500
LOC_Os06g11990
LOC_Os06g16640
LOC_Os06g19380
LOC_Os06g20920
LOC_Os06g21250
LOC_Os06g21270
LOC_Os06g28820
LOC_Os06g48990
LOC_Os07g05470
LOC_Os07g06940
LOC_Os07g25590
LOC_Os07g26440
LOC_Os07g30940
LOC_Os07g35520
LOC_Os07g38060
LOC_Os07g42410
LOC_Os07g42430
LOC_Os07g48770
LOC_Os08g01274
LOC_Os08g08960
LOC_Os08g08970
LOC_Os08g25390
LOC_Os08g26870
LOC_Os08g31030
LOC_Os08g37780
LOC_Os08g41890
LOC_Os09g03939
LOC_Os09g13870
LOC_Os09g19930
LOC_Os09g27700
LOC_Os10g10130
LOC_Os10g21940
LOC_Os10g22110
LOC_Os10g26940
LOC_Os10g36880
LOC_Os10g39420
LOC_Os11g15050
LOC_Os11g18382
LOC_Os11g18670
LOC_Os11g18947
LOC_Os11g19740
LOC_Os11g26350
LOC_Os11g27000
LOC_Os11g29850
LOC_Os11g30370
LOC_Os11g30570
LOC_Os11g35720
LOC_Os11g42810
LOC_Os11g43600
LOC_Os11g44960
LOC_Os12g04260
LOC_Os12g22284
LOC_Os01g05770
LOC_Os01g06550
LOC_Os01g07410
LOC_Os01g07630
LOC_Os01g15039
LOC_Os01g15790
LOC_Os01g16040
LOC_Os01g25820
LOC_Os01g26970
LOC_Os01g39770
LOC_Os01g42510
LOC_Os01g43910
LOC_Os01g44970
LOC_Os01g46130
LOC_Os01g47080
LOC_Os01g47350
LOC_Os01g47690
LOC_Os01g48060
LOC_Os01g48910
LOC_Os01g50010
LOC_Os01g50622
LOC_Os01g51840
LOC_Os01g54080
LOC_Os01g54300
LOC_Os01g55830
LOC_Os01g56620
LOC_Os01g59920
LOC_Os01g64490
LOC_Os01g65130
LOC_Os01g65550
LOC_Os01g67190
LOC_Os01g68790
LOC_Os01g70190
LOC_Os01g70200
LOC_Os01g71220
LOC_Os02g02670
LOC_Os02g02840
LOC_Os02g04460
LOC_Os02g04760
LOC_Os02g12939
LOC_Os02g13870
LOC_Os02g32650
LOC_Os02g37830
LOC_Os02g41590
LOC_Os02g43600
LOC_Os02g43870
LOC_Os02g45225
LOC_Os02g47220
LOC_Os02g47610
LOC_Os02g47880
LOC_Os02g50640
LOC_Os02g53520
LOC_Os02g54710
LOC_Os02g56030
LOC_Os03g01580
LOC_Os03g01710
LOC_Os03g01890
LOC_Os03g03020
LOC_Os03g06120
LOC_Os03g10820
LOC_Os03g11330
LOC_Os03g11340
LOC_Os03g14530
LOC_Os03g16470
LOC_Os03g19510
LOC_Os03g22010
LOC_Os03g22120
LOC_Os03g22800
LOC_Os03g24020
LOC_Os03g25960
LOC_Os03g27990
LOC_Os03g29810
LOC_Os03g38790
LOC_Os03g38940
LOC_Os03g39020
LOC_Os03g44560
LOC_Os03g48380
LOC_Os03g56840
LOC_Os03g60350
LOC_Os03g61120
LOC_Os03g61600
LOC_Os03g64200
LOC_Os03g64310
LOC_Os04g06910
LOC_Os04g21600
LOC_Os04g31240
LOC_Os04g36800
LOC_Os04g39864
LOC_Os04g40520
LOC_Os04g43490
LOC_Os04g47180
LOC_Os04g47520
LOC_Os04g51880
LOC_Os04g53760
LOC_Os04g54380
LOC_Os04g55050
LOC_Os04g55690
LOC_Os04g58130
LOC_Os04g58870
LOC_Os05g02310
LOC_Os05g06510
LOC_Os05g07790
LOC_Os05g08370
LOC_Os05g09724
LOC_Os05g10370
LOC_Os05g14180
LOC_Os05g18470
LOC_Os05g20050
LOC_Os05g28200
LOC_Os05g29860
LOC_Os05g30010
LOC_Os05g31290
LOC_Os05g32110
LOC_Os05g32500
LOC_Os05g33270
LOC_Os05g37950
LOC_Os05g39080
LOC_Os05g46550
LOC_Os05g49060
LOC_Os05g50800
LOC_Os06g02210
LOC_Os06g06790
LOC_Os06g08470
LOC_Os06g10230
LOC_Os06g13060
LOC_Os06g15910
LOC_Os06g17390
LOC_Os06g22870
LOC_Os06g43930
LOC_Os06g44034
LOC_Os06g44050
LOC_Os06g46930
LOC_Os06g47770
LOC_Os07g01540
LOC_Os07g07950
LOC_Os07g10770
LOC_Os07g12160
LOC_Os07g17390
LOC_Os07g24190
LOC_Os07g26940
LOC_Os07g27810
LOC_Os07g31840
LOC_Os07g34950
LOC_Os07g37810
LOC_Os07g38000
LOC_Os07g44350
LOC_Os07g48200
LOC_Os07g48420
LOC_Os07g49370
LOC_Os08g01310
LOC_Os08g03630
LOC_Os08g09170
LOC_Os08g09200
LOC_Os08g31980
LOC_Os08g33210
LOC_Os08g42440
LOC_Os08g43400
LOC_Os08g44770
LOC_Os09g07480
LOC_Os09g10760
LOC_Os09g12600
LOC_Os09g15810
LOC_Os09g16330
LOC_Os09g19650
LOC_Os09g23360
LOC_Os09g33580
LOC_Os09g34000
LOC_Os09g36350
LOC_Os09g36990
LOC_Os09g37270
LOC_Os09g38010
LOC_Os10g04090
LOC_Os10g14194
LOC_Os10g22520
LOC_Os10g25090
LOC_Os10g25140
LOC_Os10g27990
LOC_Os10g30550
LOC_Os10g32830
LOC_Os10g33790
LOC_Os10g37860
LOC_Os10g40130
LOC_Os11g04409
LOC_Os11g08100
LOC_Os11g09050
LOC_Os11g20090
LOC_Os11g24510
LOC_Os11g30210
LOC_Os11g36160
LOC_Os11g41160
LOC_Os12g01740
LOC_Os12g04204
LOC_Os12g07160
LOC_Os12g08170
LOC_Os12g16290
LOC_Os12g22110
LOC_Os12g29760
LOC_Os12g31450
LOC_Os12g34350
LOC_Os12g39630
LOC_Os12g40890
LOC_Os12g41950
