# Supplementary material for: Rice H2A.Z negatively regulates genes responsive to nutrient starvation but promotes expression of key housekeeping genes
Source: J Exp Bot. 2018 Jun 28;69(20):4907–19. doi: 10.1093/jxb/ery244 (PMC6137989; doi:10.1093/jxb/ery244)
Supplement: supplementary_dataset_S4 [file ery244_suppl_supplementary_dataset_s4.xlsx]

## Sheet: read me
Supplementary Data Set 4. This data set contains gene lists for differential H2A.Z peaks and differentially expressed genes common or unique to WTC vs. WTP or WTC vs. arp6C.

## Sheet: common H2AZ decrease TSS
WTCP_WTarp6_dec_TSS_ common			GO term	Ontology	Description	Number in input list	Number in BG/Ref	p-value	FDR
LOC_Os01g01060			GO:0010467	P	gene expression	158	791	3e-06	0.00023
LOC_Os01g01910			GO:0044249	P	cellular biosynthetic process	131	664	3.4e-05	0.00052
LOC_Os01g01940			GO:0034645	P	cellular macromolecule biosynthetic process	131	664	3.4e-05	0.00052
LOC_Os01g02070			GO:0009059	P	macromolecule biosynthetic process	131	664	3.4e-05	0.00052
LOC_Os01g02190			GO:0006412	P	translation	131	664	3.4e-05	0.00052
LOC_Os01g02470			GO:0009056	P	catabolic process	246	1458	0.00027	0.0034
LOC_Os01g03010			GO:0003723	F	RNA binding	136	573	3.9e-09	1.2e-07
LOC_Os01g03210			GO:0008135	F	translation factor activity, nucleic acid binding	35	133	0.00049	0.0076
LOC_Os01g03680			GO:0005622	C	intracellular	1702	10775	6.6e-19	3e-17
LOC_Os01g03750			GO:0044424	C	intracellular part	1637	10327	2.4e-18	5.3e-17
LOC_Os01g03980			GO:0005737	C	cytoplasm	1358	8386	8.2e-17	1.2e-15
LOC_Os01g03989			GO:0044444	C	cytoplasmic part	1256	7709	6.6e-16	7.5e-15
LOC_Os01g04010			GO:0043229	C	intracellular organelle	1359	8737	1.3e-11	9.7e-11
LOC_Os01g04230			GO:0043226	C	organelle	1359	8737	1.3e-11	9.7e-11
LOC_Os01g04699			GO:0043231	C	intracellular membrane-bounded organelle	1318	8465	2.9e-11	1.6e-10
LOC_Os01g04730			GO:0043227	C	membrane-bounded organelle	1318	8465	2.9e-11	1.6e-10
LOC_Os01g04830			GO:0005829	C	cytosol	413	2287	2.7e-09	1.4e-08
LOC_Os01g05000			GO:0044428	C	nuclear part	132	582	6.4e-08	2.4e-07
LOC_Os01g05160			GO:0044446	C	intracellular organelle part	132	582	6.4e-08	2.4e-07
LOC_Os01g05410			GO:0044422	C	organelle part	132	582	6.4e-08	2.4e-07
LOC_Os01g05520			GO:0031974	C	membrane-enclosed lumen	110	516	8.9e-06	2.3e-05
LOC_Os01g05810			GO:0031981	C	nuclear lumen	110	516	8.9e-06	2.3e-05
LOC_Os01g05820			GO:0043233	C	organelle lumen	110	516	8.9e-06	2.3e-05
LOC_Os01g07300			GO:0009536	C	plastid	535	3323	7e-06	2.3e-05
LOC_Os01g07320			GO:0070013	C	intracellular organelle lumen	110	516	8.9e-06	2.3e-05
LOC_Os01g07680			GO:0044464	C	cell part	1988	14141	0.00016	0.00041
LOC_Os01g08130			GO:0005654	C	nucleoplasm	45	178	0.00018	0.00044
LOC_Os01g08330			GO:0031975	C	envelope	25	77	0.00024	0.00047
LOC_Os01g08840			GO:0031967	C	organelle envelope	25	77	0.00024	0.00047
LOC_Os01g08870			GO:0012505	C	endomembrane system	25	77	0.00024	0.00047
LOC_Os01g09270			GO:0005635	C	nuclear envelope	25	77	0.00024	0.00047
LOC_Os01g09420			GO:0005634	C	nucleus	467	3020	0.00069	0.0013
LOC_Os01g09660			GO:0005739	C	mitochondrion	191	1132	0.0013	0.0023
LOC_Os01g09870			GO:0005730	C	nucleolus	71	363	0.0023	0.004
LOC_Os01g09940			GO:0043232	C	intracellular non-membrane-bounded organelle	151	918	0.0084	0.013
LOC_Os01g10060			GO:0043228	C	non-membrane-bounded organelle	151	918	0.0084	0.013
LOC_Os01g10070			GO:0005840	C	ribosome	80	476	0.031	0.043
LOC_Os01g10180			GO:0030529	C	ribonucleoprotein complex	80	476	0.031	0.043
LOC_Os01g10230			GO:0032991	C	macromolecular complex	80	476	0.031	0.043
LOC_Os01g10470			GO:0005768	C	endosome	21	96	0.031	0.043
LOC_Os01g10600
LOC_Os01g10640
LOC_Os01g10670
LOC_Os01g10780
LOC_Os01g10830
LOC_Os01g10880
LOC_Os01g11010
LOC_Os01g11020
LOC_Os01g11170
LOC_Os01g11490
LOC_Os01g11600
LOC_Os01g11970
LOC_Os01g12060
LOC_Os01g12270
LOC_Os01g12610
LOC_Os01g12780
LOC_Os01g13120
LOC_Os01g13310
LOC_Os01g13340
LOC_Os01g13590
LOC_Os01g13680
LOC_Os01g13850
LOC_Os01g14030
LOC_Os01g14340
LOC_Os01g14440
LOC_Os01g14660
LOC_Os01g14800
LOC_Os01g14940
LOC_Os01g15060
LOC_Os01g15210
LOC_Os01g15240
LOC_Os01g15800
LOC_Os01g16070
LOC_Os01g16120
LOC_Os01g16360
LOC_Os01g16920
LOC_Os01g16930
LOC_Os01g16980
LOC_Os01g17030
LOC_Os01g18230
LOC_Os01g18310
LOC_Os01g18730
LOC_Os01g18790
LOC_Os01g18900
LOC_Os01g19670
LOC_Os01g19740
LOC_Os01g19770
LOC_Os01g19820
LOC_Os01g19880
LOC_Os01g20010
LOC_Os01g20030
LOC_Os01g20206
LOC_Os01g20710
LOC_Os01g20770
LOC_Os01g20800
LOC_Os01g20970
LOC_Os01g21120
LOC_Os01g21620
LOC_Os01g21920
LOC_Os01g22440
LOC_Os01g22490
LOC_Os01g24760
LOC_Os01g25080
LOC_Os01g25360
LOC_Os01g26070
LOC_Os01g27100
LOC_Os01g27480
LOC_Os01g27860
LOC_Os01g28030
LOC_Os01g28050
LOC_Os01g28450
LOC_Os01g28790
LOC_Os01g28980
LOC_Os01g29600
LOC_Os01g29640
LOC_Os01g31570
LOC_Os01g31850
LOC_Os01g32380
LOC_Os01g32460
LOC_Os01g32920
LOC_Os01g32930
LOC_Os01g33400
LOC_Os01g33770
LOC_Os01g34420
LOC_Os01g34470
LOC_Os01g35000
LOC_Os01g35840
LOC_Os01g35910
LOC_Os01g36060
LOC_Os01g36410
LOC_Os01g36600
LOC_Os01g36690
LOC_Os01g37220
LOC_Os01g37510
LOC_Os01g37810
LOC_Os01g38560
LOC_Os01g38760
LOC_Os01g38960
LOC_Os01g39070
LOC_Os01g39230
LOC_Os01g39590
LOC_Os01g39910
LOC_Os01g40499
LOC_Os01g40760
LOC_Os01g41600
LOC_Os01g41720
LOC_Os01g41890
LOC_Os01g42024
LOC_Os01g42130
LOC_Os01g42200
LOC_Os01g42720
LOC_Os01g42840
LOC_Os01g43440
LOC_Os01g43450
LOC_Os01g43530
LOC_Os01g43560
LOC_Os01g43880
LOC_Os01g44120
LOC_Os01g44350
LOC_Os01g45080
LOC_Os01g45160
LOC_Os01g45260
LOC_Os01g45400
LOC_Os01g45700
LOC_Os01g46050
LOC_Os01g46450
LOC_Os01g46620
LOC_Os01g46790
LOC_Os01g46800
LOC_Os01g47330
LOC_Os01g47360
LOC_Os01g47730
LOC_Os01g47760
LOC_Os01g48260
LOC_Os01g48360
LOC_Os01g48540
LOC_Os01g49030
LOC_Os01g49529
LOC_Os01g50780
LOC_Os01g50840
LOC_Os01g51440
LOC_Os01g51470
LOC_Os01g51520
LOC_Os01g51980
LOC_Os01g52514
LOC_Os01g52570
LOC_Os01g52594
LOC_Os01g53100
LOC_Os01g53500
LOC_Os01g53570
LOC_Os01g53630
LOC_Os01g53820
LOC_Os01g54600
LOC_Os01g54750
LOC_Os01g55710
LOC_Os01g55850
LOC_Os01g56080
LOC_Os01g56220
LOC_Os01g56850
LOC_Os01g57220
LOC_Os01g57260
LOC_Os01g57450
LOC_Os01g57590
LOC_Os01g57854
LOC_Os01g58500
LOC_Os01g58850
LOC_Os01g59610
LOC_Os01g59710
LOC_Os01g60730
LOC_Os01g61210
LOC_Os01g61530
LOC_Os01g61680
LOC_Os01g61890
LOC_Os01g61950
LOC_Os01g62030
LOC_Os01g62120
LOC_Os01g62510
LOC_Os01g63810
LOC_Os01g64270
LOC_Os01g64880
LOC_Os01g65370
LOC_Os01g65810
LOC_Os01g66120
LOC_Os01g66160
LOC_Os01g66620
LOC_Os01g66660
LOC_Os01g66810
LOC_Os01g67270
LOC_Os01g67640
LOC_Os01g67835
LOC_Os01g67860
LOC_Os01g67910
LOC_Os01g68580
LOC_Os01g68660
LOC_Os01g68670
LOC_Os01g68800
LOC_Os01g70525
LOC_Os01g71060
LOC_Os01g71090
LOC_Os01g71240
LOC_Os01g71800
LOC_Os01g72300
LOC_Os01g72450
LOC_Os01g72530
LOC_Os01g72600
LOC_Os01g72660
LOC_Os01g73190
LOC_Os01g73200
LOC_Os01g73440
LOC_Os01g73540
LOC_Os01g73770
LOC_Os01g74600
LOC_Os01g74660
LOC_Os02g01275
LOC_Os02g01730
LOC_Os02g01890
LOC_Os02g02510
LOC_Os02g03020
LOC_Os02g03500
LOC_Os02g03520
LOC_Os02g03570
LOC_Os02g03660
LOC_Os02g03880
LOC_Os02g04210
LOC_Os02g04610
LOC_Os02g04740
LOC_Os02g04790
LOC_Os02g05640
LOC_Os02g05800
LOC_Os02g05830
LOC_Os02g06170
LOC_Os02g06410
LOC_Os02g06520
LOC_Os02g06540
LOC_Os02g06690
LOC_Os02g06990
LOC_Os02g07110
LOC_Os02g07140
LOC_Os02g07550
LOC_Os02g07709
LOC_Os02g07890
LOC_Os02g08180
LOC_Os02g08200
LOC_Os02g09850
LOC_Os02g10370
LOC_Os02g10850
LOC_Os02g11100
LOC_Os02g11950
LOC_Os02g12780
LOC_Os02g13090
LOC_Os02g13180
LOC_Os02g13290
LOC_Os02g13620
LOC_Os02g13710
LOC_Os02g13800
LOC_Os02g13860
LOC_Os02g13980
LOC_Os02g14080
LOC_Os02g14460
LOC_Os02g14874
LOC_Os02g14890
LOC_Os02g14970
LOC_Os02g15020
LOC_Os02g15120
LOC_Os02g15704
LOC_Os02g15740
LOC_Os02g15830
LOC_Os02g16560
LOC_Os02g16610
LOC_Os02g16995
LOC_Os02g18612
LOC_Os02g18990
LOC_Os02g19050
LOC_Os02g19430
LOC_Os02g20060
LOC_Os02g20990
LOC_Os02g21080
LOC_Os02g21185
LOC_Os02g21290
LOC_Os02g22020
LOC_Os02g22440
LOC_Os02g24010
LOC_Os02g24210
LOC_Os02g26260
LOC_Os02g26330
LOC_Os02g26890
LOC_Os02g27100
LOC_Os02g27190
LOC_Os02g27300
LOC_Os02g27600
LOC_Os02g27730
LOC_Os02g28130
LOC_Os02g28140
LOC_Os02g29220
LOC_Os02g29400
LOC_Os02g29500
LOC_Os02g29590
LOC_Os02g30320
LOC_Os02g30440
LOC_Os02g30560
LOC_Os02g30630
LOC_Os02g30780
LOC_Os02g31090
LOC_Os02g31300
LOC_Os02g32080
LOC_Os02g32270
LOC_Os02g32850
LOC_Os02g32940
LOC_Os02g33070
LOC_Os02g33090
LOC_Os02g33170
LOC_Os02g33600
LOC_Os02g33800
LOC_Os02g34640
LOC_Os02g34930
LOC_Os02g35610
LOC_Os02g36000
LOC_Os02g36350
LOC_Os02g36560
LOC_Os02g37470
LOC_Os02g38170
LOC_Os02g38740
LOC_Os02g38790
LOC_Os02g38890
LOC_Os02g39000
LOC_Os02g39150
LOC_Os02g39210
LOC_Os02g39330
LOC_Os02g39810
LOC_Os02g40510
LOC_Os02g40600
LOC_Os02g40610
LOC_Os02g40650
LOC_Os02g41490
LOC_Os02g41650
LOC_Os02g41840
LOC_Os02g41980
LOC_Os02g42280
LOC_Os02g42450
LOC_Os02g43320
LOC_Os02g43790
LOC_Os02g44000
LOC_Os02g44210
LOC_Os02g44320
LOC_Os02g44670
LOC_Os02g44870
LOC_Os02g44990
LOC_Os02g45100
LOC_Os02g45150
LOC_Os02g45640
LOC_Os02g45700
LOC_Os02g45780
LOC_Os02g46800
LOC_Os02g47030
LOC_Os02g47210
LOC_Os02g47370
LOC_Os02g47450
LOC_Os02g48190
LOC_Os02g48194
LOC_Os02g48480
LOC_Os02g48530
LOC_Os02g48670
LOC_Os02g48760
LOC_Os02g48820
LOC_Os02g48850
LOC_Os02g48860
LOC_Os02g49440
LOC_Os02g49640
LOC_Os02g50070
LOC_Os02g50150
LOC_Os02g50210
LOC_Os02g50845
LOC_Os02g50980
LOC_Os02g51510
LOC_Os02g51580
LOC_Os02g51930
LOC_Os02g52316
LOC_Os02g52790
LOC_Os02g52870
LOC_Os02g53290
LOC_Os02g53310
LOC_Os02g53660
LOC_Os02g54530
LOC_Os02g54690
LOC_Os02g55060
LOC_Os02g55190
LOC_Os02g56160
LOC_Os02g56340
LOC_Os02g57000
LOC_Os02g57050
LOC_Os02g57580
LOC_Os02g58060
LOC_Os02g58330
LOC_Os03g01140
LOC_Os03g01960
LOC_Os03g02400
LOC_Os03g02960
LOC_Os03g03000
LOC_Os03g03290
LOC_Os03g03330
LOC_Os03g03690
LOC_Os03g04340
LOC_Os03g04530
LOC_Os03g04650
LOC_Os03g04850
LOC_Os03g05080
LOC_Os03g05500
LOC_Os03g05590
LOC_Os03g05860
LOC_Os03g06210
LOC_Os03g06350
LOC_Os03g06700
LOC_Os03g07470
LOC_Os03g07600
LOC_Os03g07650
LOC_Os03g07700
LOC_Os03g08030
LOC_Os03g08330
LOC_Os03g08600
LOC_Os03g08940
LOC_Os03g09030
LOC_Os03g11060
LOC_Os03g11734
LOC_Os03g12150
LOC_Os03g13050
LOC_Os03g13180
LOC_Os03g13390
LOC_Os03g13490
LOC_Os03g13640
LOC_Os03g14120
LOC_Os03g14210
LOC_Os03g14254
LOC_Os03g14440
LOC_Os03g16050
LOC_Os03g16270
LOC_Os03g16350
LOC_Os03g16880
LOC_Os03g17380
LOC_Os03g18230
LOC_Os03g18729
LOC_Os03g19270
LOC_Os03g19380
LOC_Os03g19390
LOC_Os03g19420
LOC_Os03g19740
LOC_Os03g19860
LOC_Os03g20220
LOC_Os03g20270
LOC_Os03g20480
LOC_Os03g20880
LOC_Os03g21110
LOC_Os03g21440
LOC_Os03g21650
LOC_Os03g22110
LOC_Os03g22170
LOC_Os03g22360
LOC_Os03g22530
LOC_Os03g23940
LOC_Os03g24440
LOC_Os03g24560
LOC_Os03g24720
LOC_Os03g24770
LOC_Os03g25190
LOC_Os03g25370
LOC_Os03g25380
LOC_Os03g25410
LOC_Os03g26130
LOC_Os03g26300
LOC_Os03g26420
LOC_Os03g27200
LOC_Os03g27750
LOC_Os03g27970
LOC_Os03g28040
LOC_Os03g28160
LOC_Os03g28250
LOC_Os03g28389
LOC_Os03g29460
LOC_Os03g30050
LOC_Os03g30084
LOC_Os03g30400
LOC_Os03g31510
LOC_Os03g31546
LOC_Os03g31679
LOC_Os03g32180
LOC_Os03g32302
LOC_Os03g32314
LOC_Os03g34230
LOC_Os03g35950
LOC_Os03g36530
LOC_Os03g37770
LOC_Os03g37820
LOC_Os03g37864
LOC_Os03g38040
LOC_Os03g38359
LOC_Os03g38870
LOC_Os03g39620
LOC_Os03g40210
LOC_Os03g40320
LOC_Os03g41030
LOC_Os03g42060
LOC_Os03g42080
LOC_Os03g42090
LOC_Os03g42130
LOC_Os03g42334
LOC_Os03g42450
LOC_Os03g42600
LOC_Os03g42710
LOC_Os03g43524
LOC_Os03g43790
LOC_Os03g43810
LOC_Os03g43980
LOC_Os03g44180
LOC_Os03g44260
LOC_Os03g44320
LOC_Os03g44636
LOC_Os03g45210
LOC_Os03g45220
LOC_Os03g45779
LOC_Os03g45930
LOC_Os03g46060
LOC_Os03g46180
LOC_Os03g46200
LOC_Os03g46420
LOC_Os03g46424
LOC_Os03g46510
LOC_Os03g46540
LOC_Os03g47000
LOC_Os03g47034
LOC_Os03g47246
LOC_Os03g47300
LOC_Os03g47350
LOC_Os03g47584
LOC_Os03g47910
LOC_Os03g48110
LOC_Os03g48740
LOC_Os03g49440
LOC_Os03g49620
LOC_Os03g50310
LOC_Os03g50530
LOC_Os03g50550
LOC_Os03g50580
LOC_Os03g50600
LOC_Os03g50710
LOC_Os03g50990
LOC_Os03g51060
LOC_Os03g51450
LOC_Os03g51750
LOC_Os03g52680
LOC_Os03g53419
LOC_Os03g53640
LOC_Os03g53730
LOC_Os03g55230
LOC_Os03g55720
LOC_Os03g55940
LOC_Os03g56000
LOC_Os03g56890
LOC_Os03g56944
LOC_Os03g57145
LOC_Os03g57545
LOC_Os03g57720
LOC_Os03g57730
LOC_Os03g57740
LOC_Os03g57750
LOC_Os03g57960
LOC_Os03g58010
LOC_Os03g58110
LOC_Os03g58320
LOC_Os03g58670
LOC_Os03g59360
LOC_Os03g59400
LOC_Os03g59754
LOC_Os03g59790
LOC_Os03g60780
LOC_Os03g61410
LOC_Os03g61480
LOC_Os03g61510
LOC_Os03g62070
LOC_Os03g62130
LOC_Os03g62140
LOC_Os03g62470
LOC_Os03g63190
LOC_Os03g63900
LOC_Os03g64010
LOC_Os03g64280
LOC_Os03g64330
LOC_Os04g01550
LOC_Os04g01610
LOC_Os04g01950
LOC_Os04g02160
LOC_Os04g02560
LOC_Os04g02620
LOC_Os04g03920
LOC_Os04g04230
LOC_Os04g04740
LOC_Os04g06350
LOC_Os04g06860
LOC_Os04g08110
LOC_Os04g08160
LOC_Os04g09570
LOC_Os04g10214
LOC_Os04g10219
LOC_Os04g10569
LOC_Os04g11400
LOC_Os04g11840
LOC_Os04g11860
LOC_Os04g11980
LOC_Os04g12070
LOC_Os04g12160
LOC_Os04g12744
LOC_Os04g12850
LOC_Os04g12970
LOC_Os04g13190
LOC_Os04g14360
LOC_Os04g15840
LOC_Os04g16060
LOC_Os04g17230
LOC_Os04g18650
LOC_Os04g18790
LOC_Os04g20430
LOC_Os04g20490
LOC_Os04g20540
LOC_Os04g20930
LOC_Os04g21050
LOC_Os04g22230
LOC_Os04g22330
LOC_Os04g22700
LOC_Os04g23130
LOC_Os04g24250
LOC_Os04g24520
LOC_Os04g24540
LOC_Os04g25350
LOC_Os04g25490
LOC_Os04g26260
LOC_Os04g26890
LOC_Os04g27750
LOC_Os04g27820
LOC_Os04g28540
LOC_Os04g28830
LOC_Os04g29510
LOC_Os04g29550
LOC_Os04g29860
LOC_Os04g30170
LOC_Os04g30560
LOC_Os04g30680
LOC_Os04g30960
LOC_Os04g31430
LOC_Os04g31520
LOC_Os04g31550
LOC_Os04g32120
LOC_Os04g32260
LOC_Os04g32300
LOC_Os04g32380
LOC_Os04g32700
LOC_Os04g33070
LOC_Os04g33110
LOC_Os04g33150
LOC_Os04g33680
LOC_Os04g33710
LOC_Os04g33900
LOC_Os04g33940
LOC_Os04g34120
LOC_Os04g34280
LOC_Os04g34510
LOC_Os04g34970
LOC_Os04g35070
LOC_Os04g35140
LOC_Os04g35390
LOC_Os04g35534
LOC_Os04g35580
LOC_Os04g35690
LOC_Os04g35760
LOC_Os04g35820
LOC_Os04g36750
LOC_Os04g37480
LOC_Os04g38370
LOC_Os04g38470
LOC_Os04g38660
LOC_Os04g38670
LOC_Os04g39100
LOC_Os04g39160
LOC_Os04g39350
LOC_Os04g40390
LOC_Os04g40460
LOC_Os04g40760
LOC_Os04g40990
LOC_Os04g41310
LOC_Os04g41630
LOC_Os04g42530
LOC_Os04g42550
LOC_Os04g42560
LOC_Os04g43200
LOC_Os04g43370
LOC_Os04g43760
LOC_Os04g44130
LOC_Os04g44260
LOC_Os04g44380
LOC_Os04g44500
LOC_Os04g44690
LOC_Os04g44910
LOC_Os04g45140
LOC_Os04g45220
LOC_Os04g45600
LOC_Os04g45620
LOC_Os04g45810
LOC_Os04g45940
LOC_Os04g46400
LOC_Os04g46444
LOC_Os04g46610
LOC_Os04g46639
LOC_Os04g46950
LOC_Os04g47650
LOC_Os04g47920
LOC_Os04g48020
LOC_Os04g48030
LOC_Os04g48320
LOC_Os04g48416
LOC_Os04g48810
LOC_Os04g49394
LOC_Os04g49720
LOC_Os04g50196
LOC_Os04g50850
LOC_Os04g51796
LOC_Os04g52110
LOC_Os04g52250
LOC_Os04g53260
LOC_Os04g53650
LOC_Os04g53730
LOC_Os04g54560
LOC_Os04g54630
LOC_Os04g55000
LOC_Os04g55150
LOC_Os04g55780
LOC_Os04g56010
LOC_Os04g56030
LOC_Os04g56460
LOC_Os04g56900
LOC_Os04g57490
LOC_Os04g57750
LOC_Os04g58050
LOC_Os04g58280
LOC_Os04g58340
LOC_Os04g58460
LOC_Os04g58680
LOC_Os04g58734
LOC_Os04g58810
LOC_Os04g58890
LOC_Os04g59630
LOC_Os05g01200
LOC_Os05g01380
LOC_Os05g01680
LOC_Os05g01880
LOC_Os05g02230
LOC_Os05g02620
LOC_Os05g02630
LOC_Os05g03160
LOC_Os05g03420
LOC_Os05g03870
LOC_Os05g03960
LOC_Os05g04584
LOC_Os05g04720
LOC_Os05g04960
LOC_Os05g05610
LOC_Os05g05620
LOC_Os05g05660
LOC_Os05g06100
LOC_Os05g06250
LOC_Os05g06410
LOC_Os05g07240
LOC_Os05g07250
LOC_Os05g07440
LOC_Os05g07750
LOC_Os05g08000
LOC_Os05g08380
LOC_Os05g08530
LOC_Os05g08620
LOC_Os05g08860
LOC_Os05g09240
LOC_Os05g09580
LOC_Os05g10320
LOC_Os05g10414
LOC_Os05g10625
LOC_Os05g10830
LOC_Os05g11210
LOC_Os05g11300
LOC_Os05g11620
LOC_Os05g11810
LOC_Os05g12080
LOC_Os05g12120
LOC_Os05g12370
LOC_Os05g12670
LOC_Os05g12800
LOC_Os05g13430
LOC_Os05g13810
LOC_Os05g14130
LOC_Os05g14230
LOC_Os05g14360
LOC_Os05g14770
LOC_Os05g15600
LOC_Os05g15850
LOC_Os05g15920
LOC_Os05g16220
LOC_Os05g18774
LOC_Os05g19300
LOC_Os05g19670
LOC_Os05g20030
LOC_Os05g20304
LOC_Os05g20860
LOC_Os05g20910
LOC_Os05g22790
LOC_Os05g23255
LOC_Os05g23393
LOC_Os05g24650
LOC_Os05g24660
LOC_Os05g24870
LOC_Os05g25490
LOC_Os05g25680
LOC_Os05g25770
LOC_Os05g26870
LOC_Os05g28050
LOC_Os05g28320
LOC_Os05g28450
LOC_Os05g28570
LOC_Os05g28990
LOC_Os05g29080
LOC_Os05g29150
LOC_Os05g29170
LOC_Os05g29735
LOC_Os05g29790
LOC_Os05g29810
LOC_Os05g30430
LOC_Os05g30490
LOC_Os05g30500
LOC_Os05g30740
LOC_Os05g31090
LOC_Os05g31310
LOC_Os05g32090
LOC_Os05g32100
LOC_Os05g32300
LOC_Os05g33130
LOC_Os05g33140
LOC_Os05g33350
LOC_Os05g33400
LOC_Os05g33530
LOC_Os05g33580
LOC_Os05g34150
LOC_Os05g34400
LOC_Os05g34710
LOC_Os05g34730
LOC_Os05g35000
LOC_Os05g35420
LOC_Os05g35430
LOC_Os05g35800
LOC_Os05g35870
LOC_Os05g35910
LOC_Os05g36340
LOC_Os05g36370
LOC_Os05g37010
LOC_Os05g37110
LOC_Os05g37130
LOC_Os05g37530
LOC_Os05g37600
LOC_Os05g37650
LOC_Os05g37780
LOC_Os05g38130
LOC_Os05g38300
LOC_Os05g38600
LOC_Os05g38620
LOC_Os05g38750
LOC_Os05g39400
LOC_Os05g39670
LOC_Os05g40000
LOC_Os05g40950
LOC_Os05g41500
LOC_Os05g41660
LOC_Os05g41820
LOC_Os05g41960
LOC_Os05g42070
LOC_Os05g42230
LOC_Os05g42980
LOC_Os05g43140
LOC_Os05g43174
LOC_Os05g43460
LOC_Os05g43840
LOC_Os05g43890
LOC_Os05g43910
LOC_Os05g43960
LOC_Os05g44030
LOC_Os05g45060
LOC_Os05g45230
LOC_Os05g45440
LOC_Os05g46440
LOC_Os05g46790
LOC_Os05g46900
LOC_Os05g47470
LOC_Os05g47510
LOC_Os05g47700
LOC_Os05g48650
LOC_Os05g48830
LOC_Os05g48930
LOC_Os05g49180
LOC_Os05g49350
LOC_Os05g49370
LOC_Os05g49830
LOC_Os05g49940
LOC_Os05g49950
LOC_Os05g49960
LOC_Os05g50090
LOC_Os05g50270
LOC_Os05g50654
LOC_Os05g50710
LOC_Os05g50940
LOC_Os05g51440
LOC_Os05g51780
LOC_Os06g01195
LOC_Os06g02460
LOC_Os06g02690
LOC_Os06g02730
LOC_Os06g02770
LOC_Os06g02810
LOC_Os06g03030
LOC_Os06g03110
LOC_Os06g03240
LOC_Os06g03810
LOC_Os06g03890
LOC_Os06g04000
LOC_Os06g04190
LOC_Os06g04410
LOC_Os06g04430
LOC_Os06g04630
LOC_Os06g04670
LOC_Os06g04960
LOC_Os06g05300
LOC_Os06g05310
LOC_Os06g05410
LOC_Os06g05510
LOC_Os06g05630
LOC_Os06g05710
LOC_Os06g06230
LOC_Os06g06540
LOC_Os06g06550
LOC_Os06g06970
LOC_Os06g07060
LOC_Os06g07140
LOC_Os06g07220
LOC_Os06g07580
LOC_Os06g08120
LOC_Os06g08564
LOC_Os06g08600
LOC_Os06g09760
LOC_Os06g09790
LOC_Os06g09810
LOC_Os06g10320
LOC_Os06g10355
LOC_Os06g10400
LOC_Os06g10470
LOC_Os06g10510
LOC_Os06g10610
LOC_Os06g10670
LOC_Os06g10840
LOC_Os06g10860
LOC_Os06g10940
LOC_Os06g10950
LOC_Os06g11260
LOC_Os06g11590
LOC_Os06g11650
LOC_Os06g11680
LOC_Os06g11710
LOC_Os06g11760
LOC_Os06g11940
LOC_Os06g12140
LOC_Os06g12330
LOC_Os06g12660
LOC_Os06g12730
LOC_Os06g13380
LOC_Os06g13410
LOC_Os06g13450
LOC_Os06g13720
LOC_Os06g14210
LOC_Os06g14530
LOC_Os06g14700
LOC_Os06g14770
LOC_Os06g15370
LOC_Os06g16000
LOC_Os06g16020
LOC_Os06g16150
LOC_Os06g16780
LOC_Os06g17090
LOC_Os06g17400
LOC_Os06g17410
LOC_Os06g17730
LOC_Os06g18160
LOC_Os06g18790
LOC_Os06g18890
LOC_Os06g18980
LOC_Os06g19200
LOC_Os06g19700
LOC_Os06g19750
LOC_Os06g20060
LOC_Os06g20110
LOC_Os06g20150
LOC_Os06g20300
LOC_Os06g21950
LOC_Os06g22150
LOC_Os06g22390
LOC_Os06g22394
LOC_Os06g22450
LOC_Os06g22540
LOC_Os06g23030
LOC_Os06g23440
LOC_Os06g24290
LOC_Os06g24500
LOC_Os06g24711
LOC_Os06g26050
LOC_Os06g27910
LOC_Os06g28524
LOC_Os06g28680
LOC_Os06g28890
LOC_Os06g28950
LOC_Os06g28960
LOC_Os06g29010
LOC_Os06g29190
LOC_Os06g29250
LOC_Os06g29800
LOC_Os06g29900
LOC_Os06g30090
LOC_Os06g30250
LOC_Os06g30400
LOC_Os06g32360
LOC_Os06g33080
LOC_Os06g33170
LOC_Os06g33970
LOC_Os06g34180
LOC_Os06g34360
LOC_Os06g34450
LOC_Os06g34470
LOC_Os06g34520
LOC_Os06g34540
LOC_Os06g34610
LOC_Os06g34650
LOC_Os06g34790
LOC_Os06g34880
LOC_Os06g34990
LOC_Os06g35290
LOC_Os06g35770
LOC_Os06g35920
LOC_Os06g35930
LOC_Os06g36000
LOC_Os06g36380
LOC_Os06g36670
LOC_Os06g36750
LOC_Os06g37150
LOC_Os06g37190
LOC_Os06g37280
LOC_Os06g38056
LOC_Os06g38115
LOC_Os06g38130
LOC_Os06g38430
LOC_Os06g38500
LOC_Os06g39270
LOC_Os06g39650
LOC_Os06g40320
LOC_Os06g40700
LOC_Os06g40770
LOC_Os06g40809
LOC_Os06g41020
LOC_Os06g41120
LOC_Os06g41270
LOC_Os06g41580
LOC_Os06g41720
LOC_Os06g42440
LOC_Os06g42450
LOC_Os06g42660
LOC_Os06g42840
LOC_Os06g42910
LOC_Os06g43044
LOC_Os06g43410
LOC_Os06g43490
LOC_Os06g44020
LOC_Os06g44360
LOC_Os06g45060
LOC_Os06g45570
LOC_Os06g45930
LOC_Os06g46284
LOC_Os06g46390
LOC_Os06g46580
LOC_Os06g47140
LOC_Os06g47410
LOC_Os06g47544
LOC_Os06g47560
LOC_Os06g47590
LOC_Os06g47680
LOC_Os06g47870
LOC_Os06g47960
LOC_Os06g48220
LOC_Os06g48330
LOC_Os06g49490
LOC_Os06g49680
LOC_Os06g51280
LOC_Os06g51350
LOC_Os06g51460
LOC_Os07g01370
LOC_Os07g01400
LOC_Os07g02240
LOC_Os07g03080
LOC_Os07g03680
LOC_Os07g03910
LOC_Os07g03960
LOC_Os07g04050
LOC_Os07g04540
LOC_Os07g04630
LOC_Os07g04660
LOC_Os07g04940
LOC_Os07g04960
LOC_Os07g05460
LOC_Os07g06450
LOC_Os07g06540
LOC_Os07g06860
LOC_Os07g07380
LOC_Os07g07760
LOC_Os07g07790
LOC_Os07g08160
LOC_Os07g08550
LOC_Os07g08590
LOC_Os07g09030
LOC_Os07g09140
LOC_Os07g09520
LOC_Os07g09560
LOC_Os07g09620
LOC_Os07g09640
LOC_Os07g09950
LOC_Os07g09960
LOC_Os07g10254
LOC_Os07g10330
LOC_Os07g10340
LOC_Os07g10800
LOC_Os07g12080
LOC_Os07g12150
LOC_Os07g12390
LOC_Os07g12720
LOC_Os07g12790
LOC_Os07g13100
LOC_Os07g13360
LOC_Os07g14330
LOC_Os07g14740
LOC_Os07g14880
LOC_Os07g15190
LOC_Os07g15920
LOC_Os07g16364
LOC_Os07g17184
LOC_Os07g18860
LOC_Os07g18960
LOC_Os07g18990
LOC_Os07g19390
LOC_Os07g19520
LOC_Os07g20100
LOC_Os07g22940
LOC_Os07g23430
LOC_Os07g23690
LOC_Os07g24000
LOC_Os07g25430
LOC_Os07g25670
LOC_Os07g26670
LOC_Os07g26720
LOC_Os07g26920
LOC_Os07g27650
LOC_Os07g27880
LOC_Os07g27940
LOC_Os07g28140
LOC_Os07g28480
LOC_Os07g28710
LOC_Os07g29230
LOC_Os07g29710
LOC_Os07g30870
LOC_Os07g31200
LOC_Os07g31610
LOC_Os07g31740
LOC_Os07g31790
LOC_Os07g32070
LOC_Os07g33350
LOC_Os07g33380
LOC_Os07g34040
LOC_Os07g34050
LOC_Os07g34370
LOC_Os07g34680
LOC_Os07g34720
LOC_Os07g34820
LOC_Os07g35400
LOC_Os07g35580
LOC_Os07g35860
LOC_Os07g35970
LOC_Os07g36080
LOC_Os07g36130
LOC_Os07g36630
LOC_Os07g36690
LOC_Os07g36810
LOC_Os07g37210
LOC_Os07g37420
LOC_Os07g37490
LOC_Os07g37500
LOC_Os07g37850
LOC_Os07g38030
LOC_Os07g38570
LOC_Os07g38700
LOC_Os07g38860
LOC_Os07g38890
LOC_Os07g39370
LOC_Os07g39400
LOC_Os07g39530
LOC_Os07g39550
LOC_Os07g39590
LOC_Os07g39680
LOC_Os07g39990
LOC_Os07g40250
LOC_Os07g40660
LOC_Os07g40670
LOC_Os07g41550
LOC_Os07g41890
LOC_Os07g41910
LOC_Os07g41950
LOC_Os07g41980
LOC_Os07g42040
LOC_Os07g42200
LOC_Os07g42520
LOC_Os07g42580
LOC_Os07g42730
LOC_Os07g42970
LOC_Os07g43640
LOC_Os07g43740
LOC_Os07g43850
LOC_Os07g44280
LOC_Os07g44380
LOC_Os07g44560
LOC_Os07g44850
LOC_Os07g44860
LOC_Os07g44930
LOC_Os07g45290
LOC_Os07g45310
LOC_Os07g46510
LOC_Os07g46770
LOC_Os07g46846
LOC_Os07g46910
LOC_Os07g47120
LOC_Os07g47520
LOC_Os07g47660
LOC_Os07g47790
LOC_Os07g47970
LOC_Os07g48140
LOC_Os07g48280
LOC_Os07g48710
LOC_Os08g01210
LOC_Os08g02120
LOC_Os08g02900
LOC_Os08g03020
LOC_Os08g03860
LOC_Os08g04360
LOC_Os08g04480
LOC_Os08g04530
LOC_Os08g04550
LOC_Os08g04700
LOC_Os08g04910
LOC_Os08g05020
LOC_Os08g05460
LOC_Os08g05540
LOC_Os08g05900
LOC_Os08g05910
LOC_Os08g06220
LOC_Os08g06270
LOC_Os08g07020
LOC_Os08g07510
LOC_Os08g07520
LOC_Os08g07530
LOC_Os08g07600
LOC_Os08g07620
LOC_Os08g07630
LOC_Os08g07640
LOC_Os08g07660
LOC_Os08g08320
LOC_Os08g08430
LOC_Os08g08630
LOC_Os08g08690
LOC_Os08g09600
LOC_Os08g09930
LOC_Os08g13230
LOC_Os08g13250
LOC_Os08g13380
LOC_Os08g14600
LOC_Os08g14780
LOC_Os08g14840
LOC_Os08g14900
LOC_Os08g15070
LOC_Os08g15450
LOC_Os08g15600
LOC_Os08g16700
LOC_Os08g16950
LOC_Os08g17150
LOC_Os08g17430
LOC_Os08g18910
LOC_Os08g19330
LOC_Os08g19550
LOC_Os08g20400
LOC_Os08g20420
LOC_Os08g22190
LOC_Os08g22852
LOC_Os08g23220
LOC_Os08g23460
LOC_Os08g23670
LOC_Os08g23870
LOC_Os08g24182
LOC_Os08g24700
LOC_Os08g25240
LOC_Os08g25830
LOC_Os08g26680
LOC_Os08g27140
LOC_Os08g27330
LOC_Os08g28790
LOC_Os08g28890
LOC_Os08g28970
LOC_Os08g29160
LOC_Os08g29390
LOC_Os08g29900
LOC_Os08g30370
LOC_Os08g30430
LOC_Os08g30500
LOC_Os08g30554
LOC_Os08g30820
LOC_Os08g31200
LOC_Os08g31250
LOC_Os08g31260
LOC_Os08g31590
LOC_Os08g31600
LOC_Os08g31870
LOC_Os08g32510
LOC_Os08g32550
LOC_Os08g32560
LOC_Os08g32710
LOC_Os08g33100
LOC_Os08g33460
LOC_Os08g33530
LOC_Os08g33880
LOC_Os08g33890
LOC_Os08g34150
LOC_Os08g34680
LOC_Os08g34800
LOC_Os08g34960
LOC_Os08g34990
LOC_Os08g35060
LOC_Os08g35120
LOC_Os08g35160
LOC_Os08g35490
LOC_Os08g35750
LOC_Os08g36060
LOC_Os08g36240
LOC_Os08g36450
LOC_Os08g36490
LOC_Os08g36520
LOC_Os08g36540
LOC_Os08g36750
LOC_Os08g37020
LOC_Os08g37060
LOC_Os08g37150
LOC_Os08g37595
LOC_Os08g38250
LOC_Os08g38730
LOC_Os08g38750
LOC_Os08g38780
LOC_Os08g38910
LOC_Os08g39290
LOC_Os08g39360
LOC_Os08g40070
LOC_Os08g40080
LOC_Os08g40210
LOC_Os08g40240
LOC_Os08g40950
LOC_Os08g41980
LOC_Os08g42020
LOC_Os08g42430
LOC_Os08g42490
LOC_Os08g42510
LOC_Os08g43140
LOC_Os08g44310
LOC_Os08g44880
LOC_Os08g44900
LOC_Os08g45090
LOC_Os08g45230
LOC_Os09g01930
LOC_Os09g02380
LOC_Os09g02814
LOC_Os09g02860
LOC_Os09g04120
LOC_Os09g04360
LOC_Os09g04430
LOC_Os09g06740
LOC_Os09g06770
LOC_Os09g07490
LOC_Os09g08100
LOC_Os09g08254
LOC_Os09g08270
LOC_Os09g08950
LOC_Os09g09320
LOC_Os09g10201
LOC_Os09g10300
LOC_Os09g10630
LOC_Os09g10730
LOC_Os09g11160
LOC_Os09g11180
LOC_Os09g12680
LOC_Os09g12920
LOC_Os09g13050
LOC_Os09g13920
LOC_Os09g13930
LOC_Os09g15570
LOC_Os09g15639
LOC_Os09g16060
LOC_Os09g16800
LOC_Os09g17530
LOC_Os09g17570
LOC_Os09g17580
LOC_Os09g17980
LOC_Os09g18000
LOC_Os09g19950
LOC_Os09g20020
LOC_Os09g20700
LOC_Os09g20720
LOC_Os09g20810
LOC_Os09g20980
LOC_Os09g21030
LOC_Os09g21070
LOC_Os09g21140
LOC_Os09g21710
LOC_Os09g24190
LOC_Os09g24610
LOC_Os09g24640
LOC_Os09g24890
LOC_Os09g24940
LOC_Os09g25210
LOC_Os09g25460
LOC_Os09g25610
LOC_Os09g25945
LOC_Os09g26100
LOC_Os09g26110
LOC_Os09g26340
LOC_Os09g26510
LOC_Os09g26910
LOC_Os09g27120
LOC_Os09g27330
LOC_Os09g27795
LOC_Os09g27850
LOC_Os09g28320
LOC_Os09g28480
LOC_Os09g28650
LOC_Os09g28860
LOC_Os09g29120
LOC_Os09g29350
LOC_Os09g29960
LOC_Os09g30040
LOC_Os09g30160
LOC_Os09g30260
LOC_Os09g30310
LOC_Os09g31200
LOC_Os09g31370
LOC_Os09g31990
LOC_Os09g32000
LOC_Os09g32850
LOC_Os09g33770
LOC_Os09g34120
LOC_Os09g34160
LOC_Os09g34930
LOC_Os09g34980
LOC_Os09g35560
LOC_Os09g35700
LOC_Os09g36000
LOC_Os09g36060
LOC_Os09g36230
LOC_Os09g36280
LOC_Os09g36370
LOC_Os09g36690
LOC_Os09g36790
LOC_Os09g37958
LOC_Os09g38730
LOC_Os09g39070
LOC_Os09g39230
LOC_Os09g39810
LOC_Os10g01240
LOC_Os10g01660
LOC_Os10g01800
LOC_Os10g02276
LOC_Os10g02380
LOC_Os10g02490
LOC_Os10g02670
LOC_Os10g03280
LOC_Os10g04840
LOC_Os10g05088
LOC_Os10g05660
LOC_Os10g06700
LOC_Os10g07130
LOC_Os10g07420
LOC_Os10g07440
LOC_Os10g07450
LOC_Os10g07544
LOC_Os10g08010
LOC_Os10g08790
LOC_Os10g09910
LOC_Os10g10260
LOC_Os10g11270
LOC_Os10g11500
LOC_Os10g11630
LOC_Os10g12090
LOC_Os10g12300
LOC_Os10g12450
LOC_Os10g17890
LOC_Os10g18310
LOC_Os10g18340
LOC_Os10g18470
LOC_Os10g18510
LOC_Os10g19200
LOC_Os10g19314
LOC_Os10g19970
LOC_Os10g21550
LOC_Os10g21620
LOC_Os10g21860
LOC_Os10g21920
LOC_Os10g22070
LOC_Os10g22362
LOC_Os10g22700
LOC_Os10g22790
LOC_Os10g22850
LOC_Os10g22990
LOC_Os10g24850
LOC_Os10g25040
LOC_Os10g25260
LOC_Os10g25340
LOC_Os10g25349
LOC_Os10g25380
LOC_Os10g25570
LOC_Os10g25590
LOC_Os10g26010
LOC_Os10g26390
LOC_Os10g26450
LOC_Os10g26460
LOC_Os10g26590
LOC_Os10g26640
LOC_Os10g26850
LOC_Os10g27330
LOC_Os10g27430
LOC_Os10g28080
LOC_Os10g28160
LOC_Os10g28254
LOC_Os10g28480
LOC_Os10g28760
LOC_Os10g28790
LOC_Os10g28820
LOC_Os10g29260
LOC_Os10g29410
LOC_Os10g29460
LOC_Os10g29570
LOC_Os10g29610
LOC_Os10g29830
LOC_Os10g30440
LOC_Os10g30490
LOC_Os10g30960
LOC_Os10g31050
LOC_Os10g31780
LOC_Os10g32199
LOC_Os10g32509
LOC_Os10g32620
LOC_Os10g32720
LOC_Os10g32840
LOC_Os10g32940
LOC_Os10g33104
LOC_Os10g33170
LOC_Os10g33862
LOC_Os10g34010
LOC_Os10g34020
LOC_Os10g34040
LOC_Os10g34083
LOC_Os10g34170
LOC_Os10g34270
LOC_Os10g34440
LOC_Os10g34550
LOC_Os10g34570
LOC_Os10g34700
LOC_Os10g34795
LOC_Os10g34810
LOC_Os10g34990
LOC_Os10g36110
LOC_Os10g36340
LOC_Os10g36610
LOC_Os10g36740
LOC_Os10g36750
LOC_Os10g36770
LOC_Os10g37240
LOC_Os10g37510
LOC_Os10g37600
LOC_Os10g37640
LOC_Os10g37840
LOC_Os10g37850
LOC_Os10g38470
LOC_Os10g38489
LOC_Os10g38590
LOC_Os10g38630
LOC_Os10g38640
LOC_Os10g38660
LOC_Os10g38690
LOC_Os10g38790
LOC_Os10g39310
LOC_Os10g39390
LOC_Os10g39610
LOC_Os10g40090
LOC_Os10g40480
LOC_Os10g40610
LOC_Os10g40770
LOC_Os10g40900
LOC_Os10g41460
LOC_Os10g41880
LOC_Os10g42210
LOC_Os10g42404
LOC_Os11g01180
LOC_Os11g01210
LOC_Os11g01300
LOC_Os11g01980
LOC_Os11g02250
LOC_Os11g03400
LOC_Os11g03420
LOC_Os11g03520
LOC_Os11g03740
LOC_Os11g03980
LOC_Os11g05200
LOC_Os11g05230
LOC_Os11g05240
LOC_Os11g05310
LOC_Os11g05494
LOC_Os11g05520
LOC_Os11g05550
LOC_Os11g05690
LOC_Os11g05760
LOC_Os11g05935
LOC_Os11g06150
LOC_Os11g06310
LOC_Os11g06520
LOC_Os11g06540
LOC_Os11g06780
LOC_Os11g06860
LOC_Os11g07530
LOC_Os11g08180
LOC_Os11g08220
LOC_Os11g08360
LOC_Os11g09060
LOC_Os11g09220
LOC_Os11g09270
LOC_Os11g09700
LOC_Os11g09830
LOC_Os11g10870
LOC_Os11g10880
LOC_Os11g10940
LOC_Os11g11540
LOC_Os11g11600
LOC_Os11g12400
LOC_Os11g13820
LOC_Os11g13830
LOC_Os11g13980
LOC_Os11g14390
LOC_Os11g14900
LOC_Os11g15720
LOC_Os11g16400
LOC_Os11g16710
LOC_Os11g17560
LOC_Os11g19210
LOC_Os11g19530
LOC_Os11g20500
LOC_Os11g22040
LOC_Os11g22090
LOC_Os11g23000
LOC_Os11g23770
LOC_Os11g24550
LOC_Os11g24940
LOC_Os11g25100
LOC_Os11g25440
LOC_Os11g25540
LOC_Os11g25780
LOC_Os11g26200
LOC_Os11g26660
LOC_Os11g26870
LOC_Os11g26900
LOC_Os11g27300
LOC_Os11g29100
LOC_Os11g29140
LOC_Os11g29670
LOC_Os11g29810
LOC_Os11g29910
LOC_Os11g30030
LOC_Os11g30050
LOC_Os11g30180
LOC_Os11g30750
LOC_Os11g30780
LOC_Os11g32930
LOC_Os11g33120
LOC_Os11g33380
LOC_Os11g34780
LOC_Os11g35670
LOC_Os11g35960
LOC_Os11g36580
LOC_Os11g36600
LOC_Os11g37360
LOC_Os11g37370
LOC_Os11g37410
LOC_Os11g37910
LOC_Os11g38380
LOC_Os11g38390
LOC_Os11g39050
LOC_Os11g39060
LOC_Os11g39070
LOC_Os11g39254
LOC_Os11g39260
LOC_Os11g39290
LOC_Os11g39390
LOC_Os11g39680
LOC_Os11g39750
LOC_Os11g39830
LOC_Os11g39840
LOC_Os11g40030
LOC_Os11g40130
LOC_Os11g40350
LOC_Os11g40560
LOC_Os11g40800
LOC_Os11g41250
LOC_Os11g41290
LOC_Os11g41310
LOC_Os11g41860
LOC_Os11g42170
LOC_Os11g42360
LOC_Os11g42470
LOC_Os11g42690
LOC_Os11g43530
LOC_Os11g44000
LOC_Os11g44110
LOC_Os11g44570
LOC_Os11g44820
LOC_Os11g44850
LOC_Os11g45260
LOC_Os11g45800
LOC_Os11g46850
LOC_Os11g47530
LOC_Os11g47550
LOC_Os11g47560
LOC_Os11g47690
LOC_Os12g01260
LOC_Os12g01750
LOC_Os12g02300
LOC_Os12g02340
LOC_Os12g02790
LOC_Os12g03090
LOC_Os12g03170
LOC_Os12g03380
LOC_Os12g04360
LOC_Os12g04710
LOC_Os12g05060
LOC_Os12g05210
LOC_Os12g05470
LOC_Os12g05715
LOC_Os12g05890
LOC_Os12g07380
LOC_Os12g07430
LOC_Os12g07500
LOC_Os12g07580
LOC_Os12g07790
LOC_Os12g08060
LOC_Os12g08250
LOC_Os12g08680
LOC_Os12g08770
LOC_Os12g09390
LOC_Os12g09630
LOC_Os12g10240
LOC_Os12g10660
LOC_Os12g11220
LOC_Os12g11610
LOC_Os12g11710
LOC_Os12g11790
LOC_Os12g11870
LOC_Os12g11980
LOC_Os12g12090
LOC_Os12g12115
LOC_Os12g12640
LOC_Os12g12960
LOC_Os12g13600
LOC_Os12g13610
LOC_Os12g13640
LOC_Os12g13730
LOC_Os12g14140
LOC_Os12g14160
LOC_Os12g16770
LOC_Os12g16870
LOC_Os12g17250
LOC_Os12g17680
LOC_Os12g17940
LOC_Os12g18240
LOC_Os12g18560
LOC_Os12g19660
LOC_Os12g19860
LOC_Os12g22839
LOC_Os12g23310
LOC_Os12g23700
LOC_Os12g24084
LOC_Os12g24150
LOC_Os12g24490
LOC_Os12g25280
LOC_Os12g25860
LOC_Os12g26460
LOC_Os12g26690
LOC_Os12g26875
LOC_Os12g27335
LOC_Os12g27840
LOC_Os12g28015
LOC_Os12g28820
LOC_Os12g28870
LOC_Os12g29430
LOC_Os12g29740
LOC_Os12g29820
LOC_Os12g30610
LOC_Os12g31420
LOC_Os12g31670
LOC_Os12g32060
LOC_Os12g32080
LOC_Os12g32150
LOC_Os12g32170
LOC_Os12g32610
LOC_Os12g33415
LOC_Os12g34470
LOC_Os12g35080
LOC_Os12g35340
LOC_Os12g35690
LOC_Os12g36060
LOC_Os12g36070
LOC_Os12g36220
LOC_Os12g36660
LOC_Os12g36735
LOC_Os12g36980
LOC_Os12g37080
LOC_Os12g37090
LOC_Os12g37600
LOC_Os12g37660
LOC_Os12g37900
LOC_Os12g37980
LOC_Os12g38000
LOC_Os12g38100
LOC_Os12g38170
LOC_Os12g38220
LOC_Os12g38250
LOC_Os12g38330
LOC_Os12g38340
LOC_Os12g38640
LOC_Os12g39130
LOC_Os12g39250
LOC_Os12g39480
LOC_Os12g39640
LOC_Os12g40180
LOC_Os12g40270
LOC_Os12g40419
LOC_Os12g40960
LOC_Os12g41030
LOC_Os12g41110
LOC_Os12g41300
LOC_Os12g41460
LOC_Os12g41520
LOC_Os12g41540
LOC_Os12g41550
LOC_Os12g42290
LOC_Os12g42530
LOC_Os12g42540
LOC_Os12g42739
LOC_Os12g42950
LOC_Os12g43070
LOC_Os12g43110
LOC_Os12g43390
LOC_Os12g43440
LOC_Os12g43570
LOC_Os12g44280
LOC_Os01g01050
LOC_Os01g01295
LOC_Os01g01307
LOC_Os01g01484
LOC_Os01g01640
LOC_Os01g01700
LOC_Os01g02090
LOC_Os01g02720
LOC_Os01g03020
LOC_Os01g03030
LOC_Os01g03050
LOC_Os01g03090
LOC_Os01g03160
LOC_Os01g03520
LOC_Os01g03650
LOC_Os01g03930
LOC_Os01g04200
LOC_Os01g04409
LOC_Os01g05420
LOC_Os01g05530
LOC_Os01g05680
LOC_Os01g05940
LOC_Os01g06490
LOC_Os01g07390
LOC_Os01g07400
LOC_Os01g07760
LOC_Os01g07810
LOC_Os01g07960
LOC_Os01g08200
LOC_Os01g08410
LOC_Os01g08880
LOC_Os01g08960
LOC_Os01g09246
LOC_Os01g10150
LOC_Os01g10280
LOC_Os01g10820
LOC_Os01g10840
LOC_Os01g11110
LOC_Os01g11580
LOC_Os01g11860
LOC_Os01g12200
LOC_Os01g12480
LOC_Os01g12530
LOC_Os01g12540
LOC_Os01g12550
LOC_Os01g12670
LOC_Os01g12710
LOC_Os01g12870
LOC_Os01g12950
LOC_Os01g13100
LOC_Os01g13150
LOC_Os01g13160
LOC_Os01g13170
LOC_Os01g13540
LOC_Os01g13700
LOC_Os01g13720
LOC_Os01g13760
LOC_Os01g14610
LOC_Os01g14790
LOC_Os01g14810
LOC_Os01g14830
LOC_Os01g14840
LOC_Os01g14920
LOC_Os01g14950
LOC_Os01g15260
LOC_Os01g15600
LOC_Os01g15630
LOC_Os01g15640
LOC_Os01g15660
LOC_Os01g15780
LOC_Os01g16010
LOC_Os01g16080
LOC_Os01g16180
LOC_Os01g16190
LOC_Os01g16210
LOC_Os01g16250
LOC_Os01g16290
LOC_Os01g16330
LOC_Os01g16510
LOC_Os01g16640
LOC_Os01g16714
LOC_Os01g16900
LOC_Os01g17020
[truncated: 2,684 more rows]

## Sheet: common H2AZ decrease GB
WTCP_WTarp6_dec_GB_ common			GO term	Ontology	Description	Number in input list	Number in BG/Ref	p-value	FDR
LOC_Os01g01280			GO:0008152	P	metabolic process	1229	14183	1.5e-05	0.0011
LOC_Os01g01580			GO:0030528	F	transcription regulator activity	203	1773	7.5e-07	9e-06
LOC_Os01g02150			GO:0003700	F	transcription factor activity	203	1773	7.5e-07	9e-06
LOC_Os01g02500			GO:0003824	F	catalytic activity	883	9920	4e-05	0.00032
LOC_Os01g03190			GO:0019825	F	oxygen binding	48	345	0.00043	0.0022
LOC_Os01g03300			GO:0003677	F	DNA binding	242	2434	0.00046	0.0022
LOC_Os01g03530
LOC_Os01g03660
LOC_Os01g03950
LOC_Os01g04020
LOC_Os01g04050
LOC_Os01g04100
LOC_Os01g04210
LOC_Os01g04324
LOC_Os01g04330
LOC_Os01g04390
LOC_Os01g04710
LOC_Os01g04800
LOC_Os01g05280
LOC_Os01g05310
LOC_Os01g05350
LOC_Os01g05560
LOC_Os01g05790
LOC_Os01g05810
LOC_Os01g05820
LOC_Os01g06280
LOC_Os01g06310
LOC_Os01g06460
LOC_Os01g07150
LOC_Os01g08940
LOC_Os01g08950
LOC_Os01g09010
LOC_Os01g09190
LOC_Os01g09430
LOC_Os01g09470
LOC_Os01g09730
LOC_Os01g09900
LOC_Os01g10210
LOC_Os01g10440
LOC_Os01g10580
LOC_Os01g10980
LOC_Os01g10990
LOC_Os01g11054
LOC_Os01g11620
LOC_Os01g11690
LOC_Os01g11750
LOC_Os01g11770
LOC_Os01g12690
LOC_Os01g12740
LOC_Os01g12770
LOC_Os01g13050
LOC_Os01g13070
LOC_Os01g13320
LOC_Os01g13560
LOC_Os01g13670
LOC_Os01g13780
LOC_Os01g13930
LOC_Os01g14010
LOC_Os01g14060
LOC_Os01g14230
LOC_Os01g14890
LOC_Os01g14900
LOC_Os01g15000
LOC_Os01g15130
LOC_Os01g15448
LOC_Os01g15530
LOC_Os01g15740
LOC_Os01g16020
LOC_Os01g16670
LOC_Os01g16750
LOC_Os01g16990
LOC_Os01g17170
LOC_Os01g18150
LOC_Os01g18280
LOC_Os01g18830
LOC_Os01g19220
LOC_Os01g19320
LOC_Os01g19440
LOC_Os01g19500
LOC_Os01g20000
LOC_Os01g20894
LOC_Os01g20930
LOC_Os01g21310
LOC_Os01g21560
LOC_Os01g23070
LOC_Os01g23370
LOC_Os01g24430
LOC_Os01g25270
LOC_Os01g25500
LOC_Os01g27050
LOC_Os01g27190
LOC_Os01g27760
LOC_Os01g28730
LOC_Os01g32170
LOC_Os01g33650
LOC_Os01g34100
LOC_Os01g34770
LOC_Os01g36090
LOC_Os01g36220
LOC_Os01g36410
LOC_Os01g36950
LOC_Os01g37370
LOC_Os01g37670
LOC_Os01g37750
LOC_Os01g38310
LOC_Os01g38670
LOC_Os01g38720
LOC_Os01g39180
LOC_Os01g39330
LOC_Os01g39690
LOC_Os01g39860
LOC_Os01g40070
LOC_Os01g40240
LOC_Os01g40960
LOC_Os01g41000
LOC_Os01g41240
LOC_Os01g41260
LOC_Os01g41450
LOC_Os01g41890
LOC_Os01g42000
LOC_Os01g42160
LOC_Os01g42190
LOC_Os01g42400
LOC_Os01g42810
LOC_Os01g43140
LOC_Os01g43590
LOC_Os01g43610
LOC_Os01g43890
LOC_Os01g45140
LOC_Os01g45510
LOC_Os01g46030
LOC_Os01g46230
LOC_Os01g46280
LOC_Os01g46420
LOC_Os01g46430
LOC_Os01g46760
LOC_Os01g46820
LOC_Os01g47040
LOC_Os01g47070
LOC_Os01g47730
LOC_Os01g48250
LOC_Os01g48500
LOC_Os01g48640
LOC_Os01g49230
LOC_Os01g49280
LOC_Os01g49410
LOC_Os01g49810
LOC_Os01g49880
LOC_Os01g50360
LOC_Os01g50430
LOC_Os01g50490
LOC_Os01g50680
LOC_Os01g50900
LOC_Os01g51170
LOC_Os01g51980
LOC_Os01g52010
LOC_Os01g52120
LOC_Os01g52130
LOC_Os01g52190
LOC_Os01g52290
LOC_Os01g52480
LOC_Os01g52514
LOC_Os01g52880
LOC_Os01g53210
LOC_Os01g53350
LOC_Os01g53450
LOC_Os01g53790
LOC_Os01g53920
LOC_Os01g53970
LOC_Os01g54340
LOC_Os01g54370
LOC_Os01g54400
LOC_Os01g54770
LOC_Os01g54969
LOC_Os01g55100
LOC_Os01g55240
LOC_Os01g55340
LOC_Os01g55520
LOC_Os01g56090
LOC_Os01g56180
LOC_Os01g56690
LOC_Os01g57150
LOC_Os01g57250
LOC_Os01g57500
LOC_Os01g57620
LOC_Os01g57940
LOC_Os01g58230
LOC_Os01g58420
LOC_Os01g58440
LOC_Os01g59000
LOC_Os01g59050
LOC_Os01g59100
LOC_Os01g59530
LOC_Os01g60140
LOC_Os01g60170
LOC_Os01g60640
LOC_Os01g60870
LOC_Os01g60910
LOC_Os01g61060
LOC_Os01g61080
LOC_Os01g61170
LOC_Os01g61180
LOC_Os01g61350
LOC_Os01g61570
LOC_Os01g61630
LOC_Os01g61880
LOC_Os01g62290
LOC_Os01g62370
LOC_Os01g62460
LOC_Os01g62584
LOC_Os01g62760
LOC_Os01g62770
LOC_Os01g63050
LOC_Os01g63190
LOC_Os01g63210
LOC_Os01g63480
LOC_Os01g63790
LOC_Os01g63970
LOC_Os01g64100
LOC_Os01g64110
LOC_Os01g64130
LOC_Os01g64290
LOC_Os01g64300
LOC_Os01g64310
LOC_Os01g64360
LOC_Os01g64640
LOC_Os01g64680
LOC_Os01g64830
LOC_Os01g64860
LOC_Os01g65000
LOC_Os01g65120
LOC_Os01g65140
LOC_Os01g65150
LOC_Os01g65380
LOC_Os01g65420
LOC_Os01g65620
LOC_Os01g65904
LOC_Os01g65970
LOC_Os01g67010
LOC_Os01g67540
LOC_Os01g67630
LOC_Os01g67640
LOC_Os01g68000
LOC_Os01g68070
LOC_Os01g68090
LOC_Os01g68130
LOC_Os01g69870
LOC_Os01g69980
LOC_Os01g70110
LOC_Os01g70470
LOC_Os01g70700
LOC_Os01g71130
LOC_Os01g71240
LOC_Os01g71340
LOC_Os01g71410
LOC_Os01g71420
LOC_Os01g71740
LOC_Os01g71860
LOC_Os01g71970
LOC_Os01g72170
LOC_Os01g72190
LOC_Os01g72380
LOC_Os01g72700
LOC_Os01g72720
LOC_Os01g72810
LOC_Os01g73170
LOC_Os01g73250
LOC_Os01g73420
LOC_Os01g73810
LOC_Os01g74040
LOC_Os01g74320
LOC_Os01g74430
LOC_Os02g01140
LOC_Os02g01190
LOC_Os02g01870
LOC_Os02g01900
LOC_Os02g02275
LOC_Os02g02490
LOC_Os02g02700
LOC_Os02g02790
LOC_Os02g03030
LOC_Os02g03120
LOC_Os02g03420
LOC_Os02g04000
LOC_Os02g04250
LOC_Os02g04700
LOC_Os02g04780
LOC_Os02g05080
LOC_Os02g05250
LOC_Os02g05530
LOC_Os02g05830
LOC_Os02g06080
LOC_Os02g06410
LOC_Os02g06470
LOC_Os02g06960
LOC_Os02g07360
LOC_Os02g07460
LOC_Os02g07690
LOC_Os02g08000
LOC_Os02g08150
LOC_Os02g08200
LOC_Os02g08400
LOC_Os02g08420
LOC_Os02g08440
LOC_Os02g09080
LOC_Os02g09250
LOC_Os02g09450
LOC_Os02g09480
LOC_Os02g09910
LOC_Os02g09960
LOC_Os02g10460
LOC_Os02g10530
LOC_Os02g10550
LOC_Os02g10670
LOC_Os02g10830
LOC_Os02g10880
LOC_Os02g11680
LOC_Os02g11710
LOC_Os02g11870
LOC_Os02g12000
LOC_Os02g12510
LOC_Os02g12690
LOC_Os02g12750
LOC_Os02g12760
LOC_Os02g13020
LOC_Os02g13260
LOC_Os02g13310
LOC_Os02g13600
LOC_Os02g13650
LOC_Os02g13960
LOC_Os02g14090
LOC_Os02g14160
LOC_Os02g14430
LOC_Os02g14440
LOC_Os02g14450
LOC_Os02g14910
LOC_Os02g15110
LOC_Os02g15500
LOC_Os02g16540
LOC_Os02g17600
LOC_Os02g19640
LOC_Os02g19980
LOC_Os02g21040
LOC_Os02g21810
LOC_Os02g21920
LOC_Os02g22160
LOC_Os02g22380
LOC_Os02g22820
LOC_Os02g25080
LOC_Os02g26430
LOC_Os02g27910
LOC_Os02g27990
LOC_Os02g28340
LOC_Os02g28410
LOC_Os02g28820
LOC_Os02g28900
LOC_Os02g29220
LOC_Os02g29310
LOC_Os02g29860
LOC_Os02g29960
LOC_Os02g30330
LOC_Os02g30380
LOC_Os02g30420
LOC_Os02g30955
LOC_Os02g31280
LOC_Os02g32600
LOC_Os02g32970
LOC_Os02g33000
LOC_Os02g33060
LOC_Os02g33630
LOC_Os02g33680
LOC_Os02g33720
LOC_Os02g33840
LOC_Os02g34310
LOC_Os02g34610
LOC_Os02g34700
LOC_Os02g35440
LOC_Os02g35830
LOC_Os02g36040
LOC_Os02g36070
LOC_Os02g36300
LOC_Os02g36380
LOC_Os02g36510
LOC_Os02g36830
LOC_Os02g36840
LOC_Os02g36845
LOC_Os02g37000
LOC_Os02g37060
LOC_Os02g37300
LOC_Os02g38040
LOC_Os02g38090
LOC_Os02g38690
LOC_Os02g39060
LOC_Os02g39100
LOC_Os02g39710
LOC_Os02g39850
LOC_Os02g39880
LOC_Os02g40260
LOC_Os02g40700
LOC_Os02g41560
LOC_Os02g41800
LOC_Os02g42270
LOC_Os02g42360
LOC_Os02g42670
LOC_Os02g43120
LOC_Os02g43150
LOC_Os02g43310
LOC_Os02g43940
LOC_Os02g43970
LOC_Os02g44106
LOC_Os02g44120
LOC_Os02g44370
LOC_Os02g44570
LOC_Os02g44610
LOC_Os02g44680
LOC_Os02g44980
LOC_Os02g45380
LOC_Os02g45440
LOC_Os02g45450
LOC_Os02g45740
LOC_Os02g45750
LOC_Os02g45890
LOC_Os02g46220
LOC_Os02g46340
LOC_Os02g46370
LOC_Os02g46610
LOC_Os02g46620
LOC_Os02g47450
LOC_Os02g47470
LOC_Os02g48094
LOC_Os02g48130
LOC_Os02g48160
LOC_Os02g48800
LOC_Os02g49520
LOC_Os02g49550
LOC_Os02g49920
LOC_Os02g50080
LOC_Os02g50130
LOC_Os02g50220
LOC_Os02g50300
LOC_Os02g50490
LOC_Os02g50540
LOC_Os02g50590
LOC_Os02g51010
LOC_Os02g52210
LOC_Os02g52220
LOC_Os02g52300
LOC_Os02g52590
LOC_Os02g52620
LOC_Os02g52630
LOC_Os02g52770
LOC_Os02g53180
LOC_Os02g53240
LOC_Os02g53250
LOC_Os02g53600
LOC_Os02g53910
LOC_Os02g54590
LOC_Os02g54640
LOC_Os02g54820
LOC_Os02g54980
LOC_Os02g55280
LOC_Os02g55430
LOC_Os02g55840
LOC_Os02g56010
LOC_Os02g56250
LOC_Os02g56310
LOC_Os02g56720
LOC_Os02g56750
LOC_Os02g56860
LOC_Os02g56970
LOC_Os02g57440
LOC_Os02g57530
LOC_Os02g58150
LOC_Os02g58520
LOC_Os02g58570
LOC_Os02g58620
LOC_Os03g01018
LOC_Os03g01280
LOC_Os03g02610
LOC_Os03g02762
LOC_Os03g03260
LOC_Os03g03270
LOC_Os03g03280
LOC_Os03g03410
LOC_Os03g03440
LOC_Os03g03790
LOC_Os03g03890
LOC_Os03g04580
LOC_Os03g04660
LOC_Os03g04710
LOC_Os03g05030
LOC_Os03g05630
LOC_Os03g05770
LOC_Os03g05910
LOC_Os03g05940
LOC_Os03g06200
LOC_Os03g06730
LOC_Os03g07530
LOC_Os03g07940
LOC_Os03g08080
LOC_Os03g08220
LOC_Os03g08360
LOC_Os03g08960
LOC_Os03g09300
LOC_Os03g09880
LOC_Os03g10030
LOC_Os03g10100
LOC_Os03g10140
LOC_Os03g10170
LOC_Os03g10770
LOC_Os03g10950
LOC_Os03g11250
LOC_Os03g11370
LOC_Os03g11390
LOC_Os03g12200
LOC_Os03g12250
LOC_Os03g12470
LOC_Os03g12890
LOC_Os03g13230
LOC_Os03g13300
LOC_Os03g13579
LOC_Os03g14050
LOC_Os03g14180
LOC_Os03g14370
LOC_Os03g14500
LOC_Os03g14710
LOC_Os03g14950
LOC_Os03g15090
LOC_Os03g15870
LOC_Os03g15910
LOC_Os03g16334
LOC_Os03g16430
LOC_Os03g16450
LOC_Os03g16480
LOC_Os03g16910
LOC_Os03g17000
LOC_Os03g17084
LOC_Os03g17300
LOC_Os03g17330
LOC_Os03g17350
LOC_Os03g17610
LOC_Os03g17850
LOC_Os03g17880
LOC_Os03g18150
LOC_Os03g18630
LOC_Os03g18640
LOC_Os03g18660
LOC_Os03g18870
LOC_Os03g19070
LOC_Os03g19260
LOC_Os03g19420
LOC_Os03g19452
LOC_Os03g19950
LOC_Os03g20010
LOC_Os03g20070
LOC_Os03g20210
LOC_Os03g20290
LOC_Os03g20590
LOC_Os03g20740
LOC_Os03g20760
LOC_Os03g20850
LOC_Os03g20940
LOC_Os03g21140
LOC_Os03g21780
LOC_Os03g21890
LOC_Os03g22140
LOC_Os03g22259
LOC_Os03g22750
LOC_Os03g22790
LOC_Os03g24030
LOC_Os03g24510
LOC_Os03g24590
LOC_Os03g24610
LOC_Os03g24720
LOC_Os03g24730
LOC_Os03g24930
LOC_Os03g25130
LOC_Os03g25310
LOC_Os03g25330
LOC_Os03g25450
LOC_Os03g25640
LOC_Os03g25680
LOC_Os03g25710
LOC_Os03g25950
LOC_Os03g26480
LOC_Os03g26820
LOC_Os03g26910
LOC_Os03g27370
LOC_Os03g27490
LOC_Os03g27850
LOC_Os03g28080
LOC_Os03g28130
LOC_Os03g28990
LOC_Os03g29360
LOC_Os03g29950
LOC_Os03g30120
LOC_Os03g30290
LOC_Os03g30780
LOC_Os03g30840
LOC_Os03g32420
LOC_Os03g35370
LOC_Os03g35920
LOC_Os03g36530
LOC_Os03g37080
LOC_Os03g38350
LOC_Os03g38640
LOC_Os03g39150
LOC_Os03g40700
LOC_Os03g41820
LOC_Os03g42120
LOC_Os03g43330
LOC_Os03g43710
LOC_Os03g44020
LOC_Os03g44380
LOC_Os03g44690
LOC_Os03g45230
LOC_Os03g45390
LOC_Os03g45800
LOC_Os03g46250
LOC_Os03g46350
LOC_Os03g46770
LOC_Os03g47210
LOC_Os03g47260
LOC_Os03g47470
LOC_Os03g47530
LOC_Os03g47749
LOC_Os03g47804
LOC_Os03g48520
LOC_Os03g48810
LOC_Os03g48890
LOC_Os03g49070
LOC_Os03g49170
LOC_Os03g49440
LOC_Os03g49790
LOC_Os03g49820
LOC_Os03g49830
LOC_Os03g49990
LOC_Os03g50050
LOC_Os03g50310
LOC_Os03g50644
LOC_Os03g51210
LOC_Os03g51580
LOC_Os03g51760
LOC_Os03g51840
LOC_Os03g51870
LOC_Os03g51990
LOC_Os03g52160
LOC_Os03g52500
LOC_Os03g52570
LOC_Os03g52620
LOC_Os03g52660
LOC_Os03g52680
LOC_Os03g52940
LOC_Os03g53020
LOC_Os03g53070
LOC_Os03g53450
LOC_Os03g53780
LOC_Os03g53790
LOC_Os03g53930
LOC_Os03g54070
LOC_Os03g54230
LOC_Os03g55040
LOC_Os03g55050
LOC_Os03g55070
LOC_Os03g55100
LOC_Os03g55200
LOC_Os03g55240
LOC_Os03g55260
LOC_Os03g55830
LOC_Os03g55980
LOC_Os03g56130
LOC_Os03g56430
LOC_Os03g57180
LOC_Os03g57190
LOC_Os03g57310
LOC_Os03g57320
LOC_Os03g57640
LOC_Os03g57670
LOC_Os03g57690
LOC_Os03g58100
LOC_Os03g58410
LOC_Os03g58580
LOC_Os03g58750
LOC_Os03g58790
LOC_Os03g58800
LOC_Os03g58980
LOC_Os03g59110
LOC_Os03g59300
LOC_Os03g60080
LOC_Os03g60500
LOC_Os03g61240
LOC_Os03g61280
LOC_Os03g61550
LOC_Os03g62020
LOC_Os03g62060
LOC_Os03g62070
LOC_Os03g62210
LOC_Os03g62230
LOC_Os03g62270
LOC_Os03g62370
LOC_Os03g63310
LOC_Os03g63910
LOC_Os03g63970
LOC_Os03g64050
LOC_Os03g64070
LOC_Os04g01674
LOC_Os04g01690
LOC_Os04g01930
LOC_Os04g02510
LOC_Os04g02620
LOC_Os04g02640
LOC_Os04g02850
LOC_Os04g05950
LOC_Os04g08190
LOC_Os04g08460
LOC_Os04g11200
LOC_Os04g11810
LOC_Os04g12150
LOC_Os04g13140
LOC_Os04g14200
LOC_Os04g14990
LOC_Os04g15670
LOC_Os04g18090
LOC_Os04g18380
LOC_Os04g20880
LOC_Os04g21590
LOC_Os04g21950
LOC_Os04g23140
LOC_Os04g23170
LOC_Os04g24140
LOC_Os04g24750
LOC_Os04g25490
LOC_Os04g25840
LOC_Os04g27820
LOC_Os04g29090
LOC_Os04g30290
LOC_Os04g30420
LOC_Os04g30830
LOC_Os04g31230
LOC_Os04g31290
LOC_Os04g31320
LOC_Os04g31330
LOC_Os04g31540
LOC_Os04g31640
LOC_Os04g31840
LOC_Os04g32010
LOC_Os04g32070
LOC_Os04g32110
LOC_Os04g32160
LOC_Os04g32260
LOC_Os04g32620
LOC_Os04g32870
LOC_Os04g33030
LOC_Os04g33390
LOC_Os04g33530
LOC_Os04g33870
LOC_Os04g34050
LOC_Os04g34140
LOC_Os04g34590
LOC_Os04g34910
LOC_Os04g35010
LOC_Os04g35130
LOC_Os04g35160
LOC_Os04g35230
LOC_Os04g35270
LOC_Os04g35810
LOC_Os04g36790
LOC_Os04g37550
LOC_Os04g37980
LOC_Os04g37990
LOC_Os04g38350
LOC_Os04g38390
LOC_Os04g38500
LOC_Os04g38930
LOC_Os04g38990
LOC_Os04g39050
LOC_Os04g39120
LOC_Os04g39650
LOC_Os04g39680
LOC_Os04g39890
LOC_Os04g40100
LOC_Os04g40770
LOC_Os04g40920
LOC_Os04g40960
LOC_Os04g41030
LOC_Os04g41710
LOC_Os04g41770
LOC_Os04g41875
LOC_Os04g41930
LOC_Os04g42020
LOC_Os04g42030
LOC_Os04g42040
LOC_Os04g42189
LOC_Os04g42240
LOC_Os04g43324
LOC_Os04g43810
LOC_Os04g43910
LOC_Os04g44440
LOC_Os04g45120
LOC_Os04g45140
LOC_Os04g45160
LOC_Os04g45290
LOC_Os04g45450
LOC_Os04g45650
LOC_Os04g45720
LOC_Os04g45940
LOC_Os04g46110
LOC_Os04g46170
LOC_Os04g46580
LOC_Os04g46860
LOC_Os04g47110
LOC_Os04g47770
LOC_Os04g47820
LOC_Os04g48290
LOC_Os04g48530
LOC_Os04g49410
LOC_Os04g49690
LOC_Os04g49739
LOC_Os04g50212
LOC_Os04g51290
LOC_Os04g51560
LOC_Os04g51990
LOC_Os04g52190
LOC_Os04g53150
LOC_Os04g53260
LOC_Os04g53300
LOC_Os04g53680
LOC_Os04g53780
LOC_Os04g53930
LOC_Os04g54400
LOC_Os04g54510
LOC_Os04g54570
LOC_Os04g55150
LOC_Os04g55490
LOC_Os04g55760
LOC_Os04g56130
LOC_Os04g56470
LOC_Os04g56620
LOC_Os04g57010
LOC_Os04g57130
LOC_Os04g57290
LOC_Os04g57770
LOC_Os04g57880
LOC_Os04g58200
LOC_Os04g58420
LOC_Os04g59450
LOC_Os04g59480
LOC_Os04g59610
LOC_Os05g01790
LOC_Os05g01940
LOC_Os05g02180
LOC_Os05g02450
LOC_Os05g03450
LOC_Os05g03620
LOC_Os05g03760
LOC_Os05g04160
LOC_Os05g04440
LOC_Os05g04450
LOC_Os05g04490
LOC_Os05g04540
LOC_Os05g04584
LOC_Os05g04690
LOC_Os05g04740
LOC_Os05g04830
LOC_Os05g05180
LOC_Os05g05640
LOC_Os05g05660
LOC_Os05g05680
LOC_Os05g05760
LOC_Os05g05820
LOC_Os05g06060
LOC_Os05g06070
LOC_Os05g06380
LOC_Os05g06940
LOC_Os05g07140
LOC_Os05g07170
LOC_Os05g07740
LOC_Os05g07810
LOC_Os05g07820
LOC_Os05g08530
LOC_Os05g08740
LOC_Os05g08850
LOC_Os05g08910
LOC_Os05g09020
LOC_Os05g09060
LOC_Os05g09160
LOC_Os05g10560
LOC_Os05g10650
LOC_Os05g10800
LOC_Os05g11250
LOC_Os05g11350
LOC_Os05g11510
LOC_Os05g11840
LOC_Os05g11860
LOC_Os05g11960
LOC_Os05g12130
LOC_Os05g12450
LOC_Os05g14310
LOC_Os05g14750
LOC_Os05g16230
LOC_Os05g18530
LOC_Os05g22300
LOC_Os05g23230
LOC_Os05g23398
LOC_Os05g23700
LOC_Os05g25220
LOC_Os05g25250
LOC_Os05g25260
LOC_Os05g25390
LOC_Os05g25480
LOC_Os05g25770
LOC_Os05g25860
LOC_Os05g27000
LOC_Os05g27570
LOC_Os05g27730
LOC_Os05g27760
LOC_Os05g27800
LOC_Os05g27820
LOC_Os05g28460
LOC_Os05g28720
LOC_Os05g28740
LOC_Os05g29740
LOC_Os05g29750
LOC_Os05g29790
LOC_Os05g30190
LOC_Os05g30580
LOC_Os05g31740
LOC_Os05g31760
LOC_Os05g31890
LOC_Os05g31970
LOC_Os05g32200
LOC_Os05g32840
LOC_Os05g32970
LOC_Os05g33350
LOC_Os05g33380
LOC_Os05g33500
LOC_Os05g33690
LOC_Os05g33700
LOC_Os05g33730
LOC_Os05g33830
LOC_Os05g33940
LOC_Os05g34020
LOC_Os05g34030
LOC_Os05g34830
LOC_Os05g34840
LOC_Os05g35260
LOC_Os05g35340
LOC_Os05g35580
LOC_Os05g35810
LOC_Os05g35820
LOC_Os05g36910
LOC_Os05g37250
LOC_Os05g37600
LOC_Os05g37640
LOC_Os05g37770
LOC_Os05g38000
LOC_Os05g38020
LOC_Os05g38320
LOC_Os05g38350
LOC_Os05g38500
LOC_Os05g38620
LOC_Os05g38740
LOC_Os05g39160
LOC_Os05g39180
LOC_Os05g39240
LOC_Os05g39250
LOC_Os05g39260
LOC_Os05g39300
LOC_Os05g39380
LOC_Os05g40030
LOC_Os05g40180
LOC_Os05g40430
LOC_Os05g41370
LOC_Os05g41440
LOC_Os05g41480
LOC_Os05g41490
LOC_Os05g42000
LOC_Os05g42040
LOC_Os05g42210
LOC_Os05g42250
LOC_Os05g43252
LOC_Os05g43760
LOC_Os05g44270
LOC_Os05g44400
LOC_Os05g44950
LOC_Os05g45030
LOC_Os05g45410
LOC_Os05g45510
LOC_Os05g46050
LOC_Os05g46060
LOC_Os05g46190
LOC_Os05g46920
LOC_Os05g47640
LOC_Os05g48350
LOC_Os05g48780
LOC_Os05g48950
LOC_Os05g49210
LOC_Os05g49310
LOC_Os05g49370
LOC_Os05g49684
LOC_Os05g49930
LOC_Os05g50290
LOC_Os05g50300
LOC_Os05g50470
LOC_Os05g50580
LOC_Os05g50600
LOC_Os05g50830
LOC_Os05g50920
LOC_Os05g50950
LOC_Os05g51070
LOC_Os05g51750
LOC_Os05g51810
LOC_Os05g51860
LOC_Os06g01180
LOC_Os06g01350
LOC_Os06g01820
LOC_Os06g01870
LOC_Os06g01934
LOC_Os06g02200
LOC_Os06g02400
LOC_Os06g03020
LOC_Os06g03070
LOC_Os06g03120
LOC_Os06g03520
LOC_Os06g03720
LOC_Os06g03740
LOC_Os06g04230
LOC_Os06g04430
LOC_Os06g04590
LOC_Os06g04620
LOC_Os06g04790
LOC_Os06g04870
LOC_Os06g04960
LOC_Os06g05050
LOC_Os06g05284
LOC_Os06g05310
LOC_Os06g05320
LOC_Os06g05340
LOC_Os06g05380
LOC_Os06g05600
LOC_Os06g05630
LOC_Os06g06910
LOC_Os06g07030
LOC_Os06g07360
LOC_Os06g07640
LOC_Os06g07800
LOC_Os06g08460
LOC_Os06g08580
LOC_Os06g08610
LOC_Os06g09180
LOC_Os06g09240
LOC_Os06g09310
LOC_Os06g09340
LOC_Os06g09860
LOC_Os06g10000
LOC_Os06g10109
LOC_Os06g10350
LOC_Os06g10850
LOC_Os06g10970
LOC_Os06g11150
LOC_Os06g11420
LOC_Os06g11720
LOC_Os06g12000
LOC_Os06g12230
LOC_Os06g12380
LOC_Os06g12410
LOC_Os06g12539
LOC_Os06g12660
LOC_Os06g13080
LOC_Os06g13090
LOC_Os06g13760
LOC_Os06g13870
LOC_Os06g14050
LOC_Os06g14650
LOC_Os06g14670
LOC_Os06g15020
LOC_Os06g15330
LOC_Os06g15560
LOC_Os06g15830
LOC_Os06g16200
LOC_Os06g16240
LOC_Os06g16440
LOC_Os06g16630
LOC_Os06g17120
LOC_Os06g17220
LOC_Os06g17480
LOC_Os06g18010
LOC_Os06g18020
LOC_Os06g18670
LOC_Os06g18910
LOC_Os06g18920
LOC_Os06g19250
LOC_Os06g19780
LOC_Os06g20140
LOC_Os06g20190
LOC_Os06g20200
LOC_Os06g20760
LOC_Os06g21550
LOC_Os06g21650
LOC_Os06g21820
LOC_Os06g21910
LOC_Os06g22100
LOC_Os06g22290
LOC_Os06g22960
LOC_Os06g22970
LOC_Os06g23114
LOC_Os06g23350
LOC_Os06g23650
LOC_Os06g26170
LOC_Os06g27560
LOC_Os06g27590
LOC_Os06g27850
LOC_Os06g27910
LOC_Os06g27980
LOC_Os06g28480
LOC_Os06g28670
LOC_Os06g28890
LOC_Os06g29450
LOC_Os06g30130
LOC_Os06g30450
LOC_Os06g31270
LOC_Os06g32610
LOC_Os06g32710
LOC_Os06g33090
LOC_Os06g33450
LOC_Os06g34400
LOC_Os06g34560
LOC_Os06g34830
LOC_Os06g35950
LOC_Os06g36270
LOC_Os06g36390
LOC_Os06g36450
LOC_Os06g36910
LOC_Os06g37010
LOC_Os06g37150
LOC_Os06g37570
LOC_Os06g37600
LOC_Os06g37700
LOC_Os06g38110
LOC_Os06g38190
LOC_Os06g38460
LOC_Os06g38550
LOC_Os06g39070
LOC_Os06g39270
LOC_Os06g39660
LOC_Os06g39780
LOC_Os06g39880
LOC_Os06g39970
LOC_Os06g40090
LOC_Os06g40190
LOC_Os06g40210
LOC_Os06g40320
LOC_Os06g40430
LOC_Os06g40440
LOC_Os06g40640
LOC_Os06g40700
LOC_Os06g40760
LOC_Os06g40780
LOC_Os06g41540
LOC_Os06g41770
LOC_Os06g41860
LOC_Os06g41980
LOC_Os06g42000
LOC_Os06g42470
LOC_Os06g42740
LOC_Os06g43030
LOC_Os06g43320
LOC_Os06g43370
LOC_Os06g43410
LOC_Os06g43510
LOC_Os06g43600
LOC_Os06g43960
LOC_Os06g44020
LOC_Os06g44040
LOC_Os06g44140
LOC_Os06g44260
LOC_Os06g44270
LOC_Os06g44760
LOC_Os06g44860
LOC_Os06g44920
LOC_Os06g45580
LOC_Os06g45990
LOC_Os06g46240
LOC_Os06g46680
LOC_Os06g47110
LOC_Os06g47150
LOC_Os06g47280
LOC_Os06g47520
LOC_Os06g47820
LOC_Os06g47980
LOC_Os06g48030
LOC_Os06g48190
LOC_Os06g48240
LOC_Os06g48330
LOC_Os06g48500
LOC_Os06g48560
LOC_Os06g48610
LOC_Os06g49150
LOC_Os06g49250
LOC_Os06g49520
LOC_Os06g49780
LOC_Os06g49860
LOC_Os06g49880
LOC_Os06g50400
LOC_Os06g50420
LOC_Os07g01070
LOC_Os07g01380
LOC_Os07g01620
LOC_Os07g01810
LOC_Os07g02100
LOC_Os07g02120
LOC_Os07g02280
LOC_Os07g02330
LOC_Os07g03090
LOC_Os07g03100
LOC_Os07g03120
LOC_Os07g03190
LOC_Os07g03960
LOC_Os07g05320
LOC_Os07g05420
LOC_Os07g05820
LOC_Os07g05900
LOC_Os07g05940
LOC_Os07g06080
LOC_Os07g06830
LOC_Os07g07210
LOC_Os07g07230
LOC_Os07g07320
LOC_Os07g07410
LOC_Os07g07420
LOC_Os07g07450
LOC_Os07g07510
LOC_Os07g07670
LOC_Os07g07920
LOC_Os07g08360
LOC_Os07g08510
LOC_Os07g09050
LOC_Os07g09370
LOC_Os07g09384
LOC_Os07g09420
LOC_Os07g09520
LOC_Os07g09530
LOC_Os07g10160
LOC_Os07g10170
LOC_Os07g10190
LOC_Os07g10240
LOC_Os07g10360
LOC_Os07g10620
LOC_Os07g10780
LOC_Os07g11050
LOC_Os07g11110
LOC_Os07g12320
LOC_Os07g12780
LOC_Os07g12920
LOC_Os07g13030
LOC_Os07g13370
LOC_Os07g13580
LOC_Os07g13780
LOC_Os07g13800
LOC_Os07g13810
LOC_Os07g13830
LOC_Os07g14070
LOC_Os07g14860
LOC_Os07g14930
LOC_Os07g15130
LOC_Os07g15320
LOC_Os07g16330
LOC_Os07g17010
LOC_Os07g17180
LOC_Os07g17250
LOC_Os07g17430
LOC_Os07g20310
LOC_Os07g22510
LOC_Os07g23430
LOC_Os07g23720
LOC_Os07g23800
LOC_Os07g23890
LOC_Os07g25800
LOC_Os07g26130
LOC_Os07g26870
LOC_Os07g28660
LOC_Os07g28990
LOC_Os07g29190
LOC_Os07g29380
LOC_Os07g29410
LOC_Os07g30760
LOC_Os07g30950
LOC_Os07g31430
LOC_Os07g32010
LOC_Os07g32020
LOC_Os07g32060
LOC_Os07g32120
LOC_Os07g32550
LOC_Os07g33390
LOC_Os07g33620
LOC_Os07g34060
LOC_Os07g34180
LOC_Os07g34570
LOC_Os07g34710
LOC_Os07g34830
LOC_Os07g34840
LOC_Os07g34850
LOC_Os07g34880
LOC_Os07g35620
LOC_Os07g35880
LOC_Os07g36500
LOC_Os07g36560
LOC_Os07g36690
LOC_Os07g37030
LOC_Os07g37060
LOC_Os07g37730
LOC_Os07g37830
LOC_Os07g37970
LOC_Os07g38090
LOC_Os07g38140
LOC_Os07g38440
LOC_Os07g38550
LOC_Os07g38840
LOC_Os07g39000
LOC_Os07g39100
LOC_Os07g39220
LOC_Os07g39520
LOC_Os07g39570
LOC_Os07g39620
LOC_Os07g39680
LOC_Os07g40080
LOC_Os07g40240
LOC_Os07g40880
LOC_Os07g40920
LOC_Os07g41050
LOC_Os07g41240
LOC_Os07g41410
LOC_Os07g41460
LOC_Os07g41820
LOC_Os07g42200
LOC_Os07g42220
LOC_Os07g42250
LOC_Os07g42590
LOC_Os07g42740
LOC_Os07g42790
LOC_Os07g42970
LOC_Os07g43370
LOC_Os07g43400
LOC_Os07g43450
LOC_Os07g43810
LOC_Os07g43820
LOC_Os07g43925
LOC_Os07g44000
LOC_Os07g44200
LOC_Os07g44410
LOC_Os07g44430
LOC_Os07g44590
LOC_Os07g46070
LOC_Os07g46380
LOC_Os07g46480
LOC_Os07g46830
LOC_Os07g46840
LOC_Os07g46852
LOC_Os07g46870
LOC_Os07g46930
LOC_Os07g46950
LOC_Os07g46980
LOC_Os07g47620
LOC_Os07g47840
LOC_Os07g48040
LOC_Os07g48090
LOC_Os07g48460
LOC_Os07g48610
LOC_Os07g49000
LOC_Os07g49100
LOC_Os08g01160
LOC_Os08g01190
LOC_Os08g02120
LOC_Os08g02220
LOC_Os08g02300
LOC_Os08g02450
LOC_Os08g02580
LOC_Os08g03260
LOC_Os08g03300
LOC_Os08g03310
LOC_Os08g03490
LOC_Os08g03510
LOC_Os08g03530
LOC_Os08g04010
LOC_Os08g04160
LOC_Os08g04770
LOC_Os08g04800
LOC_Os08g05480
LOC_Os08g05620
LOC_Os08g06640
LOC_Os08g08070
LOC_Os08g08205
LOC_Os08g08250
LOC_Os08g08440
LOC_Os08g09340
LOC_Os08g10280
LOC_Os08g13010
LOC_Os08g13460
LOC_Os08g14364
LOC_Os08g14920
LOC_Os08g15180
LOC_Os08g15190
LOC_Os08g15450
LOC_Os08g15540
LOC_Os08g15710
LOC_Os08g16260
LOC_Os08g16430
LOC_Os08g16630
LOC_Os08g17320
LOC_Os08g17500
LOC_Os08g18060
LOC_Os08g19150
LOC_Os08g19160
LOC_Os08g19210
LOC_Os08g19240
LOC_Os08g19680
LOC_Os08g20400
LOC_Os08g20580
LOC_Os08g20730
LOC_Os08g23460
LOC_Os08g23740
LOC_Os08g25780
LOC_Os08g26860
LOC_Os08g27100
LOC_Os08g28880
LOC_Os08g29160
LOC_Os08g29200
LOC_Os08g29660
LOC_Os08g29750
LOC_Os08g30410
LOC_Os08g30520
LOC_Os08g31070
LOC_Os08g31090
LOC_Os08g31200
LOC_Os08g31580
LOC_Os08g31660
LOC_Os08g31700
LOC_Os08g31850
LOC_Os08g31900
LOC_Os08g32060
LOC_Os08g32070
LOC_Os08g32460
LOC_Os08g32520
LOC_Os08g32720
LOC_Os08g32970
LOC_Os08g33260
LOC_Os08g33800
LOC_Os08g34000
LOC_Os08g34040
LOC_Os08g34120
LOC_Os08g34170
LOC_Os08g35070
LOC_Os08g35110
LOC_Os08g35240
LOC_Os08g35470
LOC_Os08g35500
LOC_Os08g35730
LOC_Os08g35990
LOC_Os08g36110
LOC_Os08g36250
LOC_Os08g36310
LOC_Os08g36590
LOC_Os08g36910
LOC_Os08g37040
LOC_Os08g37090
LOC_Os08g37115
LOC_Os08g37130
LOC_Os08g37270
LOC_Os08g37290
LOC_Os08g38130
LOC_Os08g38220
LOC_Os08g38340
LOC_Os08g38360
LOC_Os08g38400
LOC_Os08g39190
LOC_Os08g39430
LOC_Os08g39460
LOC_Os08g39590
LOC_Os08g39610
LOC_Os08g39630
LOC_Os08g39694
LOC_Os08g39730
LOC_Os08g40160
LOC_Os08g40280
LOC_Os08g41370
LOC_Os08g41820
LOC_Os08g42550
LOC_Os08g43490
LOC_Os08g43530
LOC_Os08g44270
LOC_Os08g44590
LOC_Os08g44780
LOC_Os08g45000
LOC_Os08g45030
LOC_Os08g45100
LOC_Os09g02150
LOC_Os09g02420
LOC_Os09g02540
LOC_Os09g02770
LOC_Os09g04490
LOC_Os09g06940
LOC_Os09g07630
LOC_Os09g08580
LOC_Os09g08610
LOC_Os09g08700
LOC_Os09g09520
LOC_Os09g10780
LOC_Os09g12510
LOC_Os09g12530
LOC_Os09g12590
LOC_Os09g13470
LOC_Os09g13680
LOC_Os09g15560
LOC_Os09g15639
LOC_Os09g15670
LOC_Os09g16010
LOC_Os09g16510
LOC_Os09g16920
LOC_Os09g19980
LOC_Os09g20150
LOC_Os09g20350
LOC_Os09g20460
LOC_Os09g20540
LOC_Os09g20579
LOC_Os09g20730
LOC_Os09g20870
LOC_Os09g20970
LOC_Os09g21120
LOC_Os09g21130
LOC_Os09g21180
LOC_Os09g21260
LOC_Os09g23550
LOC_Os09g23560
LOC_Os09g23640
LOC_Os09g24580
LOC_Os09g25000
LOC_Os09g25190
LOC_Os09g25570
LOC_Os09g25600
LOC_Os09g25740
LOC_Os09g25800
LOC_Os09g25910
LOC_Os09g26490
LOC_Os09g26500
LOC_Os09g26820
LOC_Os09g26890
LOC_Os09g26960
LOC_Os09g27320
LOC_Os09g27350
LOC_Os09g27590
LOC_Os09g27620
LOC_Os09g28480
LOC_Os09g28620
LOC_Os09g28720
LOC_Os09g29200
LOC_Os09g29440
LOC_Os09g29570
LOC_Os09g29910
LOC_Os09g30190
LOC_Os09g30498
LOC_Os09g30506
LOC_Os09g31100
LOC_Os09g31130
LOC_Os09g31300
LOC_Os09g31462
LOC_Os09g32370
LOC_Os09g32470
LOC_Os09g32590
LOC_Os09g32620
LOC_Os09g32890
LOC_Os09g34200
LOC_Os09g34250
LOC_Os09g35760
LOC_Os09g35900
LOC_Os09g36080
LOC_Os09g36560
LOC_Os09g36910
LOC_Os09g36930
LOC_Os09g38070
LOC_Os09g38360
LOC_Os09g38390
LOC_Os09g38570
LOC_Os09g38850
LOC_Os09g39560
LOC_Os09g39760
LOC_Os09g39940
LOC_Os10g01100
LOC_Os10g01340
LOC_Os10g01680
LOC_Os10g01690
LOC_Os10g01700
LOC_Os10g01920
LOC_Os10g02380
LOC_Os10g03320
LOC_Os10g03360
LOC_Os10g03420
LOC_Os10g04630
LOC_Os10g05088
LOC_Os10g05200
LOC_Os10g05240
LOC_Os10g05450
LOC_Os10g05580
LOC_Os10g05660
LOC_Os10g05770
LOC_Os10g05820
LOC_Os10g06560
LOC_Os10g06680
LOC_Os10g07004
LOC_Os10g07080
LOC_Os10g08050
LOC_Os10g08220
LOC_Os10g09000
LOC_Os10g10700
LOC_Os10g10860
LOC_Os10g14011
LOC_Os10g17260
LOC_Os10g18150
LOC_Os10g18370
LOC_Os10g21090
LOC_Os10g21100
LOC_Os10g21110
LOC_Os10g21800
LOC_Os10g22100
LOC_Os10g22600
LOC_Os10g23050
LOC_Os10g23060
LOC_Os10g23090
LOC_Os10g23820
LOC_Os10g24970
LOC_Os10g25310
LOC_Os10g25380
LOC_Os10g25400
LOC_Os10g25450
LOC_Os10g25620
LOC_Os10g25930
LOC_Os10g26500
LOC_Os10g27330
LOC_Os10g27390
LOC_Os10g28210
LOC_Os10g28860
LOC_Os10g29120
LOC_Os10g29220
LOC_Os10g29320
LOC_Os10g29440
LOC_Os10g29700
LOC_Os10g30080
LOC_Os10g30140
LOC_Os10g30162
LOC_Os10g30200
LOC_Os10g30450
LOC_Os10g30530
LOC_Os10g30540
LOC_Os10g30590
LOC_Os10g31050
LOC_Os10g31810
LOC_Os10g32810
LOC_Os10g33170
LOC_Os10g33240
LOC_Os10g33440
LOC_Os10g33990
LOC_Os10g34440
LOC_Os10g34490
LOC_Os10g34720
LOC_Os10g34760
LOC_Os10g34840
LOC_Os10g35360
LOC_Os10g35500
LOC_Os10g35630
LOC_Os10g35950
LOC_Os10g36180
LOC_Os10g36190
LOC_Os10g36400
LOC_Os10g37034
LOC_Os10g37540
LOC_Os10g37680
LOC_Os10g37710
LOC_Os10g37850
LOC_Os10g37920
LOC_Os10g38020
LOC_Os10g38050
LOC_Os10g38160
LOC_Os10g38489
LOC_Os10g38630
LOC_Os10g38820
LOC_Os10g38880
LOC_Os10g38900
LOC_Os10g38960
LOC_Os10g39140
LOC_Os10g39350
LOC_Os10g39430
LOC_Os10g39640
LOC_Os10g39710
LOC_Os10g39870
LOC_Os10g40070
LOC_Os10g40360
LOC_Os10g40559
LOC_Os10g40810
LOC_Os10g40950
LOC_Os10g41230
LOC_Os10g41330
LOC_Os10g41420
LOC_Os10g41460
LOC_Os10g42280
LOC_Os10g42430
LOC_Os10g42960
LOC_Os11g01210
LOC_Os11g03110
LOC_Os11g03690
LOC_Os11g04290
LOC_Os11g04350
LOC_Os11g04400
LOC_Os11g05280
LOC_Os11g05350
LOC_Os11g05614
LOC_Os11g05640
LOC_Os11g05690
LOC_Os11g05770
LOC_Os11g06090
LOC_Os11g06440
LOC_Os11g07090
LOC_Os11g07290
LOC_Os11g07570
LOC_Os11g08440
LOC_Os11g08445
LOC_Os11g08480
LOC_Os11g09190
LOC_Os11g09230
LOC_Os11g09740
LOC_Os11g09800
LOC_Os11g09840
LOC_Os11g09880
LOC_Os11g10040
LOC_Os11g11270
LOC_Os11g11480
LOC_Os11g12420
LOC_Os11g12460
LOC_Os11g13710
LOC_Os11g13720
LOC_Os11g13820
LOC_Os11g14120
LOC_Os11g14130
LOC_Os11g14440
LOC_Os11g15570
LOC_Os11g17930
LOC_Os11g17940
LOC_Os11g19149
LOC_Os11g19210
LOC_Os11g19240
LOC_Os11g19490
LOC_Os11g25020
LOC_Os11g25040
LOC_Os11g25530
LOC_Os11g25610
LOC_Os11g25780
LOC_Os11g25860
LOC_Os11g26630
LOC_Os11g27020
LOC_Os11g27110
LOC_Os11g27370
LOC_Os11g27490
LOC_Os11g28610
LOC_Os11g29400
LOC_Os11g29680
LOC_Os11g29710
LOC_Os11g30430
LOC_Os11g30810
LOC_Os11g30910
LOC_Os11g30950
LOC_Os11g31850
LOC_Os11g32090
LOC_Os11g32950
LOC_Os11g33220
LOC_Os11g33250
LOC_Os11g34090
LOC_Os11g35330
LOC_Os11g36010
LOC_Os11g36570
LOC_Os11g36660
LOC_Os11g36760
LOC_Os11g37490
LOC_Os11g37810
LOC_Os11g38100
LOC_Os11g38120
LOC_Os11g38280
LOC_Os11g38380
LOC_Os11g38390
LOC_Os11g38860
LOC_Os11g39290
LOC_Os11g39640
LOC_Os11g39820
LOC_Os11g40270
LOC_Os11g40480
LOC_Os11g40490
LOC_Os11g40550
LOC_Os11g40674
LOC_Os11g40760
LOC_Os11g41170
LOC_Os11g41560
LOC_Os11g42100
LOC_Os11g42370
LOC_Os11g42450
LOC_Os11g43340
LOC_Os11g44550
LOC_Os11g44890
LOC_Os11g44920
LOC_Os11g45150
LOC_Os11g45390
LOC_Os11g45400
LOC_Os11g45820
LOC_Os11g45990
LOC_Os11g46000
LOC_Os11g46050
LOC_Os11g47350
LOC_Os11g47640
LOC_Os11g47790
LOC_Os11g47900
LOC_Os11g48080
LOC_Os11g48110
LOC_Os12g01210
LOC_Os12g01820
LOC_Os12g02350
LOC_Os12g02630
LOC_Os12g02840
LOC_Os12g02870
LOC_Os12g03420
LOC_Os12g03450
LOC_Os12g04130
LOC_Os12g04140
LOC_Os12g04150
LOC_Os12g04200
LOC_Os12g05360
LOC_Os12g05770
LOC_Os12g05990
LOC_Os12g06140
LOC_Os12g06150
LOC_Os12g06410
LOC_Os12g06780
LOC_Os12g06990
LOC_Os12g07120
LOC_Os12g07280
LOC_Os12g07480
LOC_Os12g08090
LOC_Os12g08720
LOC_Os12g08790
LOC_Os12g09080
LOC_Os12g09190
LOC_Os12g10184
LOC_Os12g10660
LOC_Os12g11790
LOC_Os12g12934
LOC_Os12g13140
LOC_Os12g13280
LOC_Os12g13400
LOC_Os12g13640
LOC_Os12g13790
LOC_Os12g15450
LOC_Os12g15520
LOC_Os12g16670
LOC_Os12g16770
LOC_Os12g22270
LOC_Os12g23200
LOC_Os12g23330
LOC_Os12g24040
LOC_Os12g24320
LOC_Os12g24500
LOC_Os12g24530
LOC_Os12g25210
LOC_Os12g27560
LOC_Os12g27750
LOC_Os12g27790
LOC_Os12g27810
LOC_Os12g28090
LOC_Os12g28260
LOC_Os12g29330
LOC_Os12g29620
LOC_Os12g30500
LOC_Os12g30570
LOC_Os12g30920
LOC_Os12g31290
LOC_Os12g31430
LOC_Os12g33090
LOC_Os12g33770
LOC_Os12g34300
LOC_Os12g34320
LOC_Os12g34340
LOC_Os12g34360
LOC_Os12g34440
LOC_Os12g35364
LOC_Os12g35580
LOC_Os12g35890
LOC_Os12g36000
LOC_Os12g36070
LOC_Os12g37600
LOC_Os12g37650
LOC_Os12g39080
LOC_Os12g39210
LOC_Os12g39880
LOC_Os12g40710
LOC_Os12g41540
LOC_Os12g41630
LOC_Os12g41850
LOC_Os12g43880
LOC_Os01g01150
LOC_Os01g01570
LOC_Os01g02830
LOC_Os01g02960
LOC_Os01g03030
LOC_Os01g03710
LOC_Os01g04490
LOC_Os01g05530
LOC_Os01g07390
LOC_Os01g07400
LOC_Os01g08580
LOC_Os01g09252
LOC_Os01g09570
LOC_Os01g11860
LOC_Os01g11880
LOC_Os01g11940
LOC_Os01g12280
LOC_Os01g12950
LOC_Os01g14870
LOC_Os01g15120
LOC_Os01g15490
LOC_Os01g15580
LOC_Os01g15860
LOC_Os01g16180
LOC_Os01g16714
LOC_Os01g18320
LOC_Os01g18584
LOC_Os01g18850
LOC_Os01g18880
LOC_Os01g19870
LOC_Os01g21990
LOC_Os01g23970
LOC_Os01g24950
LOC_Os01g26370
LOC_Os01g28540
LOC_Os01g32080
LOC_Os01g32880
LOC_Os01g35040
LOC_Os01g37560
LOC_Os01g37760
LOC_Os01g37920
LOC_Os01g38970
LOC_Os01g39060
LOC_Os01g39250
LOC_Os01g40094
LOC_Os01g40370
LOC_Os01g41220
LOC_Os01g41640
LOC_Os01g41650
LOC_Os01g42080
LOC_Os01g42830
LOC_Os01g44050
LOC_Os01g44220
LOC_Os01g46580
LOC_Os01g46810
LOC_Os01g47256
LOC_Os01g47420
LOC_Os01g48190
LOC_Os01g48790
LOC_Os01g49510
LOC_Os01g50050
LOC_Os01g50160
LOC_Os01g50450
LOC_Os01g51190
LOC_Os01g51890
LOC_Os01g52500
LOC_Os01g52640
LOC_Os01g54010
LOC_Os01g54850
LOC_Os01g55030
LOC_Os01g56200
LOC_Os01g56670
LOC_Os01g56890
LOC_Os01g57073
LOC_Os01g58194
LOC_Os01g58459
LOC_Os01g58790
LOC_Os01g59320
LOC_Os01g59480
LOC_Os01g60190
LOC_Os01g60230
LOC_Os01g60270
LOC_Os01g62650
LOC_Os01g63270
LOC_Os01g64250
LOC_Os01g64560
LOC_Os01g65410
LOC_Os01g65890
LOC_Os01g67480
LOC_Os01g67970
LOC_Os01g68020
LOC_Os01g69230
LOC_Os01g72250
LOC_Os01g73680
LOC_Os02g02270
LOC_Os02g02920
LOC_Os02g02950
[truncated: 630 more rows]

## Sheet: WTCP H2AZ decrease TSS
WTCP_dec_TSS			No significantly enriched GO terms
LOC_Os01g03820
LOC_Os01g04470
LOC_Os01g04570
LOC_Os01g05400
LOC_Os01g05610
LOC_Os01g06350
LOC_Os01g06380
LOC_Os01g06454
LOC_Os01g06560
LOC_Os01g06740
LOC_Os01g06940
LOC_Os01g06960
LOC_Os01g06980
LOC_Os01g07060
LOC_Os01g07450
LOC_Os01g07660
LOC_Os01g07670
LOC_Os01g07950
LOC_Os01g08100
LOC_Os01g08280
LOC_Os01g08310
LOC_Os01g08560
LOC_Os01g08570
LOC_Os01g08580
LOC_Os01g09150
LOC_Os01g09260
LOC_Os01g09330
LOC_Os01g09830
LOC_Os01g11070
LOC_Os01g11260
LOC_Os01g11470
LOC_Os01g12490
LOC_Os01g12660
LOC_Os01g12760
LOC_Os01g13020
LOC_Os01g13024
LOC_Os01g13830
LOC_Os01g14020
LOC_Os01g14170
LOC_Os01g14514
LOC_Os01g14926
LOC_Os01g15510
LOC_Os01g15770
LOC_Os01g16200
LOC_Os01g16340
LOC_Os01g16470
LOC_Os01g16910
LOC_Os01g17320
LOC_Os01g17420
LOC_Os01g17430
LOC_Os01g18440
LOC_Os01g18880
LOC_Os01g19130
LOC_Os01g19410
LOC_Os01g20100
LOC_Os01g21520
LOC_Os01g21585
LOC_Os01g22540
LOC_Os01g23580
LOC_Os01g23740
LOC_Os01g24690
LOC_Os01g24720
LOC_Os01g25300
LOC_Os01g26250
LOC_Os01g27650
LOC_Os01g27750
LOC_Os01g28540
LOC_Os01g29280
LOC_Os01g29330
LOC_Os01g31210
LOC_Os01g31690
LOC_Os01g32140
LOC_Os01g32150
LOC_Os01g32670
LOC_Os01g32730
LOC_Os01g32840
LOC_Os01g34560
LOC_Os01g34680
LOC_Os01g35610
LOC_Os01g36229
LOC_Os01g37100
LOC_Os01g37690
LOC_Os01g39150
LOC_Os01g39220
LOC_Os01g39350
LOC_Os01g40180
LOC_Os01g40550
LOC_Os01g40640
LOC_Os01g40840
LOC_Os01g41170
LOC_Os01g41310
LOC_Os01g41410
LOC_Os01g41420
LOC_Os01g41710
LOC_Os01g42730
LOC_Os01g42810
LOC_Os01g43290
LOC_Os01g43400
LOC_Os01g43500
LOC_Os01g43860
LOC_Os01g44030
LOC_Os01g44390
LOC_Os01g45110
LOC_Os01g45250
LOC_Os01g45350
LOC_Os01g45420
LOC_Os01g45439
LOC_Os01g45659
LOC_Os01g45730
LOC_Os01g46080
LOC_Os01g46169
LOC_Os01g46290
LOC_Os01g46760
LOC_Os01g47610
LOC_Os01g48800
LOC_Os01g49750
LOC_Os01g50420
LOC_Os01g50570
LOC_Os01g50750
LOC_Os01g51040
LOC_Os01g51280
LOC_Os01g51500
LOC_Os01g51940
LOC_Os01g52200
LOC_Os01g52540
LOC_Os01g53040
LOC_Os01g53330
LOC_Os01g53550
LOC_Os01g53580
LOC_Os01g54480
LOC_Os01g54540
LOC_Os01g54870
LOC_Os01g55000
LOC_Os01g55270
LOC_Os01g55330
LOC_Os01g55640
LOC_Os01g56390
LOC_Os01g56764
LOC_Os01g57050
LOC_Os01g57066
LOC_Os01g57770
LOC_Os01g57840
LOC_Os01g58459
LOC_Os01g58670
LOC_Os01g59480
LOC_Os01g60450
LOC_Os01g60690
LOC_Os01g60760
LOC_Os01g60810
LOC_Os01g61540
LOC_Os01g61670
LOC_Os01g61690
LOC_Os01g61730
LOC_Os01g61930
LOC_Os01g62130
LOC_Os01g62244
LOC_Os01g62630
LOC_Os01g62890
LOC_Os01g63230
LOC_Os01g63250
LOC_Os01g63260
LOC_Os01g63500
LOC_Os01g64130
LOC_Os01g64360
LOC_Os01g65169
LOC_Os01g65200
LOC_Os01g65510
LOC_Os01g65700
LOC_Os01g65710
LOC_Os01g66340
LOC_Os01g66350
LOC_Os01g66600
LOC_Os01g66990
LOC_Os01g67980
LOC_Os01g68179
LOC_Os01g68390
LOC_Os01g68545
LOC_Os01g68770
LOC_Os01g69090
LOC_Os01g69279
LOC_Os01g69850
LOC_Os01g69870
LOC_Os01g70010
LOC_Os01g70160
LOC_Os01g70640
LOC_Os01g70650
LOC_Os01g71070
LOC_Os01g71624
LOC_Os01g71710
LOC_Os01g72205
LOC_Os01g72690
LOC_Os01g73230
LOC_Os01g73280
LOC_Os01g73514
LOC_Os01g73530
LOC_Os01g74360
LOC_Os01g74620
LOC_Os02g01070
LOC_Os02g01810
LOC_Os02g02310
LOC_Os02g03190
LOC_Os02g03230
LOC_Os02g03490
LOC_Os02g03510
LOC_Os02g03610
LOC_Os02g03980
LOC_Os02g04220
LOC_Os02g05880
LOC_Os02g06330
LOC_Os02g06980
LOC_Os02g07040
LOC_Os02g07120
LOC_Os02g07180
LOC_Os02g07260
LOC_Os02g07320
LOC_Os02g08260
LOC_Os02g08320
LOC_Os02g08420
LOC_Os02g09080
LOC_Os02g09220
LOC_Os02g09260
LOC_Os02g09330
LOC_Os02g09580
LOC_Os02g10100
LOC_Os02g10780
LOC_Os02g10800
LOC_Os02g12080
LOC_Os02g12550
LOC_Os02g13300
LOC_Os02g13460
LOC_Os02g13600
LOC_Os02g14180
LOC_Os02g14570
LOC_Os02g14850
LOC_Os02g15130
LOC_Os02g15290
LOC_Os02g15750
LOC_Os02g16040
LOC_Os02g16230
LOC_Os02g16630
LOC_Os02g16809
LOC_Os02g16880
LOC_Os02g17210
LOC_Os02g18690
LOC_Os02g18710
LOC_Os02g18770
LOC_Os02g19890
LOC_Os02g20530
LOC_Os02g20970
LOC_Os02g21640
LOC_Os02g23939
LOC_Os02g26580
LOC_Os02g26600
LOC_Os02g26720
LOC_Os02g26770
LOC_Os02g26814
LOC_Os02g26840
LOC_Os02g27490
LOC_Os02g28280
LOC_Os02g29020
LOC_Os02g29090
LOC_Os02g31074
LOC_Os02g32020
LOC_Os02g32970
LOC_Os02g33390
LOC_Os02g33640
LOC_Os02g33700
LOC_Os02g33740
LOC_Os02g35110
LOC_Os02g35240
LOC_Os02g35700
LOC_Os02g35730
LOC_Os02g35740
LOC_Os02g35950
LOC_Os02g36340
LOC_Os02g36530
LOC_Os02g36570
LOC_Os02g36710
LOC_Os02g36880
LOC_Os02g37490
LOC_Os02g37694
LOC_Os02g38080
LOC_Os02g38386
LOC_Os02g39380
LOC_Os02g39510
LOC_Os02g39640
LOC_Os02g39840
LOC_Os02g40630
LOC_Os02g40720
LOC_Os02g40840
LOC_Os02g42470
LOC_Os02g43090
LOC_Os02g43170
LOC_Os02g43220
LOC_Os02g43290
LOC_Os02g43330
LOC_Os02g43380
LOC_Os02g44770
LOC_Os02g45120
LOC_Os02g45540
LOC_Os02g45560
LOC_Os02g46150
LOC_Os02g46180
LOC_Os02g46290
LOC_Os02g46400
LOC_Os02g46500
LOC_Os02g47330
LOC_Os02g47980
LOC_Os02g48122
LOC_Os02g48140
LOC_Os02g48460
LOC_Os02g48800
LOC_Os02g48964
LOC_Os02g49160
LOC_Os02g49350
LOC_Os02g49590
LOC_Os02g49740
LOC_Os02g49870
LOC_Os02g50050
LOC_Os02g50130
LOC_Os02g50780
LOC_Os02g51080
LOC_Os02g51130
LOC_Os02g51370
LOC_Os02g52030
LOC_Os02g52280
LOC_Os02g53060
LOC_Os02g53230
LOC_Os02g53420
LOC_Os02g53730
LOC_Os02g53810
LOC_Os02g54240
LOC_Os02g54290
LOC_Os02g54370
LOC_Os02g54550
LOC_Os02g55910
LOC_Os02g55950
LOC_Os02g56810
LOC_Os02g57210
LOC_Os02g57590
LOC_Os03g01620
LOC_Os03g01740
LOC_Os03g01990
LOC_Os03g02640
LOC_Os03g02700
LOC_Os03g03390
LOC_Os03g03600
LOC_Os03g04030
LOC_Os03g04210
LOC_Os03g04610
LOC_Os03g05100
LOC_Os03g05280
LOC_Os03g05610
LOC_Os03g06000
LOC_Os03g06040
LOC_Os03g06570
LOC_Os03g06720
LOC_Os03g06760
LOC_Os03g06835
LOC_Os03g07150
LOC_Os03g07720
LOC_Os03g07830
LOC_Os03g07950
LOC_Os03g08100
LOC_Os03g08830
LOC_Os03g08930
LOC_Os03g08970
LOC_Os03g09820
LOC_Os03g10240
LOC_Os03g10820
LOC_Os03g10870
LOC_Os03g11170
LOC_Os03g11930
LOC_Os03g12130
LOC_Os03g12560
LOC_Os03g13020
LOC_Os03g13970
LOC_Os03g14790
LOC_Os03g15770
LOC_Os03g16290
LOC_Os03g16860
LOC_Os03g16890
LOC_Os03g17780
LOC_Os03g18250
LOC_Os03g19059
LOC_Os03g20230
LOC_Os03g20260
LOC_Os03g20650
LOC_Os03g20670
LOC_Os03g20750
LOC_Os03g21040
LOC_Os03g21690
LOC_Os03g21750
LOC_Os03g22230
LOC_Os03g22240
LOC_Os03g22340
LOC_Os03g22870
LOC_Os03g23040
LOC_Os03g24250
LOC_Os03g24430
LOC_Os03g24530
LOC_Os03g25220
LOC_Os03g25400
LOC_Os03g26310
LOC_Os03g26800
LOC_Os03g27250
LOC_Os03g27450
LOC_Os03g27550
LOC_Os03g28190
LOC_Os03g29180
LOC_Os03g29184
LOC_Os03g29810
LOC_Os03g29930
LOC_Os03g30220
LOC_Os03g30590
LOC_Os03g30870
LOC_Os03g31300
LOC_Os03g31480
LOC_Os03g31690
LOC_Os03g31740
LOC_Os03g32499
LOC_Os03g36160
LOC_Os03g37010
LOC_Os03g37520
LOC_Os03g38860
LOC_Os03g41070
LOC_Os03g41330
LOC_Os03g42110
LOC_Os03g42230
LOC_Os03g42440
LOC_Os03g43910
LOC_Os03g44050
LOC_Os03g44190
LOC_Os03g44750
LOC_Os03g46052
LOC_Os03g46325
LOC_Os03g46340
LOC_Os03g46454
LOC_Os03g47860
LOC_Os03g47970
LOC_Os03g48060
LOC_Os03g49570
LOC_Os03g49600
LOC_Os03g49700
LOC_Os03g50230
LOC_Os03g50364
LOC_Os03g50570
LOC_Os03g51980
LOC_Os03g52120
LOC_Os03g52410
LOC_Os03g52650
LOC_Os03g53690
LOC_Os03g53900
LOC_Os03g54170
LOC_Os03g55030
LOC_Os03g55510
LOC_Os03g56160
LOC_Os03g56300
LOC_Os03g56660
LOC_Os03g57620
LOC_Os03g57770
LOC_Os03g58204
LOC_Os03g58850
LOC_Os03g59160
LOC_Os03g59540
LOC_Os03g59870
LOC_Os03g59880
LOC_Os03g60100
LOC_Os03g60380
LOC_Os03g60740
LOC_Os03g61090
LOC_Os03g61600
LOC_Os03g61720
LOC_Os03g61890
LOC_Os03g62250
LOC_Os03g62300
LOC_Os03g62330
LOC_Os03g63090
LOC_Os03g63290
LOC_Os03g64415
LOC_Os04g01660
LOC_Os04g03520
LOC_Os04g03830
LOC_Os04g08350
LOC_Os04g10160
LOC_Os04g13040
LOC_Os04g16980
LOC_Os04g18830
LOC_Os04g18950
LOC_Os04g19800
LOC_Os04g21320
LOC_Os04g21570
LOC_Os04g22340
LOC_Os04g23319
LOC_Os04g23440
LOC_Os04g24200
LOC_Os04g25800
LOC_Os04g27410
LOC_Os04g27990
LOC_Os04g28250
LOC_Os04g28280
LOC_Os04g28410
LOC_Os04g28780
LOC_Os04g28805
LOC_Os04g28850
LOC_Os04g29210
LOC_Os04g29920
LOC_Os04g30020
LOC_Os04g30420
LOC_Os04g31120
LOC_Os04g31484
LOC_Os04g31570
LOC_Os04g32320
LOC_Os04g32790
LOC_Os04g33260
LOC_Os04g33640
LOC_Os04g33830
LOC_Os04g33885
LOC_Os04g33990
LOC_Os04g34450
LOC_Os04g34550
LOC_Os04g34630
LOC_Os04g35680
LOC_Os04g36640
LOC_Os04g37510
LOC_Os04g37660
LOC_Os04g37940
LOC_Os04g37970
LOC_Os04g38230
LOC_Os04g38890
LOC_Os04g40030
LOC_Os04g40140
LOC_Os04g40530
LOC_Os04g40650
LOC_Os04g41140
LOC_Os04g41830
LOC_Os04g42120
LOC_Os04g42430
LOC_Os04g42451
LOC_Os04g43120
LOC_Os04g44230
LOC_Os04g44354
LOC_Os04g44460
LOC_Os04g44760
LOC_Os04g45750
LOC_Os04g45920
LOC_Os04g45930
LOC_Os04g46000
LOC_Os04g46730
LOC_Os04g46740
LOC_Os04g46810
LOC_Os04g47840
LOC_Os04g48130
LOC_Os04g48270
LOC_Os04g48280
LOC_Os04g48350
LOC_Os04g48720
LOC_Os04g48750
LOC_Os04g49060
LOC_Os04g49210
LOC_Os04g49730
LOC_Os04g50930
LOC_Os04g51620
LOC_Os04g51650
LOC_Os04g52690
LOC_Os04g52710
LOC_Os04g52980
LOC_Os04g53430
LOC_Os04g53710
LOC_Os04g54090
LOC_Os04g54180
LOC_Os04g54420
LOC_Os04g54490
LOC_Os04g54570
LOC_Os04g54730
LOC_Os04g55280
LOC_Os04g55920
LOC_Os04g56220
LOC_Os04g56920
LOC_Os04g57150
LOC_Os04g57340
LOC_Os04g57860
LOC_Os04g58555
LOC_Os04g58580
LOC_Os04g58820
LOC_Os04g58850
LOC_Os04g59560
LOC_Os05g01370
LOC_Os05g01540
LOC_Os05g02880
LOC_Os05g04660
LOC_Os05g05290
LOC_Os05g05346
LOC_Os05g05690
LOC_Os05g06080
LOC_Os05g07030
LOC_Os05g07140
LOC_Os05g07470
LOC_Os05g07720
LOC_Os05g08980
LOC_Os05g09640
LOC_Os05g09724
LOC_Os05g10590
LOC_Os05g10930
LOC_Os05g11010
LOC_Os05g12440
LOC_Os05g12490
LOC_Os05g12710
LOC_Os05g13340
LOC_Os05g13804
LOC_Os05g14030
LOC_Os05g15160
LOC_Os05g16250
LOC_Os05g22930
LOC_Os05g23450
LOC_Os05g25030
LOC_Os05g25390
LOC_Os05g25650
LOC_Os05g25930
LOC_Os05g26040
LOC_Os05g26070
LOC_Os05g27550
LOC_Os05g29920
LOC_Os05g30220
LOC_Os05g30770
LOC_Os05g31160
LOC_Os05g32170
LOC_Os05g32640
LOC_Os05g33290
LOC_Os05g33300
LOC_Os05g34460
LOC_Os05g34640
LOC_Os05g35080
LOC_Os05g35930
LOC_Os05g36330
LOC_Os05g36970
LOC_Os05g37000
LOC_Os05g37390
LOC_Os05g37480
LOC_Os05g37720
LOC_Os05g38010
LOC_Os05g38390
LOC_Os05g39870
LOC_Os05g39930
LOC_Os05g39990
LOC_Os05g40540
LOC_Os05g40710
LOC_Os05g41000
LOC_Os05g41300
LOC_Os05g41760
LOC_Os05g42080
LOC_Os05g42160
LOC_Os05g42290
LOC_Os05g43230
LOC_Os05g43650
LOC_Os05g44540
LOC_Os05g44770
LOC_Os05g44792
LOC_Os05g44910
LOC_Os05g45490
LOC_Os05g46020
LOC_Os05g46150
LOC_Os05g46610
LOC_Os05g46840
LOC_Os05g47750
LOC_Os05g47960
LOC_Os05g48020
LOC_Os05g48230
LOC_Os05g48630
LOC_Os05g50700
LOC_Os05g50780
LOC_Os05g50980
LOC_Os05g51900
LOC_Os06g01220
LOC_Os06g01260
LOC_Os06g01400
LOC_Os06g01934
LOC_Os06g02010
LOC_Os06g02054
LOC_Os06g02270
LOC_Os06g02840
LOC_Os06g02930
LOC_Os06g02940
LOC_Os06g04040
LOC_Os06g04440
LOC_Os06g05200
LOC_Os06g05209
LOC_Os06g05540
LOC_Os06g05650
LOC_Os06g05820
LOC_Os06g05970
LOC_Os06g06000
LOC_Os06g06410
LOC_Os06g06720
LOC_Os06g07430
LOC_Os06g07830
LOC_Os06g08300
LOC_Os06g08340
LOC_Os06g08350
LOC_Os06g08880
LOC_Os06g08920
LOC_Os06g09190
LOC_Os06g09380
LOC_Os06g09390
LOC_Os06g09980
LOC_Os06g10030
LOC_Os06g10340
LOC_Os06g10710
LOC_Os06g10890
LOC_Os06g11060
LOC_Os06g11930
LOC_Os06g12455
LOC_Os06g12890
LOC_Os06g13190
LOC_Os06g13330
LOC_Os06g13690
LOC_Os06g14040
LOC_Os06g14060
LOC_Os06g14870
LOC_Os06g16060
LOC_Os06g16270
LOC_Os06g16280
LOC_Os06g16410
LOC_Os06g17450
LOC_Os06g19460
LOC_Os06g19480
LOC_Os06g20130
LOC_Os06g21410
LOC_Os06g22490
LOC_Os06g22690
LOC_Os06g23114
LOC_Os06g23380
LOC_Os06g23390
LOC_Os06g24490
LOC_Os06g25940
LOC_Os06g27800
LOC_Os06g28720
LOC_Os06g28820
LOC_Os06g29290
LOC_Os06g29844
LOC_Os06g30030
LOC_Os06g30179
LOC_Os06g30330
LOC_Os06g30920
LOC_Os06g30940
LOC_Os06g30950
LOC_Os06g32310
LOC_Os06g34550
LOC_Os06g34620
LOC_Os06g34640
LOC_Os06g34860
LOC_Os06g34970
LOC_Os06g37330
LOC_Os06g37440
LOC_Os06g39344
LOC_Os06g39370
LOC_Os06g39600
LOC_Os06g39800
LOC_Os06g40500
LOC_Os06g41384
LOC_Os06g41390
LOC_Os06g41650
LOC_Os06g41670
LOC_Os06g41810
LOC_Os06g41940
LOC_Os06g42205
LOC_Os06g42990
LOC_Os06g43010
LOC_Os06g43140
LOC_Os06g43384
LOC_Os06g43420
LOC_Os06g43820
LOC_Os06g43980
LOC_Os06g44160
LOC_Os06g44840
LOC_Os06g45050
LOC_Os06g45240
LOC_Os06g45280
LOC_Os06g45510
LOC_Os06g45680
LOC_Os06g45770
LOC_Os06g46540
LOC_Os06g46550
LOC_Os06g46820
LOC_Os06g46840
LOC_Os06g46980
LOC_Os06g47120
LOC_Os06g47770
LOC_Os06g48850
LOC_Os06g48880
LOC_Os06g49240
LOC_Os06g49440
LOC_Os06g49970
LOC_Os06g50590
LOC_Os06g51070
LOC_Os06g51100
LOC_Os07g01130
LOC_Os07g01520
LOC_Os07g01600
LOC_Os07g01770
LOC_Os07g01800
LOC_Os07g02840
LOC_Os07g03580
LOC_Os07g03600
LOC_Os07g04160
LOC_Os07g04230
LOC_Os07g04830
LOC_Os07g05000
LOC_Os07g05710
LOC_Os07g06560
LOC_Os07g06990
LOC_Os07g07800
LOC_Os07g07910
LOC_Os07g08190
LOC_Os07g09120
LOC_Os07g09160
LOC_Os07g10139
LOC_Os07g10370
LOC_Os07g10400
LOC_Os07g10410
LOC_Os07g10560
LOC_Os07g10880
LOC_Os07g11550
LOC_Os07g11739
LOC_Os07g11870
LOC_Os07g11890
LOC_Os07g12210
LOC_Os07g13090
LOC_Os07g13634
LOC_Os07g14090
LOC_Os07g14630
LOC_Os07g15490
LOC_Os07g17160
LOC_Os07g18120
LOC_Os07g18540
LOC_Os07g19080
LOC_Os07g20150
LOC_Os07g22460
LOC_Os07g22534
LOC_Os07g23190
LOC_Os07g23570
LOC_Os07g23944
LOC_Os07g24150
LOC_Os07g25370
LOC_Os07g26170
LOC_Os07g26730
LOC_Os07g27359
LOC_Os07g27450
LOC_Os07g29630
LOC_Os07g29970
LOC_Os07g30860
LOC_Os07g31410
LOC_Os07g32460
LOC_Os07g33070
LOC_Os07g33230
LOC_Os07g33600
LOC_Os07g34240
LOC_Os07g34290
LOC_Os07g34630
LOC_Os07g35190
LOC_Os07g36040
LOC_Os07g36090
LOC_Os07g36700
LOC_Os07g37550
LOC_Os07g38130
LOC_Os07g39470
LOC_Os07g40000
LOC_Os07g40870
LOC_Os07g40910
LOC_Os07g41370
LOC_Os07g41730
LOC_Os07g41960
LOC_Os07g42080
LOC_Os07g42410
LOC_Os07g42890
LOC_Os07g42960
LOC_Os07g44100
LOC_Os07g44370
LOC_Os07g44499
LOC_Os07g44550
LOC_Os07g44880
LOC_Os07g46210
LOC_Os07g46390
LOC_Os07g46420
LOC_Os07g46760
LOC_Os07g46800
LOC_Os07g46940
LOC_Os07g47090
LOC_Os07g47810
LOC_Os07g49114
LOC_Os08g01110
LOC_Os08g01380
LOC_Os08g01450
LOC_Os08g02430
LOC_Os08g03370
LOC_Os08g03480
LOC_Os08g03640
LOC_Os08g04000
LOC_Os08g04370
LOC_Os08g04840
LOC_Os08g04920
LOC_Os08g06210
LOC_Os08g07180
LOC_Os08g07260
LOC_Os08g07300
LOC_Os08g07670
LOC_Os08g08750
LOC_Os08g09210
LOC_Os08g09590
LOC_Os08g09790
LOC_Os08g10270
LOC_Os08g10612
LOC_Os08g10620
LOC_Os08g12410
LOC_Os08g12600
LOC_Os08g13740
LOC_Os08g14220
LOC_Os08g16030
LOC_Os08g18890
LOC_Os08g18894
LOC_Os08g20644
LOC_Os08g23140
LOC_Os08g23170
LOC_Os08g25030
LOC_Os08g26270
LOC_Os08g27030
LOC_Os08g27690
LOC_Os08g28700
LOC_Os08g28730
LOC_Os08g28850
LOC_Os08g29320
LOC_Os08g29370
LOC_Os08g31080
LOC_Os08g31460
LOC_Os08g31750
LOC_Os08g32350
LOC_Os08g32390
LOC_Os08g32540
LOC_Os08g33620
LOC_Os08g34320
LOC_Os08g34400
LOC_Os08g35010
LOC_Os08g35100
LOC_Os08g35430
LOC_Os08g35570
LOC_Os08g36050
LOC_Os08g37700
LOC_Os08g38140
LOC_Os08g38210
LOC_Os08g38490
LOC_Os08g39320
LOC_Os08g41770
LOC_Os08g42540
LOC_Os08g42630
LOC_Os08g42890
LOC_Os08g43960
LOC_Os08g44080
LOC_Os08g44220
LOC_Os08g44460
LOC_Os08g44680
LOC_Os08g44820
LOC_Os08g45120
LOC_Os09g01160
LOC_Os09g01590
LOC_Os09g02650
LOC_Os09g03690
LOC_Os09g04220
LOC_Os09g06499
LOC_Os09g07290
LOC_Os09g09550
LOC_Os09g10750
LOC_Os09g11020
LOC_Os09g11120
LOC_Os09g11170
LOC_Os09g11250
LOC_Os09g13530
LOC_Os09g15050
LOC_Os09g15810
LOC_Os09g16130
LOC_Os09g16240
LOC_Os09g16280
LOC_Os09g17870
LOC_Os09g17910
LOC_Os09g18450
LOC_Os09g21110
LOC_Os09g21720
LOC_Os09g23334
LOC_Os09g23740
LOC_Os09g24500
LOC_Os09g24580
LOC_Os09g25290
LOC_Os09g26180
LOC_Os09g26310
LOC_Os09g26380
LOC_Os09g26590
LOC_Os09g27100
LOC_Os09g27220
LOC_Os09g27270
LOC_Os09g27380
LOC_Os09g27430
LOC_Os09g27830
LOC_Os09g27910
LOC_Os09g27940
LOC_Os09g28400
LOC_Os09g28530
LOC_Os09g28580
LOC_Os09g28750
LOC_Os09g29239
LOC_Os09g29470
LOC_Os09g29710
LOC_Os09g30050
LOC_Os09g30130
LOC_Os09g31000
LOC_Os09g32610
LOC_Os09g33670
LOC_Os09g33700
LOC_Os09g35010
LOC_Os09g35030
LOC_Os09g35570
LOC_Os09g35850
LOC_Os09g35920
LOC_Os09g36120
LOC_Os09g36400
LOC_Os09g37120
LOC_Os09g37770
LOC_Os09g37890
LOC_Os09g38470
LOC_Os09g38840
LOC_Os09g39320
LOC_Os09g39380
LOC_Os09g39930
LOC_Os10g02350
LOC_Os10g02830
LOC_Os10g04030
LOC_Os10g04620
LOC_Os10g05820
LOC_Os10g05840
LOC_Os10g05860
LOC_Os10g07114
LOC_Os10g08754
LOC_Os10g09110
LOC_Os10g09190
LOC_Os10g09684
LOC_Os10g09760
LOC_Os10g10050
LOC_Os10g10310
LOC_Os10g11370
LOC_Os10g12050
LOC_Os10g14814
LOC_Os10g17660
LOC_Os10g18070
LOC_Os10g18410
LOC_Os10g18890
LOC_Os10g20160
LOC_Os10g21560
LOC_Os10g21790
LOC_Os10g22330
LOC_Os10g22410
LOC_Os10g22680
LOC_Os10g22960
LOC_Os10g24010
LOC_Os10g28170
LOC_Os10g28320
LOC_Os10g28590
LOC_Os10g28870
LOC_Os10g29060
LOC_Os10g29120
LOC_Os10g29150
LOC_Os10g29680
LOC_Os10g30040
LOC_Os10g30860
LOC_Os10g31170
LOC_Os10g31650
LOC_Os10g33410
LOC_Os10g33980
LOC_Os10g34614
LOC_Os10g34740
LOC_Os10g34770
LOC_Os10g34940
LOC_Os10g35300
LOC_Os10g35436
LOC_Os10g35630
LOC_Os10g35800
LOC_Os10g35810
LOC_Os10g37070
LOC_Os10g37100
LOC_Os10g37520
LOC_Os10g37700
LOC_Os10g37710
LOC_Os10g37740
LOC_Os10g38350
LOC_Os10g38360
LOC_Os10g39260
LOC_Os10g39320
LOC_Os10g39600
LOC_Os10g39640
LOC_Os10g39830
LOC_Os10g40120
LOC_Os10g40420
LOC_Os10g40820
LOC_Os10g41224
LOC_Os10g41640
LOC_Os10g41970
LOC_Os10g42390
LOC_Os11g01400
LOC_Os11g01490
LOC_Os11g02180
LOC_Os11g02320
LOC_Os11g02450
LOC_Os11g02660
LOC_Os11g03050
LOC_Os11g03860
LOC_Os11g04520
LOC_Os11g04560
LOC_Os11g04690
LOC_Os11g04890
LOC_Os11g04894
LOC_Os11g04990
LOC_Os11g05100
LOC_Os11g05510
LOC_Os11g05990
LOC_Os11g06420
LOC_Os11g06650
LOC_Os11g06750
LOC_Os11g07290
LOC_Os11g07540
LOC_Os11g07550
LOC_Os11g07980
LOC_Os11g08170
LOC_Os11g08250
LOC_Os11g08260
LOC_Os11g08445
LOC_Os11g09680
LOC_Os11g10530
LOC_Os11g10800
LOC_Os11g10850
LOC_Os11g11500
LOC_Os11g11890
LOC_Os11g13400
LOC_Os11g14060
LOC_Os11g14940
LOC_Os11g15470
LOC_Os11g15624
LOC_Os11g16410
LOC_Os11g16780
LOC_Os11g16960
LOC_Os11g17340
LOC_Os11g17790
LOC_Os11g18750
LOC_Os11g19700
LOC_Os11g24484
LOC_Os11g24610
LOC_Os11g24824
LOC_Os11g24900
LOC_Os11g25060
LOC_Os11g25770
LOC_Os11g26130
LOC_Os11g26340
LOC_Os11g26795
LOC_Os11g27550
LOC_Os11g27799
LOC_Os11g27980
LOC_Os11g29030
LOC_Os11g29900
LOC_Os11g29920
LOC_Os11g30290
LOC_Os11g31900
LOC_Os11g32310
LOC_Os11g32360
LOC_Os11g32610
LOC_Os11g34090
LOC_Os11g34940
LOC_Os11g35340
LOC_Os11g35420
LOC_Os11g35660
LOC_Os11g37140
LOC_Os11g37270
LOC_Os11g39760
LOC_Os11g39800
LOC_Os11g39960
LOC_Os11g41550
LOC_Os11g41950
LOC_Os11g42050
LOC_Os11g42700
LOC_Os11g44460
LOC_Os11g44520
LOC_Os11g45210
LOC_Os11g47370
LOC_Os11g47500
LOC_Os11g47570
LOC_Os11g47574
LOC_Os11g47600
LOC_Os11g47860
LOC_Os12g03110
LOC_Os12g03390
LOC_Os12g03490
LOC_Os12g04260
LOC_Os12g04630
LOC_Os12g04660
LOC_Os12g04740
LOC_Os12g04750
LOC_Os12g05270
LOC_Os12g05580
LOC_Os12g05980
LOC_Os12g06610
LOC_Os12g07760
LOC_Os12g07874
LOC_Os12g07970
LOC_Os12g07990
LOC_Os12g08130
LOC_Os12g08230
LOC_Os12g09120
LOC_Os12g10170
LOC_Os12g10930
LOC_Os12g11620
LOC_Os12g11680
LOC_Os12g12010
LOC_Os12g12290
LOC_Os12g12950
LOC_Os12g13410
LOC_Os12g13560
LOC_Os12g13810
LOC_Os12g13910
LOC_Os12g14830
LOC_Os12g16010
LOC_Os12g16220
LOC_Os12g16360
LOC_Os12g17490
LOC_Os12g17804
LOC_Os12g19280
LOC_Os12g20150
LOC_Os12g21850
LOC_Os12g22660
LOC_Os12g22940
LOC_Os12g23820
LOC_Os12g24130
LOC_Os12g24420
LOC_Os12g24580
LOC_Os12g25110
LOC_Os12g26530
LOC_Os12g27950
LOC_Os12g28520
LOC_Os12g29605
LOC_Os12g31540
LOC_Os12g31710
LOC_Os12g32400
LOC_Os12g34310
LOC_Os12g36840
LOC_Os12g36870
LOC_Os12g37070
LOC_Os12g37770
LOC_Os12g37790
LOC_Os12g37850
LOC_Os12g38130
LOC_Os12g38140
LOC_Os12g38370
LOC_Os12g38560
LOC_Os12g40290
LOC_Os12g40950
LOC_Os12g41220
LOC_Os12g41890
LOC_Os12g43450
LOC_Os12g43770

## Sheet: WTCP H2AZ decrease GB
WTCP_dec_GB			GO term	Ontology	Description	Number in input list	Number in BG/Ref	p-value	FDR
LOC_Os01g01030			GO:0006629	P	lipid metabolic process	58	991	0.0017	0.039
LOC_Os01g01115			GO:0008152	P	metabolic process	594	14183	0.0015	0.039
LOC_Os01g01360			GO:0009606	P	tropism	11	84	0.00079	0.039
LOC_Os01g01890			GO:0019825	F	oxygen binding	33	345	5.6e-06	0.00013
LOC_Os01g03549			GO:0003824	F	catalytic activity	445	9920	3.6e-05	0.00042
LOC_Os01g04160			GO:0016740	F	transferase activity	188	3913	0.00097	0.0075
LOC_Os01g04560			GO:0005215	F	transporter activity	79	1457	0.0021	0.012
LOC_Os01g05170			GO:0030528	F	transcription regulator activity	90	1773	0.0061	0.023
LOC_Os01g05180			GO:0003700	F	transcription factor activity	90	1773	0.0061	0.023
LOC_Os01g05220			GO:0030312	C	external encapsulating structure	61	953	0.00016	0.0035
LOC_Os01g05340			GO:0005618	C	cell wall	60	943	0.0002	0.0035
LOC_Os01g07770
LOC_Os01g08170
LOC_Os01g08810
LOC_Os01g09100
LOC_Os01g10740
LOC_Os01g11460
LOC_Os01g11670
LOC_Os01g11700
LOC_Os01g12020
LOC_Os01g12100
LOC_Os01g12680
LOC_Os01g12750
LOC_Os01g13690
LOC_Os01g13830
LOC_Os01g15390
LOC_Os01g15910
LOC_Os01g15990
LOC_Os01g16120
LOC_Os01g16230
LOC_Os01g16400
LOC_Os01g16450
LOC_Os01g16610
LOC_Os01g16950
LOC_Os01g17040
LOC_Os01g17300
LOC_Os01g17420
LOC_Os01g18130
LOC_Os01g19280
LOC_Os01g19330
LOC_Os01g19750
LOC_Os01g20780
LOC_Os01g20850
LOC_Os01g21034
LOC_Os01g21070
LOC_Os01g21590
LOC_Os01g22640
LOC_Os01g22680
LOC_Os01g22710
LOC_Os01g23580
LOC_Os01g23600
LOC_Os01g23710
LOC_Os01g23750
LOC_Os01g24030
LOC_Os01g24350
LOC_Os01g24790
LOC_Os01g25100
LOC_Os01g25250
LOC_Os01g25540
LOC_Os01g27600
LOC_Os01g28520
LOC_Os01g31050
LOC_Os01g32770
LOC_Os01g33360
LOC_Os01g36970
LOC_Os01g38520
LOC_Os01g39350
LOC_Os01g39480
LOC_Os01g39970
LOC_Os01g40180
LOC_Os01g40260
LOC_Os01g40430
LOC_Os01g41050
LOC_Os01g41270
LOC_Os01g41290
LOC_Os01g41370
LOC_Os01g41430
LOC_Os01g41790
LOC_Os01g42320
LOC_Os01g42760
LOC_Os01g42960
LOC_Os01g43280
LOC_Os01g43950
LOC_Os01g44069
LOC_Os01g44090
LOC_Os01g45090
LOC_Os01g45450
LOC_Os01g46290
LOC_Os01g46340
LOC_Os01g48610
LOC_Os01g48660
LOC_Os01g49240
LOC_Os01g50000
LOC_Os01g50580
LOC_Os01g51400
LOC_Os01g51570
LOC_Os01g51790
LOC_Os01g52710
LOC_Os01g53220
LOC_Os01g53370
LOC_Os01g53390
LOC_Os01g53590
LOC_Os01g53760
LOC_Os01g53860
LOC_Os01g53980
LOC_Os01g54090
LOC_Os01g54210
LOC_Os01g54470
LOC_Os01g54570
LOC_Os01g55110
LOC_Os01g55720
LOC_Os01g56764
LOC_Os01g56840
LOC_Os01g56850
LOC_Os01g57100
LOC_Os01g57530
LOC_Os01g57610
LOC_Os01g57735
LOC_Os01g58950
LOC_Os01g58960
LOC_Os01g58970
LOC_Os01g58990
LOC_Os01g59020
LOC_Os01g60420
LOC_Os01g60930
LOC_Os01g61380
LOC_Os01g61680
LOC_Os01g61940
LOC_Os01g62170
LOC_Os01g62660
LOC_Os01g62690
LOC_Os01g63540
LOC_Os01g64410
LOC_Os01g64840
LOC_Os01g64850
LOC_Os01g65060
LOC_Os01g65110
LOC_Os01g65169
LOC_Os01g65190
LOC_Os01g65480
LOC_Os01g65500
LOC_Os01g66040
LOC_Os01g66620
LOC_Os01g66690
LOC_Os01g67090
LOC_Os01g67100
LOC_Os01g67950
LOC_Os01g68420
LOC_Os01g69010
LOC_Os01g69140
LOC_Os01g69190
LOC_Os01g71380
LOC_Os01g71780
LOC_Os01g72710
LOC_Os01g72930
LOC_Os01g73220
LOC_Os01g73630
LOC_Os02g01210
LOC_Os02g02000
LOC_Os02g02170
LOC_Os02g02730
LOC_Os02g03294
LOC_Os02g03550
LOC_Os02g04610
LOC_Os02g05190
LOC_Os02g06860
LOC_Os02g07810
LOC_Os02g08170
LOC_Os02g09270
LOC_Os02g09290
LOC_Os02g09320
LOC_Os02g09540
LOC_Os02g09820
LOC_Os02g10140
LOC_Os02g10360
LOC_Os02g12460
LOC_Os02g12680
LOC_Os02g14170
LOC_Os02g14590
LOC_Os02g15000
LOC_Os02g15050
LOC_Os02g15120
LOC_Os02g15340
LOC_Os02g16760
LOC_Os02g17170
LOC_Os02g17240
LOC_Os02g18490
LOC_Os02g18750
LOC_Os02g18990
LOC_Os02g19450
LOC_Os02g21070
LOC_Os02g21700
LOC_Os02g26160
LOC_Os02g27140
LOC_Os02g28220
LOC_Os02g28970
LOC_Os02g29250
LOC_Os02g30690
LOC_Os02g31920
LOC_Os02g32180
LOC_Os02g32950
LOC_Os02g33120
LOC_Os02g33380
LOC_Os02g33640
LOC_Os02g35530
LOC_Os02g35710
LOC_Os02g36030
LOC_Os02g36110
LOC_Os02g36320
LOC_Os02g36749
LOC_Os02g36810
LOC_Os02g37290
LOC_Os02g37440
LOC_Os02g38120
LOC_Os02g38260
LOC_Os02g39230
LOC_Os02g40550
LOC_Os02g40710
LOC_Os02g40730
LOC_Os02g41580
LOC_Os02g41610
LOC_Os02g41710
LOC_Os02g41990
LOC_Os02g43700
LOC_Os02g44590
LOC_Os02g44850
LOC_Os02g44880
LOC_Os02g45420
LOC_Os02g45570
LOC_Os02g45610
LOC_Os02g45830
LOC_Os02g46190
LOC_Os02g46560
LOC_Os02g46740
LOC_Os02g47640
LOC_Os02g48170
LOC_Os02g48210
LOC_Os02g48770
LOC_Os02g50250
LOC_Os02g50740
LOC_Os02g50770
LOC_Os02g51450
LOC_Os02g52150
LOC_Os02g53400
LOC_Os02g53450
LOC_Os02g53840
LOC_Os02g53850
LOC_Os02g53950
LOC_Os02g54050
LOC_Os02g54560
LOC_Os02g54890
LOC_Os02g55400
LOC_Os02g56930
LOC_Os02g57720
LOC_Os02g57810
LOC_Os03g01290
LOC_Os03g01980
LOC_Os03g02514
LOC_Os03g03490
LOC_Os03g03800
LOC_Os03g04770
LOC_Os03g04840
LOC_Os03g04870
LOC_Os03g05060
LOC_Os03g05110
LOC_Os03g05900
LOC_Os03g08114
LOC_Os03g08380
LOC_Os03g08410
LOC_Os03g08470
LOC_Os03g08840
LOC_Os03g10420
LOC_Os03g10680
LOC_Os03g10980
LOC_Os03g11020
LOC_Os03g11350
LOC_Os03g11930
LOC_Os03g11950
LOC_Os03g12170
LOC_Os03g14170
LOC_Os03g14820
LOC_Os03g14910
LOC_Os03g14915
LOC_Os03g15320
LOC_Os03g15440
LOC_Os03g15630
LOC_Os03g15680
LOC_Os03g16170
LOC_Os03g16350
LOC_Os03g16500
LOC_Os03g16760
LOC_Os03g16860
LOC_Os03g16940
LOC_Os03g17040
LOC_Os03g18110
LOC_Os03g19010
LOC_Os03g19290
LOC_Os03g19470
LOC_Os03g19990
LOC_Os03g20120
LOC_Os03g21130
LOC_Os03g21160
LOC_Os03g22130
LOC_Os03g22560
LOC_Os03g22820
LOC_Os03g22990
LOC_Os03g24820
LOC_Os03g25240
LOC_Os03g25470
LOC_Os03g25990
LOC_Os03g26530
LOC_Os03g27110
LOC_Os03g27610
LOC_Os03g27980
LOC_Os03g28090
LOC_Os03g28389
LOC_Os03g29194
LOC_Os03g29920
LOC_Os03g31630
LOC_Os03g32314
LOC_Os03g32490
LOC_Os03g32642
LOC_Os03g33520
LOC_Os03g39040
LOC_Os03g39690
LOC_Os03g40390
LOC_Os03g40540
LOC_Os03g40770
LOC_Os03g40900
LOC_Os03g41290
LOC_Os03g41339
LOC_Os03g42230
LOC_Os03g42790
LOC_Os03g42850
LOC_Os03g43580
LOC_Os03g44250
LOC_Os03g44440
LOC_Os03g44750
LOC_Os03g44880
LOC_Os03g45370
LOC_Os03g47010
LOC_Os03g48060
LOC_Os03g48270
LOC_Os03g48560
LOC_Os03g48904
LOC_Os03g49132
LOC_Os03g49350
LOC_Os03g49550
LOC_Os03g50030
LOC_Os03g50250
LOC_Os03g50590
LOC_Os03g50820
LOC_Os03g51240
LOC_Os03g51330
LOC_Os03g52860
LOC_Os03g53000
LOC_Os03g53060
LOC_Os03g53410
LOC_Os03g53860
LOC_Os03g55590
LOC_Os03g55990
LOC_Os03g56000
LOC_Os03g56010
LOC_Os03g56050
LOC_Os03g56510
LOC_Os03g56830
LOC_Os03g59670
LOC_Os03g59990
LOC_Os03g60960
LOC_Os03g61270
LOC_Os03g61720
LOC_Os03g62010
LOC_Os03g62120
LOC_Os03g63900
LOC_Os04g01740
LOC_Os04g01960
LOC_Os04g02060
LOC_Os04g02690
LOC_Os04g03740
LOC_Os04g04070
LOC_Os04g04330
LOC_Os04g04980
LOC_Os04g07110
LOC_Os04g08060
LOC_Os04g19140
LOC_Os04g19750
LOC_Os04g19920
LOC_Os04g25370
LOC_Os04g27410
LOC_Os04g28280
LOC_Os04g28300
LOC_Os04g28870
LOC_Os04g30750
LOC_Os04g32210
LOC_Os04g32220
LOC_Os04g32980
LOC_Os04g33140
LOC_Os04g33370
LOC_Os04g33920
LOC_Os04g34570
LOC_Os04g37430
LOC_Os04g38220
LOC_Os04g38540
LOC_Os04g38720
LOC_Os04g39520
LOC_Os04g40120
LOC_Os04g40570
LOC_Os04g41120
LOC_Os04g41280
LOC_Os04g41750
LOC_Os04g42130
LOC_Os04g42520
LOC_Os04g43519
LOC_Os04g43560
LOC_Os04g44470
LOC_Os04g44650
LOC_Os04g44850
LOC_Os04g45060
LOC_Os04g46240
LOC_Os04g46330
LOC_Os04g46384
LOC_Os04g46650
LOC_Os04g46660
LOC_Os04g46670
LOC_Os04g47150
LOC_Os04g47320
LOC_Os04g47720
LOC_Os04g48400
LOC_Os04g48480
LOC_Os04g48490
LOC_Os04g48510
LOC_Os04g48760
LOC_Os04g48830
LOC_Os04g49500
LOC_Os04g49680
LOC_Os04g51260
LOC_Os04g51620
LOC_Os04g52164
LOC_Os04g52280
LOC_Os04g52320
LOC_Os04g52420
LOC_Os04g52770
LOC_Os04g52950
LOC_Os04g53390
LOC_Os04g53600
LOC_Os04g53998
LOC_Os04g54600
LOC_Os04g54850
LOC_Os04g54860
LOC_Os04g56090
LOC_Os04g56309
LOC_Os04g56330
LOC_Os04g56560
LOC_Os04g57090
LOC_Os04g57340
LOC_Os04g57430
LOC_Os04g58080
LOC_Os04g58220
LOC_Os04g58400
LOC_Os04g58810
LOC_Os04g58840
LOC_Os04g59140
LOC_Os04g59330
LOC_Os04g59520
LOC_Os05g02240
LOC_Os05g02970
LOC_Os05g03520
LOC_Os05g03830
LOC_Os05g04240
LOC_Os05g04470
LOC_Os05g04600
LOC_Os05g04710
LOC_Os05g05270
LOC_Os05g05490
LOC_Os05g05690
LOC_Os05g06120
LOC_Os05g07626
LOC_Os05g07720
LOC_Os05g08820
LOC_Os05g08900
LOC_Os05g09520
LOC_Os05g09728
LOC_Os05g11070
LOC_Os05g11180
LOC_Os05g11190
LOC_Os05g11470
LOC_Os05g12630
LOC_Os05g12640
LOC_Os05g13560
LOC_Os05g13680
LOC_Os05g16460
LOC_Os05g18950
LOC_Os05g19030
LOC_Os05g25150
LOC_Os05g25620
LOC_Os05g27304
LOC_Os05g27540
LOC_Os05g28150
LOC_Os05g28470
LOC_Os05g29974
LOC_Os05g30630
LOC_Os05g30700
LOC_Os05g31670
LOC_Os05g32070
LOC_Os05g32140
LOC_Os05g32760
LOC_Os05g33080
LOC_Os05g33410
LOC_Os05g33420
LOC_Os05g33430
LOC_Os05g33580
LOC_Os05g34000
LOC_Os05g35050
LOC_Os05g35444
LOC_Os05g35830
LOC_Os05g37520
LOC_Os05g37710
LOC_Os05g37800
LOC_Os05g38280
LOC_Os05g38720
LOC_Os05g38790
LOC_Os05g39170
LOC_Os05g39200
LOC_Os05g39210
LOC_Os05g39320
LOC_Os05g39590
LOC_Os05g39600
LOC_Os05g39800
LOC_Os05g40050
LOC_Os05g40580
LOC_Os05g41390
LOC_Os05g41420
LOC_Os05g41590
LOC_Os05g42020
LOC_Os05g42060
LOC_Os05g42180
LOC_Os05g42220
LOC_Os05g43690
LOC_Os05g43870
LOC_Os05g45090
LOC_Os05g45390
LOC_Os05g46180
LOC_Os05g47490
LOC_Os05g47580
LOC_Os05g48270
LOC_Os05g49490
LOC_Os05g49530
LOC_Os05g50000
LOC_Os05g50310
LOC_Os05g51080
LOC_Os05g51119
LOC_Os06g01250
LOC_Os06g02250
LOC_Os06g02830
LOC_Os06g02960
LOC_Os06g03050
LOC_Os06g03090
LOC_Os06g03150
LOC_Os06g03630
LOC_Os06g03640
LOC_Os06g03670
LOC_Os06g04250
LOC_Os06g05260
LOC_Os06g05450
LOC_Os06g06260
LOC_Os06g06360
LOC_Os06g06780
LOC_Os06g07470
LOC_Os06g08820
LOC_Os06g09560
LOC_Os06g10900
LOC_Os06g10960
LOC_Os06g11800
LOC_Os06g12190
LOC_Os06g12320
LOC_Os06g12440
LOC_Os06g12450
LOC_Os06g12610
LOC_Os06g13450
LOC_Os06g13610
LOC_Os06g13960
LOC_Os06g14630
LOC_Os06g14710
LOC_Os06g14800
LOC_Os06g14810
LOC_Os06g15550
LOC_Os06g17490
LOC_Os06g19300
LOC_Os06g20900
LOC_Os06g21530
LOC_Os06g21590
LOC_Os06g21900
LOC_Os06g22330
LOC_Os06g22600
LOC_Os06g22980
LOC_Os06g28240
LOC_Os06g29370
LOC_Os06g29470
LOC_Os06g29690
LOC_Os06g32960
LOC_Os06g34060
LOC_Os06g35200
LOC_Os06g35860
LOC_Os06g35870
LOC_Os06g36940
LOC_Os06g37080
LOC_Os06g37410
LOC_Os06g37450
LOC_Os06g38080
LOC_Os06g39050
LOC_Os06g39230
LOC_Os06g39470
LOC_Os06g39590
LOC_Os06g40180
LOC_Os06g40550
LOC_Os06g40818
LOC_Os06g40880
LOC_Os06g40890
LOC_Os06g40970
LOC_Os06g43000
LOC_Os06g43384
LOC_Os06g43780
LOC_Os06g43810
LOC_Os06g44250
LOC_Os06g44430
LOC_Os06g44540
LOC_Os06g44780
LOC_Os06g44900
LOC_Os06g44970
LOC_Os06g45630
LOC_Os06g46200
LOC_Os06g46870
LOC_Os06g47460
LOC_Os06g47630
LOC_Os06g47920
LOC_Os06g48050
LOC_Os06g48065
LOC_Os06g48160
LOC_Os06g48740
LOC_Os06g49000
LOC_Os06g49770
LOC_Os06g49970
LOC_Os06g50390
LOC_Os06g51130
LOC_Os07g01710
LOC_Os07g02000
LOC_Os07g02140
LOC_Os07g04130
LOC_Os07g04370
LOC_Os07g05410
LOC_Os07g06680
LOC_Os07g07930
LOC_Os07g08600
LOC_Os07g08710
LOC_Os07g09010
LOC_Os07g09470
LOC_Os07g09960
LOC_Os07g10940
LOC_Os07g11310
LOC_Os07g12340
LOC_Os07g13930
LOC_Os07g14140
LOC_Os07g14610
LOC_Os07g20164
LOC_Os07g23120
LOC_Os07g23150
LOC_Os07g26540
LOC_Os07g26630
LOC_Os07g28640
LOC_Os07g30330
LOC_Os07g32510
LOC_Os07g33440
LOC_Os07g34280
LOC_Os07g35200
LOC_Os07g35335
LOC_Os07g36130
LOC_Os07g36530
LOC_Os07g36700
LOC_Os07g37530
LOC_Os07g37690
LOC_Os07g38870
LOC_Os07g39020
LOC_Os07g39350
LOC_Os07g39470
LOC_Os07g39590
LOC_Os07g39820
LOC_Os07g40340
LOC_Os07g41920
LOC_Os07g42310
LOC_Os07g43600
LOC_Os07g43800
LOC_Os07g44130
LOC_Os07g46190
LOC_Os07g46470
LOC_Os07g46970
LOC_Os07g47230
LOC_Os07g48010
LOC_Os07g48650
LOC_Os07g48980
LOC_Os07g49250
LOC_Os08g01120
LOC_Os08g01170
LOC_Os08g01830
LOC_Os08g02440
LOC_Os08g03410
LOC_Os08g04310
LOC_Os08g05290
LOC_Os08g05950
LOC_Os08g06490
LOC_Os08g06810
LOC_Os08g07010
LOC_Os08g07810
LOC_Os08g08380
LOC_Os08g09570
LOC_Os08g09850
LOC_Os08g13570
LOC_Os08g13920
LOC_Os08g14890
LOC_Os08g15610
LOC_Os08g19340
LOC_Os08g23880
LOC_Os08g24750
LOC_Os08g26150
LOC_Os08g27210
LOC_Os08g28700
LOC_Os08g29340
LOC_Os08g30910
LOC_Os08g31290
LOC_Os08g31440
LOC_Os08g31630
LOC_Os08g31760
LOC_Os08g32410
LOC_Os08g33940
LOC_Os08g34130
LOC_Os08g34240
LOC_Os08g34400
LOC_Os08g34550
LOC_Os08g34580
LOC_Os08g34900
LOC_Os08g35090
LOC_Os08g35440
LOC_Os08g36340
LOC_Os08g36490
LOC_Os08g36530
LOC_Os08g36900
LOC_Os08g37810
LOC_Os08g38100
LOC_Os08g38110
LOC_Os08g38810
LOC_Os08g38890
LOC_Os08g39370
LOC_Os08g40380
LOC_Os08g40940
LOC_Os08g41290
LOC_Os08g42570
LOC_Os08g42630
LOC_Os08g43690
LOC_Os08g43740
LOC_Os08g44870
LOC_Os09g08525
LOC_Os09g08550
LOC_Os09g08570
LOC_Os09g12150
LOC_Os09g15190
LOC_Os09g15230
LOC_Os09g16950
LOC_Os09g17580
LOC_Os09g17740
LOC_Os09g17810
LOC_Os09g18450
LOC_Os09g20390
LOC_Os09g20420
LOC_Os09g20510
LOC_Os09g20520
LOC_Os09g20710
LOC_Os09g20850
LOC_Os09g20920
LOC_Os09g21150
LOC_Os09g21380
LOC_Os09g23460
LOC_Os09g23620
LOC_Os09g24330
LOC_Os09g24970
LOC_Os09g25100
LOC_Os09g25490
LOC_Os09g25540
LOC_Os09g25850
LOC_Os09g25890
LOC_Os09g26290
LOC_Os09g27160
LOC_Os09g27650
LOC_Os09g27890
LOC_Os09g28470
LOC_Os09g28660
LOC_Os09g28850
LOC_Os09g29990
LOC_Os09g30250
LOC_Os09g31050
LOC_Os09g31120
LOC_Os09g32100
LOC_Os09g32560
LOC_Os09g32952
LOC_Os09g35940
LOC_Os09g36030
LOC_Os09g36490
LOC_Os09g36740
LOC_Os09g37180
LOC_Os09g37570
LOC_Os09g37590
LOC_Os09g38239
LOC_Os09g38470
LOC_Os09g38800
LOC_Os09g38834
LOC_Os09g38870
LOC_Os09g38890
LOC_Os09g38910
LOC_Os09g38990
LOC_Os09g39000
LOC_Os10g01720
LOC_Os10g02340
LOC_Os10g04020
LOC_Os10g04750
LOC_Os10g06600
LOC_Os10g06930
LOC_Os10g06950
LOC_Os10g07420
LOC_Os10g07970
LOC_Os10g08280
LOC_Os10g09990
LOC_Os10g10560
LOC_Os10g11270
LOC_Os10g11980
LOC_Os10g12050
LOC_Os10g17780
LOC_Os10g17940
LOC_Os10g20450
LOC_Os10g21920
LOC_Os10g22980
LOC_Os10g25170
LOC_Os10g25340
LOC_Os10g25420
LOC_Os10g26290
LOC_Os10g27120
LOC_Os10g27360
LOC_Os10g27380
LOC_Os10g27400
LOC_Os10g27440
LOC_Os10g28240
LOC_Os10g28420
LOC_Os10g28530
LOC_Os10g28975
LOC_Os10g29330
LOC_Os10g29340
LOC_Os10g29390
LOC_Os10g29800
LOC_Os10g29880
LOC_Os10g29900
LOC_Os10g30880
LOC_Os10g31240
LOC_Os10g32160
LOC_Os10g32580
LOC_Os10g32590
LOC_Os10g32980
LOC_Os10g33040
LOC_Os10g34330
LOC_Os10g34340
LOC_Os10g34902
LOC_Os10g35040
LOC_Os10g35310
LOC_Os10g35604
LOC_Os10g36160
LOC_Os10g37060
LOC_Os10g37350
LOC_Os10g37570
LOC_Os10g37980
LOC_Os10g38170
LOC_Os10g38600
LOC_Os10g38610
LOC_Os10g38940
LOC_Os10g39260
LOC_Os10g39270
LOC_Os10g39980
LOC_Os10g40324
LOC_Os10g40584
LOC_Os10g41270
LOC_Os10g41290
LOC_Os10g42072
LOC_Os10g42750
LOC_Os10g42900
LOC_Os11g01400
LOC_Os11g01620
LOC_Os11g01730
LOC_Os11g01820
LOC_Os11g03070
LOC_Os11g03450
LOC_Os11g04330
LOC_Os11g04630
LOC_Os11g04830
LOC_Os11g05600
LOC_Os11g05730
LOC_Os11g05860
LOC_Os11g05970
LOC_Os11g06700
LOC_Os11g07310
LOC_Os11g07550
LOC_Os11g07700
LOC_Os11g08235
LOC_Os11g08314
LOC_Os11g09020
LOC_Os11g09040
LOC_Os11g09735
LOC_Os11g11720
LOC_Os11g12410
LOC_Os11g12480
LOC_Os11g12620
LOC_Os11g16770
LOC_Os11g18730
LOC_Os11g23770
LOC_Os11g24060
LOC_Os11g24940
LOC_Os11g25510
LOC_Os11g29290
LOC_Os11g31090
LOC_Os11g32610
LOC_Os11g33190
LOC_Os11g33210
LOC_Os11g34080
LOC_Os11g35930
LOC_Os11g36940
LOC_Os11g37190
LOC_Os11g37310
LOC_Os11g38160
LOC_Os11g39810
LOC_Os11g41260
LOC_Os11g42030
LOC_Os11g42290
LOC_Os11g43030
LOC_Os11g43200
LOC_Os11g43480
LOC_Os11g44250
LOC_Os11g44500
LOC_Os11g47870
LOC_Os11g47890
LOC_Os12g01350
LOC_Os12g01410
LOC_Os12g01700
LOC_Os12g04370
LOC_Os12g04380
LOC_Os12g04410
LOC_Os12g04650
LOC_Os12g04690
LOC_Os12g05550
LOC_Os12g05760
LOC_Os12g07640
LOC_Os12g07840
LOC_Os12g13910
LOC_Os12g17610
LOC_Os12g18810
LOC_Os12g20090
LOC_Os12g23460
LOC_Os12g23940
LOC_Os12g27760
LOC_Os12g28590
LOC_Os12g28710
LOC_Os12g29400
LOC_Os12g29410
LOC_Os12g29480
LOC_Os12g29950
LOC_Os12g31560
LOC_Os12g32520
LOC_Os12g33610
LOC_Os12g33830
LOC_Os12g34310
LOC_Os12g35610
LOC_Os12g36310
LOC_Os12g36530
LOC_Os12g36610
LOC_Os12g37350
LOC_Os12g37750
LOC_Os12g37990
LOC_Os12g38200
LOC_Os12g38490
LOC_Os12g38810
LOC_Os12g39090
LOC_Os12g39330
LOC_Os12g39360
LOC_Os12g39640
LOC_Os12g39990
LOC_Os12g40260
LOC_Os12g40320
LOC_Os12g40419
LOC_Os12g40720
LOC_Os12g40760
LOC_Os12g40774
LOC_Os12g41160
LOC_Os12g41360
LOC_Os12g41410
LOC_Os12g41450
LOC_Os12g41490
LOC_Os12g41560
LOC_Os12g41650
LOC_Os12g42020
LOC_Os12g42280
LOC_Os12g42440
LOC_Os12g42820
LOC_Os12g42830
LOC_Os12g42910
LOC_Os12g43090
LOC_Os12g43640
LOC_Os12g44060
LOC_Os12g44210
LOC_Os12g44300
LOC_Os12g44320
LOC_Os12g44370
LOC_Os01g03820
LOC_Os01g08010
LOC_Os01g08560
LOC_Os01g10280
LOC_Os01g11590
LOC_Os01g12730
LOC_Os01g12760
LOC_Os01g13170
LOC_Os01g13490
LOC_Os01g14840
LOC_Os01g16110
LOC_Os01g19694
LOC_Os01g22450
LOC_Os01g33160
LOC_Os01g37090
LOC_Os01g37280
LOC_Os01g44110
LOC_Os01g46120
LOC_Os01g49190
LOC_Os01g52170
LOC_Os01g52760
LOC_Os01g53710
LOC_Os01g56310
LOC_Os01g66360
LOC_Os01g67220
LOC_Os01g67530
LOC_Os01g72350
LOC_Os02g04500
LOC_Os02g09060
LOC_Os02g10740
LOC_Os02g12870
LOC_Os02g14720
LOC_Os02g18660
LOC_Os02g32290
LOC_Os02g34690
LOC_Os02g35700
LOC_Os02g38340
LOC_Os02g39200
LOC_Os02g48650
LOC_Os02g49820
LOC_Os02g57590
LOC_Os03g05320
LOC_Os03g06120
LOC_Os03g06740
LOC_Os03g08550
LOC_Os03g09220
LOC_Os03g10410
LOC_Os03g17540
LOC_Os03g18810
LOC_Os03g19590
LOC_Os03g20460
LOC_Os03g21540
LOC_Os03g25400
LOC_Os03g37984
LOC_Os03g38480
LOC_Os03g39170
LOC_Os03g39650
LOC_Os03g44420
LOC_Os03g48300
LOC_Os03g49126
LOC_Os03g50560
LOC_Os03g56660
LOC_Os03g57070
LOC_Os03g60100
LOC_Os03g60750
LOC_Os03g62300
LOC_Os03g63440
LOC_Os03g63450
LOC_Os03g63530
LOC_Os04g03320
LOC_Os04g09350
LOC_Os04g26870
LOC_Os04g28040
LOC_Os04g33690
LOC_Os04g35060
LOC_Os04g44030
LOC_Os04g47140
LOC_Os04g48375
LOC_Os04g51940
LOC_Os04g52130
LOC_Os04g56060
LOC_Os05g01540
LOC_Os05g02740
LOC_Os05g04650
LOC_Os05g05340
LOC_Os05g06650
LOC_Os05g06910
LOC_Os05g07790
LOC_Os05g10730
LOC_Os05g21180
LOC_Os05g27660
LOC_Os05g28860
LOC_Os05g30770
LOC_Os05g30980
LOC_Os05g33620
LOC_Os05g34550
LOC_Os05g36110
LOC_Os05g36160
LOC_Os05g39230
LOC_Os05g43490
LOC_Os05g44970
LOC_Os05g45730
LOC_Os05g46270
LOC_Os05g48250
LOC_Os05g48870
LOC_Os05g49270
LOC_Os05g50370
LOC_Os06g03860
LOC_Os06g04280
LOC_Os06g05980
LOC_Os06g06350
LOC_Os06g07160
LOC_Os06g08290
LOC_Os06g09930
LOC_Os06g11600
LOC_Os06g16390
LOC_Os06g18820
LOC_Os06g19390
LOC_Os06g22810
LOC_Os06g29710
LOC_Os06g30179
LOC_Os06g40060
LOC_Os06g43304
LOC_Os06g46540
LOC_Os06g47900
LOC_Os06g49670
LOC_Os06g49790
LOC_Os07g03240
LOC_Os07g07610
LOC_Os07g11890
LOC_Os07g13170
LOC_Os07g14850
LOC_Os07g18120
LOC_Os07g23880
LOC_Os07g30690
LOC_Os07g33790
LOC_Os07g35260
LOC_Os07g35660
LOC_Os07g38430
LOC_Os07g38560
LOC_Os07g39630
LOC_Os07g48290
LOC_Os08g03370
LOC_Os08g06010
LOC_Os08g09740
LOC_Os08g10240
LOC_Os08g14990
LOC_Os08g16559
LOC_Os08g17000
LOC_Os08g18970
LOC_Os08g30770
LOC_Os08g33000
LOC_Os08g36480
LOC_Os08g41910
LOC_Os09g01610
LOC_Os09g02650
LOC_Os09g09470
LOC_Os09g12270
LOC_Os09g22440
LOC_Os09g26420
LOC_Os09g29060
LOC_Os09g29930
LOC_Os09g36650
LOC_Os09g37880
LOC_Os10g05010
LOC_Os10g08540
LOC_Os10g11354
LOC_Os10g18220
LOC_Os10g20080
LOC_Os10g24954
LOC_Os10g32020
LOC_Os10g32860
LOC_Os10g35470
LOC_Os10g39570
LOC_Os10g39930
LOC_Os10g41120
LOC_Os11g01330
LOC_Os11g05940
LOC_Os11g08090
LOC_Os11g10750
LOC_Os11g11370
LOC_Os11g13520
LOC_Os11g13990
LOC_Os11g16460
LOC_Os11g17600
LOC_Os11g20080
LOC_Os11g26594
LOC_Os11g29230
LOC_Os11g32240
LOC_Os11g32360
LOC_Os11g38620
LOC_Os11g42900
LOC_Os11g43950
LOC_Os11g46870
LOC_Os11g47180
LOC_Os12g01360
LOC_Os12g03730
LOC_Os12g32284
LOC_Os12g36030
LOC_Os12g36850
LOC_Os12g37070
LOC_Os12g37590
LOC_Os12g37770
LOC_Os12g38180
LOC_Os12g40510
LOC_Os12g40590
LOC_Os12g42150
LOC_Os12g43630
LOC_Os12g44130
LOC_Os01g26320
LOC_Os01g46169
LOC_Os01g57340
LOC_Os01g62080
LOC_Os02g03840
LOC_Os02g06720
LOC_Os02g34580
LOC_Os03g01520
LOC_Os03g26590
LOC_Os03g46330
LOC_Os04g28074
LOC_Os04g39840
LOC_Os05g02220
LOC_Os05g04610
LOC_Os05g26040
LOC_Os05g38410
LOC_Os05g48500
LOC_Os06g05870
LOC_Os06g19960
LOC_Os06g27530
LOC_Os06g38650
LOC_Os07g03900
LOC_Os07g05470
LOC_Os07g26860
LOC_Os07g44499
LOC_Os09g17010
LOC_Os09g37410
LOC_Os10g40200
LOC_Os11g04520
LOC_Os11g16550
LOC_Os11g37520
LOC_Os11g39740
LOC_Os12g02150
LOC_Os12g35020
LOC_Os12g39790

## Sheet: WTCP up-regulated DEGs
WTCP_upregulated			GO term	Ontology	Description	Number in input list	Number in BG/Ref	p-value	FDR
LOC_Os01g03690			GO:0009607	P	response to biotic stimulus	47	1076	9.7e-09	2.3e-06
LOC_Os02g49950			GO:0050896	P	response to stimulus	133	5265	9.6e-07	0.00012
LOC_Os03g03034			GO:0009719	P	response to endogenous stimulus	48	1491	2.9e-05	0.0023
LOC_Os03g17670			GO:0006950	P	response to stress	93	3618	3.9e-05	0.0024
LOC_Os03g21640
LOC_Os03g29980
LOC_Os03g49380
LOC_Os03g58740
LOC_Os05g41610
LOC_Os05g44210
LOC_Os05g50570
LOC_Os06g10210
LOC_Os07g35140
LOC_Os07g36170
LOC_Os07g42370
LOC_Os07g42940
LOC_Os08g11450
LOC_Os09g28354
LOC_Os10g40640
LOC_Os12g35670
LOC_Os01g04330
LOC_Os01g04409
LOC_Os01g05810
LOC_Os01g06740
LOC_Os01g10880
LOC_Os01g12750
LOC_Os01g14440
LOC_Os01g15000
LOC_Os01g16980
LOC_Os01g19130
LOC_Os01g20206
LOC_Os01g25920
LOC_Os01g28680
LOC_Os01g42190
LOC_Os01g44110
LOC_Os01g52594
LOC_Os01g54480
LOC_Os01g54510
LOC_Os01g55240
LOC_Os01g56220
LOC_Os01g56690
LOC_Os01g57840
LOC_Os01g60420
LOC_Os01g61990
LOC_Os01g62770
LOC_Os01g64310
LOC_Os01g64360
LOC_Os01g67530
LOC_Os01g67600
LOC_Os01g67910
LOC_Os01g68020
LOC_Os01g72810
LOC_Os02g02000
LOC_Os02g02730
LOC_Os02g04740
LOC_Os02g06330
LOC_Os02g06930
LOC_Os02g06960
LOC_Os02g08440
LOC_Os02g09960
LOC_Os02g13960
LOC_Os02g15290
LOC_Os02g21920
LOC_Os02g33600
LOC_Os02g35530
LOC_Os02g36830
LOC_Os02g38170
LOC_Os02g43170
LOC_Os02g44870
LOC_Os02g46220
LOC_Os02g46620
LOC_Os02g47470
LOC_Os02g48850
LOC_Os02g53840
LOC_Os02g55910
LOC_Os03g07600
LOC_Os03g08330
LOC_Os03g09880
LOC_Os03g12350
LOC_Os03g14050
LOC_Os03g14370
LOC_Os03g16334
LOC_Os03g16350
LOC_Os03g16690
LOC_Os03g17740
LOC_Os03g19070
LOC_Os03g20120
LOC_Os03g28940
LOC_Os03g29360
LOC_Os03g32314
LOC_Os03g53020
LOC_Os03g57310
LOC_Os03g58580
LOC_Os03g59360
LOC_Os04g15840
LOC_Os04g21950
LOC_Os04g30420
LOC_Os04g35580
LOC_Os04g37430
LOC_Os04g38390
LOC_Os04g40100
LOC_Os04g44500
LOC_Os04g48130
LOC_Os04g48350
LOC_Os04g49690
LOC_Os04g51560
LOC_Os04g52250
LOC_Os04g54560
LOC_Os04g57340
LOC_Os04g57770
LOC_Os04g58810
LOC_Os05g03960
LOC_Os05g05820
LOC_Os05g12450
LOC_Os05g21180
LOC_Os05g27730
LOC_Os05g29790
LOC_Os05g30500
LOC_Os05g32660
LOC_Os05g35260
LOC_Os05g37250
LOC_Os05g39260
LOC_Os05g40180
LOC_Os05g41490
LOC_Os05g48630
LOC_Os05g48930
LOC_Os05g50700
LOC_Os05g51070
LOC_Os06g03520
LOC_Os06g03670
LOC_Os06g08460
LOC_Os06g13080
LOC_Os06g13870
LOC_Os06g14450
LOC_Os06g17870
LOC_Os06g21550
LOC_Os06g39370
LOC_Os06g39590
LOC_Os06g40090
LOC_Os06g45280
LOC_Os06g45570
LOC_Os06g49880
LOC_Os06g51070
LOC_Os07g01810
LOC_Os07g06830
LOC_Os07g06860
LOC_Os07g07320
LOC_Os07g07974
LOC_Os07g08710
LOC_Os07g09420
LOC_Os07g29224
LOC_Os07g35260
LOC_Os07g39470
LOC_Os07g42960
LOC_Os07g43370
LOC_Os07g48610
LOC_Os07g48710
LOC_Os08g04800
LOC_Os08g08070
LOC_Os08g09340
LOC_Os08g17500
LOC_Os08g28790
LOC_Os08g31750
LOC_Os08g34580
LOC_Os08g35470
LOC_Os08g43490
LOC_Os09g02710
LOC_Os09g02770
LOC_Os09g21120
LOC_Os09g24330
LOC_Os09g25760
LOC_Os09g27050
LOC_Os09g27330
LOC_Os09g30250
LOC_Os09g31120
LOC_Os09g31130
LOC_Os09g31200
LOC_Os09g33470
LOC_Os09g36930
LOC_Os09g38390
LOC_Os10g02350
LOC_Os10g05660
LOC_Os10g26390
LOC_Os10g28240
LOC_Os10g28254
LOC_Os10g32840
LOC_Os10g33040
LOC_Os10g33990
LOC_Os10g34170
LOC_Os10g34840
LOC_Os10g35630
LOC_Os10g37710
LOC_Os10g39710
LOC_Os10g41230
LOC_Os10g42430
LOC_Os10g42960
LOC_Os11g04480
LOC_Os11g34950
LOC_Os12g03420
LOC_Os12g09250
LOC_Os12g23200
LOC_Os12g23700
LOC_Os12g28710
LOC_Os12g32610
LOC_Os01g55510
LOC_Os01g66860
LOC_Os02g03280
LOC_Os02g14840
LOC_Os02g36210
LOC_Os02g36220
LOC_Os02g44235
LOC_Os02g45390
LOC_Os02g45520
LOC_Os02g47744
LOC_Os02g56380
LOC_Os03g06630
LOC_Os03g07400
LOC_Os03g10640
LOC_Os03g12820
LOC_Os03g18740
LOC_Os03g26870
LOC_Os03g45450
LOC_Os03g51080
LOC_Os03g56060
LOC_Os03g57340
LOC_Os04g10350
LOC_Os04g10800
LOC_Os04g33600
LOC_Os04g45690
LOC_Os04g50790
LOC_Os04g51970
LOC_Os04g52210
LOC_Os04g52504
LOC_Os04g54830
LOC_Os04g57350
LOC_Os04g59340
LOC_Os05g05030
LOC_Os05g05040
LOC_Os05g05100
LOC_Os05g11610
LOC_Os05g12040
LOC_Os05g46350
LOC_Os07g05480
LOC_Os07g07040
LOC_Os07g07770
LOC_Os08g41880
LOC_Os09g20000
LOC_Os10g35640
LOC_Os10g36690
LOC_Os10g37760
LOC_Os10g42690
LOC_Os01g02900
LOC_Os01g03130
LOC_Os01g04280
LOC_Os01g07370
LOC_Os01g07530
LOC_Os01g07970
LOC_Os01g12220
LOC_Os01g15270
LOC_Os01g16146
LOC_Os01g23990
LOC_Os01g27210
LOC_Os01g31370
LOC_Os01g41530
LOC_Os01g41550
LOC_Os01g41660
LOC_Os01g42520
LOC_Os01g43895
LOC_Os01g46600
LOC_Os01g50070
LOC_Os01g50410
LOC_Os01g50910
LOC_Os01g52110
LOC_Os01g53730
LOC_Os01g53910
LOC_Os01g56330
LOC_Os01g56680
LOC_Os01g57470
LOC_Os01g57730
LOC_Os01g59900
LOC_Os01g60020
LOC_Os01g61044
LOC_Os01g61610
LOC_Os01g62200
LOC_Os01g62430
LOC_Os01g62670
LOC_Os01g64570
LOC_Os01g65520
LOC_Os01g66530
LOC_Os01g66760
LOC_Os01g68650
LOC_Os01g70080
LOC_Os01g72080
LOC_Os01g72100
LOC_Os02g01930
LOC_Os02g04130
LOC_Os02g06560
LOC_Os02g10000
LOC_Os02g10520
LOC_Os02g10730
LOC_Os02g11070
LOC_Os02g21925
LOC_Os02g24080
LOC_Os02g31160
LOC_Os02g32580
LOC_Os02g32590
LOC_Os02g32620
LOC_Os02g33240
LOC_Os02g33590
LOC_Os02g34410
LOC_Os02g38140
LOC_Os02g38980
LOC_Os02g42150
LOC_Os02g43770
LOC_Os02g44230
LOC_Os02g48780
LOC_Os02g50940
LOC_Os02g52170
LOC_Os02g53750
LOC_Os02g54650
LOC_Os02g56440
LOC_Os02g56900
LOC_Os03g02330
LOC_Os03g02390
LOC_Os03g03370
LOC_Os03g03700
LOC_Os03g05300
LOC_Os03g05750
LOC_Os03g06139
LOC_Os03g08310
LOC_Os03g08870
LOC_Os03g08900
LOC_Os03g11550
LOC_Os03g14730
LOC_Os03g15270
LOC_Os03g17010
LOC_Os03g17070
LOC_Os03g17700
LOC_Os03g18030
LOC_Os03g18070
LOC_Os03g18820
LOC_Os03g18910
LOC_Os03g20090
LOC_Os03g20840
LOC_Os03g25920
LOC_Os03g43440
LOC_Os03g50960
LOC_Os03g51740
LOC_Os03g55320
LOC_Os03g55800
LOC_Os03g57080
LOC_Os03g57450
LOC_Os03g60260
LOC_Os03g60419
LOC_Os03g60650
LOC_Os04g27790
LOC_Os04g33200
LOC_Os04g33330
LOC_Os04g34600
LOC_Os04g38790
LOC_Os04g38880
LOC_Os04g39010
LOC_Os04g39140
LOC_Os04g41500
LOC_Os04g41540
LOC_Os04g41960
LOC_Os04g43650
LOC_Os04g44530
LOC_Os04g46440
LOC_Os04g46980
LOC_Os04g46990
LOC_Os04g47620
LOC_Os04g49550
LOC_Os04g50216
LOC_Os04g51460
LOC_Os04g51660
LOC_Os04g52840
LOC_Os04g56100
LOC_Os04g57200
LOC_Os04g57760
LOC_Os05g03030
LOC_Os05g03740
LOC_Os05g05020
LOC_Os05g05940
LOC_Os05g10840
LOC_Os05g11428
LOC_Os05g19150
LOC_Os05g26840
LOC_Os05g27590
LOC_Os05g30510
LOC_Os05g31750
LOC_Os05g32380
LOC_Os05g33630
LOC_Os05g35266
LOC_Os05g35470
LOC_Os05g37660
LOC_Os05g38040
LOC_Os05g38290
LOC_Os05g39060
LOC_Os05g39350
LOC_Os05g44060
LOC_Os05g44420
LOC_Os05g46340
LOC_Os05g46750
LOC_Os05g46760
LOC_Os05g46830
LOC_Os05g48810
LOC_Os05g49770
LOC_Os05g51240
LOC_Os06g01790
LOC_Os06g04070
LOC_Os06g05430
LOC_Os06g08250
LOC_Os06g10130
LOC_Os06g11090
LOC_Os06g11135
LOC_Os06g11290
LOC_Os06g11630
LOC_Os06g25010
LOC_Os06g38160
LOC_Os06g47270
LOC_Os06g49660
LOC_Os06g50950
LOC_Os07g05370
LOC_Os07g06850
LOC_Os07g07440
LOC_Os07g13980
LOC_Os07g14700
LOC_Os07g23470
LOC_Os07g30960
LOC_Os07g33270
LOC_Os07g34620
LOC_Os07g34640
LOC_Os07g34940
LOC_Os07g37454
LOC_Os07g38630
LOC_Os07g39030
LOC_Os07g39740
LOC_Os07g41400
LOC_Os07g43170
LOC_Os07g46670
LOC_Os07g47400
LOC_Os07g48630
LOC_Os07g48700
LOC_Os07g49080
LOC_Os08g01880
LOC_Os08g05280
LOC_Os08g12830
LOC_Os08g13840
LOC_Os08g15650
LOC_Os08g17160
LOC_Os08g19670
LOC_Os08g31950
LOC_Os08g35600
LOC_Os08g37660
LOC_Os08g37670
LOC_Os08g37760
LOC_Os08g39140
LOC_Os08g40270
LOC_Os08g40850
LOC_Os08g43180
LOC_Os09g05030
LOC_Os09g15044
LOC_Os09g21740
LOC_Os09g25040
LOC_Os09g25060
LOC_Os09g25090
LOC_Os09g27010
LOC_Os09g28160
LOC_Os09g29490
LOC_Os09g30490
LOC_Os09g32200
LOC_Os09g34150
LOC_Os09g34230
LOC_Os09g36600
LOC_Os09g38320
LOC_Os09g38520
LOC_Os09g39620
LOC_Os10g01480
LOC_Os10g05780
LOC_Os10g25290
LOC_Os10g30790
LOC_Os10g32760
LOC_Os10g33810
LOC_Os10g36360
LOC_Os10g36500
LOC_Os10g36520
LOC_Os10g37340
LOC_Os10g37770
LOC_Os10g39520
LOC_Os10g40590
LOC_Os10g40600
LOC_Os10g41100
LOC_Os10g42410
LOC_Os10g43060
LOC_Os11g05400
LOC_Os11g05410
LOC_Os11g28490
LOC_Os11g29300
LOC_Os11g34120
LOC_Os11g36820
LOC_Os12g03350
LOC_Os12g05440
LOC_Os12g06220
LOC_Os12g07210
LOC_Os12g17430
LOC_Os12g25660
LOC_Os12g39310

## Sheet: WTCP down-regulated DEGs
WTCP_downregulated			GO term	Ontology	Description	Number in input list	Number in BG/Ref	p-value	FDR
LOC_Os01g22352			GO:0003824	F	catalytic activity	65	9920	0.00096	0.044
LOC_Os03g04680
LOC_Os08g04540
LOC_Os10g28200
LOC_Os10g36170
LOC_Os01g36294
LOC_Os01g55000
LOC_Os01g65700
LOC_Os01g67860
LOC_Os02g05830
LOC_Os03g08470
LOC_Os03g40540
LOC_Os04g09604
LOC_Os04g58734
LOC_Os05g33130
LOC_Os05g39990
LOC_Os05g51440
LOC_Os06g43600
LOC_Os06g46680
LOC_Os06g49770
LOC_Os07g34720
LOC_Os07g40870
LOC_Os09g23560
LOC_Os09g31370
LOC_Os10g11980
LOC_Os11g08590
LOC_Os11g37910
LOC_Os12g38810
LOC_Os01g24710
LOC_Os01g41010
LOC_Os01g59819
LOC_Os01g68930
LOC_Os01g69960
LOC_Os01g74410
LOC_Os02g02230
LOC_Os02g36619
LOC_Os02g57060
LOC_Os03g08624
LOC_Os03g13210
LOC_Os03g18120
LOC_Os03g21970
LOC_Os04g03210
LOC_Os04g51920
LOC_Os05g15630
LOC_Os05g31140
LOC_Os06g46270
LOC_Os07g02800
LOC_Os07g10420
LOC_Os07g31720
LOC_Os07g33480
LOC_Os07g42924
LOC_Os08g07100
LOC_Os08g23810
LOC_Os08g29760
LOC_Os10g05980
LOC_Os10g14920
LOC_Os10g17790
LOC_Os10g20610
LOC_Os10g41060
LOC_Os11g37960
LOC_Os12g02040
LOC_Os12g26940
LOC_Os12g28770
LOC_Os12g38290
LOC_Os12g44100
LOC_Os12g44230
LOC_Os01g03100
LOC_Os01g03390
LOC_Os01g03620
LOC_Os01g08630
LOC_Os01g13610
LOC_Os01g18744
LOC_Os01g64520
LOC_Os01g64910
LOC_Os02g02210
LOC_Os02g13370
LOC_Os02g35020
LOC_Os02g46600
LOC_Os02g49720
LOC_Os02g54190
LOC_Os03g01820
LOC_Os03g09020
LOC_Os03g14900
LOC_Os03g18850
LOC_Os03g22020
LOC_Os03g52370
LOC_Os03g52390
LOC_Os03g55530
LOC_Os03g61150
LOC_Os04g22910
LOC_Os04g27190
LOC_Os04g27670
LOC_Os04g32940
LOC_Os04g52720
LOC_Os04g56430
LOC_Os05g16930
LOC_Os05g26820
LOC_Os05g36010
LOC_Os05g37830
LOC_Os05g41220
LOC_Os05g43390
LOC_Os05g51570
LOC_Os06g21210
LOC_Os06g21240
LOC_Os06g48810
LOC_Os07g05360
LOC_Os07g15370
LOC_Os07g32790
LOC_Os07g47210
LOC_Os07g48800
LOC_Os08g06090
LOC_Os08g10150
LOC_Os08g12840
LOC_Os08g25720
LOC_Os08g28980
LOC_Os08g37580
LOC_Os08g38990
LOC_Os09g13440
LOC_Os09g31478
LOC_Os09g37330
LOC_Os10g02070
LOC_Os10g30390
LOC_Os10g33530
LOC_Os10g36848
LOC_Os10g40510
LOC_Os10g40720
LOC_Os10g40934
LOC_Os11g11110
LOC_Os11g31550
LOC_Os11g37980
LOC_Os11g42210
LOC_Os11g48060
LOC_Os12g05680
LOC_Os12g17160
LOC_Os12g30824
LOC_Os12g38051

## Sheet: WTarp6 H2AZ decrease TSS
WTarp6_dec_TSS			GO term	Ontology	Description	Number in input list	Number in BG/Ref	p-value	FDR
LOC_Os01g01980			GO:0044424	C	intracellular part	651	10327	2.4e-11	1e-09
LOC_Os01g03130			GO:0044444	C	cytoplasmic part	507	7709	9.4e-11	1.9e-09
LOC_Os01g05064			GO:0043231	C	intracellular membrane-bounded organelle	545	8465	2.8e-10	1.9e-09
LOC_Os01g05890			GO:0005622	C	intracellular	668	10775	2.4e-10	1.9e-09
LOC_Os01g06250			GO:0043227	C	membrane-bounded organelle	545	8465	2.8e-10	1.9e-09
LOC_Os01g06580			GO:0005737	C	cytoplasm	541	8386	2.6e-10	1.9e-09
LOC_Os01g06990			GO:0043229	C	intracellular organelle	556	8737	9.9e-10	5.1e-09
LOC_Os01g07780			GO:0043226	C	organelle	556	8737	9.9e-10	5.1e-09
LOC_Os01g09720			GO:0009536	C	plastid	237	3323	2.4e-07	1.1e-06
LOC_Os01g11240			GO:0044464	C	cell part	793	14141	0.00013	0.00051
LOC_Os01g13080			GO:0005739	C	mitochondrion	85	1132	0.00057	0.0021
LOC_Os01g13880			GO:0005777	C	peroxisome	19	191	0.0073	0.021
LOC_Os01g13950			GO:0042579	C	microbody	19	191	0.0073	0.021
LOC_Os01g14900			GO:0005623	C	cell	881	16308	0.0064	0.021
LOC_Os01g15000			GO:0005768	C	endosome	11	96	0.015	0.042
LOC_Os01g15320
LOC_Os01g17040
LOC_Os01g22230
LOC_Os01g22370
LOC_Os01g22570
LOC_Os01g29240
LOC_Os01g31800
LOC_Os01g33450
LOC_Os01g33710
LOC_Os01g35100
LOC_Os01g38090
LOC_Os01g39180
LOC_Os01g39280
LOC_Os01g40600
LOC_Os01g42220
LOC_Os01g43460
LOC_Os01g44250
LOC_Os01g45770
LOC_Os01g48170
LOC_Os01g48940
LOC_Os01g49120
LOC_Os01g50000
LOC_Os01g53380
LOC_Os01g53770
LOC_Os01g54430
LOC_Os01g55160
LOC_Os01g56530
LOC_Os01g56840
LOC_Os01g58780
LOC_Os01g58870
LOC_Os01g59770
LOC_Os01g60170
LOC_Os01g61440
LOC_Os01g61470
LOC_Os01g61630
LOC_Os01g63280
LOC_Os01g63690
LOC_Os01g63800
LOC_Os01g64440
LOC_Os01g66310
LOC_Os01g66480
LOC_Os01g68400
LOC_Os01g68450
LOC_Os01g68480
LOC_Os01g68589
LOC_Os01g68650
LOC_Os01g69200
LOC_Os01g71720
LOC_Os01g71780
LOC_Os01g71790
LOC_Os01g72360
LOC_Os01g72740
LOC_Os01g73024
LOC_Os01g73110
LOC_Os01g73170
LOC_Os02g02030
LOC_Os02g02410
LOC_Os02g02590
LOC_Os02g02890
LOC_Os02g04110
LOC_Os02g04369
LOC_Os02g07970
LOC_Os02g08070
LOC_Os02g08470
LOC_Os02g09620
LOC_Os02g09710
LOC_Os02g10240
LOC_Os02g10300
LOC_Os02g10500
LOC_Os02g15010
LOC_Os02g15540
LOC_Os02g16680
LOC_Os02g19690
LOC_Os02g24390
LOC_Os02g25780
LOC_Os02g27810
LOC_Os02g30070
LOC_Os02g30240
LOC_Os02g30470
LOC_Os02g32040
LOC_Os02g32180
LOC_Os02g32320
LOC_Os02g35200
LOC_Os02g36250
LOC_Os02g36580
LOC_Os02g37094
LOC_Os02g37960
LOC_Os02g39360
LOC_Os02g39850
LOC_Os02g42560
LOC_Os02g44480
LOC_Os02g46380
LOC_Os02g46760
LOC_Os02g47000
LOC_Os02g47160
LOC_Os02g47470
LOC_Os02g49140
LOC_Os02g49470
LOC_Os02g49700
LOC_Os02g50200
LOC_Os02g50930
LOC_Os02g51460
LOC_Os02g51710
LOC_Os02g52720
LOC_Os02g52990
LOC_Os02g53250
LOC_Os02g53400
LOC_Os02g54780
LOC_Os02g55020
LOC_Os02g55270
LOC_Os02g55310
LOC_Os02g55600
LOC_Os02g57020
LOC_Os02g57550
LOC_Os02g57870
LOC_Os02g58540
LOC_Os03g02570
LOC_Os03g02590
LOC_Os03g02685
LOC_Os03g03410
LOC_Os03g04190
LOC_Os03g04370
LOC_Os03g04600
LOC_Os03g05700
LOC_Os03g06430
LOC_Os03g06460
LOC_Os03g08660
LOC_Os03g08710
LOC_Os03g10460
LOC_Os03g10970
LOC_Os03g11020
LOC_Os03g11680
LOC_Os03g11840
LOC_Os03g12500
LOC_Os03g15870
LOC_Os03g16920
LOC_Os03g17040
LOC_Os03g17070
LOC_Os03g17432
LOC_Os03g19010
LOC_Os03g19250
LOC_Os03g19940
LOC_Os03g20920
LOC_Os03g22780
LOC_Os03g22940
LOC_Os03g24310
LOC_Os03g26620
LOC_Os03g27360
LOC_Os03g29360
LOC_Os03g30230
LOC_Os03g30690
LOC_Os03g31410
LOC_Os03g31544
LOC_Os03g43880
LOC_Os03g44642
LOC_Os03g46250
LOC_Os03g46600
LOC_Os03g47016
LOC_Os03g47160
LOC_Os03g49740
LOC_Os03g52400
LOC_Os03g55300
LOC_Os03g55310
LOC_Os03g55670
LOC_Os03g57910
LOC_Os03g57990
LOC_Os03g59350
LOC_Os03g60300
LOC_Os03g60570
LOC_Os03g61490
LOC_Os03g62770
LOC_Os03g63760
LOC_Os03g63999
LOC_Os03g64060
LOC_Os04g01674
LOC_Os04g04770
LOC_Os04g11200
LOC_Os04g13480
LOC_Os04g14150
LOC_Os04g14690
LOC_Os04g21840
LOC_Os04g21850
LOC_Os04g22300
LOC_Os04g28270
LOC_Os04g30920
LOC_Os04g31250
LOC_Os04g32510
LOC_Os04g33620
LOC_Os04g33930
LOC_Os04g34470
LOC_Os04g37450
LOC_Os04g37570
LOC_Os04g37680
LOC_Os04g38550
LOC_Os04g39300
LOC_Os04g39330
LOC_Os04g39890
LOC_Os04g39960
LOC_Os04g40630
LOC_Os04g41120
LOC_Os04g41640
LOC_Os04g42310
LOC_Os04g43060
LOC_Os04g43160
LOC_Os04g44070
LOC_Os04g46200
LOC_Os04g46240
LOC_Os04g46270
LOC_Os04g47820
LOC_Os04g47960
LOC_Os04g48330
LOC_Os04g49610
LOC_Os04g51454
LOC_Os04g53680
LOC_Os04g53840
LOC_Os04g54550
LOC_Os04g55120
LOC_Os04g55270
LOC_Os04g55720
LOC_Os04g56700
LOC_Os04g57010
LOC_Os04g57030
LOC_Os04g58070
LOC_Os04g58770
LOC_Os04g59140
LOC_Os05g01030
LOC_Os05g01920
LOC_Os05g02210
LOC_Os05g02300
LOC_Os05g02520
LOC_Os05g04490
LOC_Os05g04500
LOC_Os05g04690
LOC_Os05g06520
LOC_Os05g11990
LOC_Os05g13904
LOC_Os05g14260
LOC_Os05g14890
LOC_Os05g14960
LOC_Os05g15880
LOC_Os05g28150
LOC_Os05g28210
LOC_Os05g28740
LOC_Os05g29900
LOC_Os05g31744
LOC_Os05g32150
LOC_Os05g32160
LOC_Os05g32420
LOC_Os05g32860
LOC_Os05g33860
LOC_Os05g34500
LOC_Os05g34910
LOC_Os05g35950
LOC_Os05g38230
LOC_Os05g38670
LOC_Os05g39940
LOC_Os05g40510
LOC_Os05g40910
LOC_Os05g41030
LOC_Os05g41840
LOC_Os05g41970
LOC_Os05g45670
LOC_Os05g46950
LOC_Os05g47830
LOC_Os05g48000
LOC_Os05g48740
LOC_Os05g51820
LOC_Os06g01370
LOC_Os06g01840
LOC_Os06g02370
LOC_Os06g02610
LOC_Os06g04140
LOC_Os06g04480
LOC_Os06g05600
LOC_Os06g06430
LOC_Os06g07150
LOC_Os06g09550
LOC_Os06g09620
LOC_Os06g10310
LOC_Os06g10800
LOC_Os06g11450
LOC_Os06g11740
LOC_Os06g12190
LOC_Os06g12360
LOC_Os06g12550
LOC_Os06g13140
LOC_Os06g14010
LOC_Os06g15550
LOC_Os06g20140
LOC_Os06g20354
LOC_Os06g22610
LOC_Os06g28050
LOC_Os06g30210
LOC_Os06g30740
LOC_Os06g36240
LOC_Os06g39110
LOC_Os06g43720
LOC_Os06g44010
LOC_Os06g46020
LOC_Os06g46240
LOC_Os06g46460
LOC_Os06g46470
LOC_Os06g46690
LOC_Os06g46830
LOC_Os06g47430
LOC_Os06g47920
LOC_Os06g47940
LOC_Os06g49070
LOC_Os06g50060
LOC_Os06g50090
LOC_Os06g50230
LOC_Os07g02060
LOC_Os07g02460
LOC_Os07g04570
LOC_Os07g04720
LOC_Os07g05550
LOC_Os07g07370
LOC_Os07g08390
LOC_Os07g10510
LOC_Os07g13969
LOC_Os07g18710
LOC_Os07g23970
LOC_Os07g25530
LOC_Os07g28614
LOC_Os07g30154
LOC_Os07g31000
LOC_Os07g32550
LOC_Os07g33580
LOC_Os07g37454
LOC_Os07g37620
LOC_Os07g38220
LOC_Os07g38540
LOC_Os07g42570
LOC_Os07g43530
LOC_Os07g43810
LOC_Os07g46680
LOC_Os07g47260
LOC_Os07g47390
LOC_Os07g47410
LOC_Os07g47510
LOC_Os07g47640
LOC_Os07g47720
LOC_Os07g48630
LOC_Os08g02600
LOC_Os08g03830
LOC_Os08g07550
LOC_Os08g07590
LOC_Os08g07650
LOC_Os08g07790
LOC_Os08g09110
LOC_Os08g09290
LOC_Os08g10470
LOC_Os08g15000
LOC_Os08g15610
LOC_Os08g16359
LOC_Os08g17330
LOC_Os08g29680
LOC_Os08g33670
LOC_Os08g34130
LOC_Os08g34240
LOC_Os08g34984
LOC_Os08g35860
LOC_Os08g36230
LOC_Os08g36410
LOC_Os08g36600
LOC_Os08g37345
LOC_Os08g37456
LOC_Os08g39500
LOC_Os08g40840
LOC_Os08g40940
LOC_Os08g42380
LOC_Os08g42550
LOC_Os08g43600
LOC_Os08g45070
LOC_Os09g08150
LOC_Os09g10620
LOC_Os09g12400
LOC_Os09g16760
LOC_Os09g16850
LOC_Os09g16950
LOC_Os09g20050
LOC_Os09g21430
LOC_Os09g23170
LOC_Os09g23620
LOC_Os09g23780
LOC_Os09g24820
LOC_Os09g25600
LOC_Os09g26610
LOC_Os09g26900
LOC_Os09g29210
LOC_Os09g29460
LOC_Os09g29820
LOC_Os09g30030
LOC_Os09g32570
LOC_Os09g32944
LOC_Os09g32984
LOC_Os09g34200
LOC_Os09g35940
LOC_Os09g36180
LOC_Os09g36210
LOC_Os09g36380
LOC_Os09g37080
LOC_Os09g37260
LOC_Os09g38560
LOC_Os09g38680
LOC_Os09g39170
LOC_Os09g39240
LOC_Os10g01760
LOC_Os10g05680
LOC_Os10g06600
LOC_Os10g06970
LOC_Os10g10630
LOC_Os10g21670
LOC_Os10g22100
LOC_Os10g25230
LOC_Os10g25310
LOC_Os10g26100
LOC_Os10g27000
LOC_Os10g28330
LOC_Os10g28400
LOC_Os10g29159
LOC_Os10g29390
LOC_Os10g30600
LOC_Os10g32750
LOC_Os10g33460
LOC_Os10g34130
LOC_Os10g34280
LOC_Os10g34490
LOC_Os10g36580
LOC_Os10g36680
LOC_Os10g37034
LOC_Os10g37350
LOC_Os10g38610
LOC_Os10g38900
LOC_Os10g39330
LOC_Os10g39936
LOC_Os10g40010
LOC_Os10g40070
LOC_Os10g42520
LOC_Os11g02165
LOC_Os11g02820
LOC_Os11g02940
LOC_Os11g03450
LOC_Os11g04470
LOC_Os11g05370
LOC_Os11g05440
LOC_Os11g05730
LOC_Os11g06950
LOC_Os11g08400
LOC_Os11g08440
LOC_Os11g10460
LOC_Os11g11680
LOC_Os11g13840
LOC_Os11g17450
LOC_Os11g18690
LOC_Os11g28130
LOC_Os11g33270
LOC_Os11g37340
LOC_Os11g37480
LOC_Os11g38710
LOC_Os11g39770
LOC_Os11g40674
LOC_Os11g40930
LOC_Os11g43790
LOC_Os11g43830
LOC_Os11g44700
LOC_Os12g01510
LOC_Os12g02105
LOC_Os12g03980
LOC_Os12g05770
LOC_Os12g06540
LOC_Os12g06970
LOC_Os12g07360
LOC_Os12g08090
LOC_Os12g10450
LOC_Os12g12730
LOC_Os12g16190
LOC_Os12g24140
LOC_Os12g29480
LOC_Os12g31890
LOC_Os12g32050
LOC_Os12g34524
LOC_Os12g37260
LOC_Os12g37370
LOC_Os12g37620
LOC_Os12g38120
LOC_Os12g38320
LOC_Os12g38350
LOC_Os12g38360
LOC_Os12g38880
LOC_Os12g40330
LOC_Os12g40470
LOC_Os12g42000
LOC_Os12g42170
LOC_Os12g43710
LOC_Os01g01040
LOC_Os01g01160
LOC_Os01g01390
LOC_Os01g01920
LOC_Os01g02320
LOC_Os01g03110
LOC_Os01g03730
LOC_Os01g04030
LOC_Os01g04110
LOC_Os01g04130
LOC_Os01g04860
LOC_Os01g05080
LOC_Os01g05460
LOC_Os01g05800
LOC_Os01g05960
LOC_Os01g06260
LOC_Os01g07090
LOC_Os01g07120
LOC_Os01g08290
LOC_Os01g09000
LOC_Os01g09252
LOC_Os01g09570
LOC_Os01g09890
LOC_Os01g10430
LOC_Os01g11590
LOC_Os01g12470
LOC_Os01g13060
LOC_Os01g13190
LOC_Os01g13200
LOC_Os01g13420
LOC_Os01g13490
LOC_Os01g13940
LOC_Os01g14820
LOC_Os01g15010
LOC_Os01g15900
LOC_Os01g16110
LOC_Os01g16414
LOC_Os01g16540
LOC_Os01g18850
LOC_Os01g20890
LOC_Os01g21820
LOC_Os01g23380
LOC_Os01g24060
LOC_Os01g24680
LOC_Os01g24920
LOC_Os01g26290
LOC_Os01g29409
LOC_Os01g31760
LOC_Os01g31870
LOC_Os01g32080
LOC_Os01g32184
LOC_Os01g32800
LOC_Os01g33030
LOC_Os01g33050
LOC_Os01g34080
LOC_Os01g34200
LOC_Os01g36500
LOC_Os01g36670
LOC_Os01g37280
LOC_Os01g37832
LOC_Os01g39250
LOC_Os01g39680
LOC_Os01g40110
LOC_Os01g41930
LOC_Os01g42120
LOC_Os01g42260
LOC_Os01g42470
LOC_Os01g43390
LOC_Os01g43630
LOC_Os01g45370
LOC_Os01g46070
LOC_Os01g46720
LOC_Os01g46750
LOC_Os01g46980
LOC_Os01g47190
LOC_Os01g47262
LOC_Os01g47540
LOC_Os01g47630
LOC_Os01g48220
LOC_Os01g48300
LOC_Os01g48380
LOC_Os01g48720
LOC_Os01g48790
LOC_Os01g48990
LOC_Os01g49000
LOC_Os01g49190
LOC_Os01g50030
LOC_Os01g50040
LOC_Os01g50830
LOC_Os01g51220
LOC_Os01g51380
LOC_Os01g52500
LOC_Os01g52864
LOC_Os01g52920
LOC_Os01g53000
LOC_Os01g53720
LOC_Os01g55290
LOC_Os01g55590
LOC_Os01g56150
LOC_Os01g56230
LOC_Os01g56310
LOC_Os01g56580
LOC_Os01g57740
LOC_Os01g58114
LOC_Os01g58580
LOC_Os01g58790
LOC_Os01g59790
LOC_Os01g59930
LOC_Os01g60340
LOC_Os01g61030
LOC_Os01g61830
LOC_Os01g62040
LOC_Os01g62410
LOC_Os01g63060
LOC_Os01g63400
LOC_Os01g63820
LOC_Os01g63950
LOC_Os01g64090
LOC_Os01g64280
LOC_Os01g64690
LOC_Os01g64990
LOC_Os01g65090
LOC_Os01g66190
LOC_Os01g66280
LOC_Os01g66560
LOC_Os01g67170
LOC_Os01g67220
LOC_Os01g67314
LOC_Os01g67570
LOC_Os01g68330
LOC_Os01g68440
LOC_Os01g68510
LOC_Os01g69900
LOC_Os01g70370
LOC_Os01g70850
LOC_Os01g70940
LOC_Os01g71000
LOC_Os01g71100
LOC_Os01g72870
LOC_Os01g72940
LOC_Os01g73160
LOC_Os01g73750
LOC_Os01g73910
LOC_Os01g74250
LOC_Os01g74610
LOC_Os02g01110
LOC_Os02g01180
LOC_Os02g01450
LOC_Os02g01720
LOC_Os02g02350
LOC_Os02g02390
LOC_Os02g02920
LOC_Os02g03070
LOC_Os02g03390
LOC_Os02g03720
LOC_Os02g03940
LOC_Os02g04450
LOC_Os02g04520
LOC_Os02g05720
LOC_Os02g06370
LOC_Os02g06390
LOC_Os02g06725
LOC_Os02g06880
LOC_Os02g07630
LOC_Os02g07720
LOC_Os02g07760
LOC_Os02g08270
LOC_Os02g08300
LOC_Os02g08350
LOC_Os02g08520
LOC_Os02g09150
LOC_Os02g09430
LOC_Os02g10160
LOC_Os02g10220
LOC_Os02g10230
LOC_Os02g10380
LOC_Os02g10470
LOC_Os02g10900
LOC_Os02g11060
LOC_Os02g11750
LOC_Os02g12290
LOC_Os02g12654
LOC_Os02g12880
LOC_Os02g13140
LOC_Os02g13840
LOC_Os02g13970
LOC_Os02g15640
LOC_Os02g17320
LOC_Os02g19040
LOC_Os02g19440
LOC_Os02g20210
LOC_Os02g20360
LOC_Os02g20844
LOC_Os02g21240
LOC_Os02g21280
LOC_Os02g21650
LOC_Os02g22090
LOC_Os02g24750
LOC_Os02g28040
LOC_Os02g29320
LOC_Os02g29550
LOC_Os02g30180
LOC_Os02g30310
LOC_Os02g30730
LOC_Os02g33020
LOC_Os02g33140
LOC_Os02g33230
LOC_Os02g33490
LOC_Os02g34690
LOC_Os02g35039
LOC_Os02g35500
LOC_Os02g36400
LOC_Os02g36490
LOC_Os02g36770
LOC_Os02g36870
LOC_Os02g38050
LOC_Os02g38240
LOC_Os02g38430
LOC_Os02g38490
LOC_Os02g38800
LOC_Os02g39350
LOC_Os02g39730
LOC_Os02g39920
LOC_Os02g40320
LOC_Os02g40860
LOC_Os02g42134
LOC_Os02g42350
LOC_Os02g42730
LOC_Os02g43519
LOC_Os02g43720
LOC_Os02g43860
LOC_Os02g43920
LOC_Os02g44102
LOC_Os02g44270
LOC_Os02g44910
LOC_Os02g46090
LOC_Os02g46130
LOC_Os02g46320
LOC_Os02g46510
LOC_Os02g46640
LOC_Os02g46700
LOC_Os02g47360
LOC_Os02g47800
LOC_Os02g47860
LOC_Os02g48630
LOC_Os02g48650
LOC_Os02g48740
LOC_Os02g48840
LOC_Os02g49820
LOC_Os02g50320
LOC_Os02g50360
LOC_Os02g50760
LOC_Os02g50970
LOC_Os02g51140
LOC_Os02g51350
LOC_Os02g51490
LOC_Os02g51830
LOC_Os02g52160
LOC_Os02g52360
LOC_Os02g52390
LOC_Os02g52640
LOC_Os02g53140
LOC_Os02g53830
LOC_Os02g54110
LOC_Os02g54510
LOC_Os02g55120
LOC_Os02g55980
LOC_Os02g56210
LOC_Os02g56219
LOC_Os02g56850
LOC_Os02g56980
LOC_Os02g57170
LOC_Os02g57300
LOC_Os02g57380
LOC_Os02g57540
LOC_Os02g57780
LOC_Os02g58120
LOC_Os02g58500
LOC_Os03g01190
LOC_Os03g01540
LOC_Os03g01750
LOC_Os03g01970
LOC_Os03g02100
LOC_Os03g02110
LOC_Os03g02320
LOC_Os03g02410
LOC_Os03g02480
LOC_Os03g02680
LOC_Os03g02720
LOC_Os03g02980
LOC_Os03g03400
LOC_Os03g03430
LOC_Os03g04140
LOC_Os03g04440
LOC_Os03g04460
LOC_Os03g04545
LOC_Os03g05720
LOC_Os03g05760
LOC_Os03g06160
LOC_Os03g07160
LOC_Os03g07190
LOC_Os03g07290
LOC_Os03g07370
LOC_Os03g08070
LOC_Os03g08270
LOC_Os03g10780
LOC_Os03g10790
LOC_Os03g10990
LOC_Os03g11440
LOC_Os03g11660
LOC_Os03g12120
LOC_Os03g12550
LOC_Os03g12610
LOC_Os03g12930
LOC_Os03g13000
LOC_Os03g13100
LOC_Os03g13380
LOC_Os03g13800
LOC_Os03g14290
LOC_Os03g14510
LOC_Os03g14520
LOC_Os03g14890
LOC_Os03g15690
LOC_Os03g15930
LOC_Os03g16080
LOC_Os03g16460
LOC_Os03g17060
LOC_Os03g17440
LOC_Os03g17470
LOC_Os03g17660
LOC_Os03g18180
LOC_Os03g18210
LOC_Os03g18680
LOC_Os03g19580
LOC_Os03g19970
LOC_Os03g20180
LOC_Os03g20460
LOC_Os03g20630
LOC_Os03g20640
LOC_Os03g20700
LOC_Os03g21270
LOC_Os03g22150
LOC_Os03g22160
LOC_Os03g22320
LOC_Os03g25000
LOC_Os03g26000
LOC_Os03g26090
LOC_Os03g27010
LOC_Os03g27320
LOC_Os03g27350
LOC_Os03g27760
LOC_Os03g29150
LOC_Os03g29170
LOC_Os03g29960
LOC_Os03g31400
LOC_Os03g32330
LOC_Os03g37090
LOC_Os03g37100
LOC_Os03g38020
LOC_Os03g38650
LOC_Os03g38980
LOC_Os03g39407
LOC_Os03g39740
LOC_Os03g40180
LOC_Os03g40270
LOC_Os03g42010
LOC_Os03g42750
LOC_Os03g42840
LOC_Os03g43390
LOC_Os03g43420
LOC_Os03g44620
LOC_Os03g44660
LOC_Os03g45194
LOC_Os03g47120
LOC_Os03g47610
LOC_Os03g47754
LOC_Os03g48920
LOC_Os03g49220
LOC_Os03g49464
LOC_Os03g49510
LOC_Os03g49710
LOC_Os03g50070
LOC_Os03g50120
LOC_Os03g50350
LOC_Os03g50430
LOC_Os03g50520
LOC_Os03g51250
LOC_Os03g51670
LOC_Os03g52430
LOC_Os03g52450
LOC_Os03g52700
LOC_Os03g52750
LOC_Os03g52970
LOC_Os03g53150
LOC_Os03g53280
LOC_Os03g53530
LOC_Os03g53750
LOC_Os03g54760
LOC_Os03g54790
LOC_Os03g54920
LOC_Os03g54980
LOC_Os03g55090
LOC_Os03g55360
LOC_Os03g55490
LOC_Os03g55645
LOC_Os03g55730
LOC_Os03g55820
LOC_Os03g56390
LOC_Os03g56410
LOC_Os03g56790
LOC_Os03g56960
LOC_Os03g57040
LOC_Os03g57070
LOC_Os03g57090
LOC_Os03g58240
LOC_Os03g58540
LOC_Os03g58700
LOC_Os03g58740
LOC_Os03g58840
LOC_Os03g58970
LOC_Os03g59220
LOC_Os03g59450
LOC_Os03g60370
LOC_Os03g60950
LOC_Os03g61130
LOC_Os03g61140
LOC_Os03g61200
LOC_Os03g61260
LOC_Os03g61540
LOC_Os03g61580
LOC_Os03g61710
LOC_Os03g61950
LOC_Os03g62030
LOC_Os03g62610
LOC_Os03g63250
LOC_Os03g63330
LOC_Os03g63440
LOC_Os03g63530
LOC_Os03g63710
LOC_Os03g64110
LOC_Os03g64350
LOC_Os04g01290
LOC_Os04g01530
LOC_Os04g04320
LOC_Os04g08800
LOC_Os04g09720
LOC_Os04g10420
LOC_Os04g14450
LOC_Os04g17050
LOC_Os04g20210
LOC_Os04g31340
LOC_Os04g31700
LOC_Os04g31790
LOC_Os04g31804
LOC_Os04g31950
LOC_Os04g32340
LOC_Os04g33470
LOC_Os04g33490
LOC_Os04g33970
LOC_Os04g34100
LOC_Os04g34380
LOC_Os04g35380
LOC_Os04g37490
LOC_Os04g37600
LOC_Os04g38340
LOC_Os04g38640
LOC_Os04g39970
LOC_Os04g40080
LOC_Os04g40400
LOC_Os04g40420
LOC_Os04g40870
LOC_Os04g41020
LOC_Os04g41320
LOC_Os04g41490
LOC_Os04g41510
LOC_Os04g41850
LOC_Os04g42340
LOC_Os04g42370
LOC_Os04g42480
LOC_Os04g43340
LOC_Os04g43420
LOC_Os04g43770
LOC_Os04g44540
LOC_Os04g44890
LOC_Os04g44920
LOC_Os04g45670
LOC_Os04g46050
LOC_Os04g46079
LOC_Os04g46290
LOC_Os04g46370
LOC_Os04g48140
LOC_Os04g48520
LOC_Os04g48730
LOC_Os04g48940
LOC_Os04g49590
LOC_Os04g49954
LOC_Os04g50860
LOC_Os04g51270
LOC_Os04g51300
LOC_Os04g51310
LOC_Os04g51320
LOC_Os04g51390
LOC_Os04g51630
LOC_Os04g51809
LOC_Os04g52130
LOC_Os04g52380
LOC_Os04g52500
LOC_Os04g52660
LOC_Os04g52900
LOC_Os04g52960
LOC_Os04g53220
LOC_Os04g53530
LOC_Os04g53630
LOC_Os04g53770
LOC_Os04g54330
LOC_Os04g54790
LOC_Os04g54800
LOC_Os04g55940
LOC_Os04g56160
LOC_Os04g56740
LOC_Os04g56750
LOC_Os04g57020
LOC_Os04g57140
LOC_Os04g57510
LOC_Os04g57520
LOC_Os04g57640
LOC_Os04g57690
LOC_Os04g57890
LOC_Os04g58060
LOC_Os04g58410
LOC_Os04g58600
LOC_Os04g58630
LOC_Os04g58640
LOC_Os04g58830
LOC_Os04g59460
LOC_Os05g01270
LOC_Os05g01470
LOC_Os05g01500
LOC_Os05g01970
LOC_Os05g03040
LOC_Os05g03200
LOC_Os05g05200
LOC_Os05g05300
LOC_Os05g05470
LOC_Os05g05720
LOC_Os05g05740
LOC_Os05g05790
LOC_Os05g06310
LOC_Os05g06360
LOC_Os05g06430
LOC_Os05g06440
LOC_Os05g06500
LOC_Os05g06680
LOC_Os05g07130
LOC_Os05g08360
LOC_Os05g09000
LOC_Os05g09630
LOC_Os05g09704
LOC_Os05g10940
LOC_Os05g12280
LOC_Os05g18660
LOC_Os05g18730
LOC_Os05g19974
LOC_Os05g22894
LOC_Os05g23600
LOC_Os05g23840
LOC_Os05g23990
LOC_Os05g25060
LOC_Os05g27870
LOC_Os05g28500
LOC_Os05g28510
LOC_Os05g30420
LOC_Os05g30810
LOC_Os05g32230
LOC_Os05g32390
LOC_Os05g32430
LOC_Os05g32590
LOC_Os05g32680
LOC_Os05g32850
LOC_Os05g33514
LOC_Os05g33820
LOC_Os05g34550
LOC_Os05g34820
LOC_Os05g34920
LOC_Os05g35110
LOC_Os05g35530
LOC_Os05g37500
LOC_Os05g38150
LOC_Os05g39230
LOC_Os05g39680
LOC_Os05g40300
LOC_Os05g41172
LOC_Os05g42330
LOC_Os05g42350
LOC_Os05g43170
LOC_Os05g43770
LOC_Os05g44130
LOC_Os05g44380
LOC_Os05g44590
LOC_Os05g45040
LOC_Os05g45270
LOC_Os05g45420
LOC_Os05g45720
LOC_Os05g45730
LOC_Os05g46140
LOC_Os05g46200
LOC_Os05g46490
LOC_Os05g47530
LOC_Os05g47980
LOC_Os05g48240
LOC_Os05g48310
LOC_Os05g48620
LOC_Os05g49300
LOC_Os05g49460
LOC_Os05g49650
LOC_Os05g49770
LOC_Os05g49970
LOC_Os05g50660
LOC_Os05g51000
LOC_Os05g51060
LOC_Os05g51540
LOC_Os06g01320
LOC_Os06g01460
LOC_Os06g01980
LOC_Os06g02160
LOC_Os06g02380
LOC_Os06g02500
LOC_Os06g02570
LOC_Os06g02600
LOC_Os06g03750
LOC_Os06g03780
LOC_Os06g03850
LOC_Os06g03860
LOC_Os06g03940
LOC_Os06g04460
LOC_Os06g04510
LOC_Os06g04640
LOC_Os06g04780
LOC_Os06g04820
LOC_Os06g05250
LOC_Os06g05390
LOC_Os06g05580
LOC_Os06g05890
LOC_Os06g06120
LOC_Os06g06770
LOC_Os06g07090
LOC_Os06g07190
LOC_Os06g07210
LOC_Os06g07630
LOC_Os06g08290
LOC_Os06g08730
LOC_Os06g09120
LOC_Os06g09540
LOC_Os06g09850
LOC_Os06g09930
LOC_Os06g10660
LOC_Os06g11630
LOC_Os06g12530
LOC_Os06g12590
LOC_Os06g13020
LOC_Os06g13660
LOC_Os06g14740
LOC_Os06g14750
LOC_Os06g16390
LOC_Os06g16420
LOC_Os06g19730
LOC_Os06g19980
LOC_Os06g20320
LOC_Os06g21340
LOC_Os06g21390
LOC_Os06g22070
LOC_Os06g22670
LOC_Os06g22829
LOC_Os06g26270
LOC_Os06g27650
LOC_Os06g27890
LOC_Os06g29180
LOC_Os06g29490
LOC_Os06g34440
LOC_Os06g35030
LOC_Os06g39260
LOC_Os06g39690
LOC_Os06g40330
LOC_Os06g40740
LOC_Os06g42430
LOC_Os06g42790
LOC_Os06g43650
LOC_Os06g43660
LOC_Os06g43670
LOC_Os06g43690
LOC_Os06g44030
LOC_Os06g44230
LOC_Os06g44610
LOC_Os06g45080
LOC_Os06g45300
LOC_Os06g45360
LOC_Os06g46372
LOC_Os06g46400
LOC_Os06g46700
LOC_Os06g46890
LOC_Os06g48230
LOC_Os06g49450
LOC_Os06g49640
LOC_Os06g49740
LOC_Os06g50146
LOC_Os06g51430
LOC_Os07g01030
LOC_Os07g01730
LOC_Os07g01760
LOC_Os07g02090
LOC_Os07g02210
LOC_Os07g02710
LOC_Os07g03830
LOC_Os07g04450
LOC_Os07g05380
LOC_Os07g06644
LOC_Os07g07010
LOC_Os07g07480
LOC_Os07g07580
LOC_Os07g08120
LOC_Os07g09870
LOC_Os07g10300
LOC_Os07g10520
LOC_Os07g11790
LOC_Os07g12640
LOC_Os07g12770
LOC_Os07g13170
LOC_Os07g15270
LOC_Os07g15430
LOC_Os07g16950
LOC_Os07g23550
LOC_Os07g23740
LOC_Os07g23880
LOC_Os07g25500
LOC_Os07g27480
LOC_Os07g28090
LOC_Os07g28400
LOC_Os07g28890
LOC_Os07g31270
LOC_Os07g31380
LOC_Os07g32530
LOC_Os07g34030
LOC_Os07g36250
LOC_Os07g36600
LOC_Os07g36640
LOC_Os07g36950
LOC_Os07g37570
LOC_Os07g37680
LOC_Os07g37800
LOC_Os07g38100
LOC_Os07g38230
LOC_Os07g38300
LOC_Os07g38430
LOC_Os07g38620
LOC_Os07g38830
LOC_Os07g38850
LOC_Os07g39690
LOC_Os07g40460
LOC_Os07g40520
LOC_Os07g40790
LOC_Os07g41090
LOC_Os07g41640
LOC_Os07g41710
LOC_Os07g41800
LOC_Os07g42395
LOC_Os07g42632
LOC_Os07g43322
LOC_Os07g43330
LOC_Os07g43470
LOC_Os07g44040
LOC_Os07g44650
LOC_Os07g44790
LOC_Os07g45570
LOC_Os07g46300
LOC_Os07g46330
LOC_Os07g46340
LOC_Os07g46500
LOC_Os07g47420
LOC_Os07g47530
LOC_Os07g47650
LOC_Os07g47780
LOC_Os07g47820
LOC_Os07g48300
LOC_Os07g48310
LOC_Os07g48350
LOC_Os07g48520
LOC_Os07g48820
LOC_Os07g48840
LOC_Os07g48880
LOC_Os08g01750
LOC_Os08g01770
LOC_Os08g02140
LOC_Os08g02570
LOC_Os08g02950
LOC_Os08g04440
LOC_Os08g04450
LOC_Os08g04620
LOC_Os08g05560
LOC_Os08g05790
LOC_Os08g06630
LOC_Os08g08040
LOC_Os08g09020
LOC_Os08g09350
LOC_Os08g15040
LOC_Os08g16480
LOC_Os08g20000
LOC_Os08g25090
LOC_Os08g25380
LOC_Os08g25570
LOC_Os08g25624
LOC_Os08g25820
LOC_Os08g27010
LOC_Os08g27840
LOC_Os08g28830
LOC_Os08g28840
LOC_Os08g29110
LOC_Os08g29150
LOC_Os08g31110
LOC_Os08g31970
LOC_Os08g32130
LOC_Os08g32360
LOC_Os08g32620
LOC_Os08g32750
LOC_Os08g34060
LOC_Os08g34160
LOC_Os08g35480
LOC_Os08g36980
LOC_Os08g37280
LOC_Os08g37605
LOC_Os08g37820
LOC_Os08g37950
LOC_Os08g39080
LOC_Os08g39380
LOC_Os08g39950
LOC_Os08g39960
LOC_Os08g40190
LOC_Os08g40860
LOC_Os08g41390
LOC_Os08g41790
LOC_Os08g41900
LOC_Os08g42410
LOC_Os08g42450
LOC_Os08g42560
LOC_Os08g43010
LOC_Os08g43320
LOC_Os08g43540
LOC_Os08g43815
LOC_Os08g44010
LOC_Os08g44480
LOC_Os08g44810
LOC_Os08g45280
LOC_Os09g01620
LOC_Os09g02140
LOC_Os09g03750
LOC_Os09g04300
LOC_Os09g04790
LOC_Os09g05020
LOC_Os09g11520
LOC_Os09g12250
LOC_Os09g12750
LOC_Os09g13940
LOC_Os09g14550
LOC_Os09g15340
LOC_Os09g15760
LOC_Os09g17680
LOC_Os09g19940
LOC_Os09g20320
LOC_Os09g23110
LOC_Os09g24570
LOC_Os09g26400
LOC_Os09g26560
LOC_Os09g26700
LOC_Os09g26800
LOC_Os09g27030
LOC_Os09g27080
LOC_Os09g27900
LOC_Os09g28100
LOC_Os09g28880
LOC_Os09g28940
LOC_Os09g29190
LOC_Os09g30400
LOC_Os09g30462
LOC_Os09g32430
LOC_Os09g32526
LOC_Os09g32750
LOC_Os09g32940
LOC_Os09g33559
LOC_Os09g33800
LOC_Os09g33810
LOC_Os09g34970
LOC_Os09g35000
LOC_Os09g35710
LOC_Os09g36190
LOC_Os09g36240
LOC_Os09g36270
LOC_Os09g37930
LOC_Os09g38580
LOC_Os09g38980
LOC_Os09g39130
LOC_Os09g39220
LOC_Os09g39570
LOC_Os09g39580
LOC_Os09g39590
LOC_Os09g39700
LOC_Os10g08940
LOC_Os10g10180
LOC_Os10g12500
LOC_Os10g13940
LOC_Os10g16990
LOC_Os10g17770
LOC_Os10g25430
LOC_Os10g26130
LOC_Os10g27090
LOC_Os10g29300
LOC_Os10g30156
LOC_Os10g30520
LOC_Os10g30640
LOC_Os10g30944
LOC_Os10g31770
LOC_Os10g31790
LOC_Os10g32540
LOC_Os10g34350
LOC_Os10g34480
LOC_Os10g34540
LOC_Os10g35080
LOC_Os10g35140
LOC_Os10g35220
LOC_Os10g35470
LOC_Os10g35480
LOC_Os10g36370
LOC_Os10g36490
LOC_Os10g38950
LOC_Os10g38970
LOC_Os10g41380
LOC_Os10g41940
LOC_Os10g42100
LOC_Os10g42240
LOC_Os10g42439
LOC_Os10g42510
LOC_Os10g42540
LOC_Os11g01200
LOC_Os11g01594
LOC_Os11g02720
LOC_Os11g04295
LOC_Os11g05090
LOC_Os11g05130
LOC_Os11g06030
LOC_Os11g06040
LOC_Os11g06670
LOC_Os11g06810
LOC_Os11g08330
LOC_Os11g08670
LOC_Os11g09690
LOC_Os11g10540
LOC_Os11g10750
LOC_Os11g11210
LOC_Os11g11810
LOC_Os11g13410
LOC_Os11g14950
LOC_Os11g16430
LOC_Os11g16470
LOC_Os11g17610
LOC_Os11g18990
LOC_Os11g19220
LOC_Os11g26860
LOC_Os11g31640
LOC_Os11g32320
LOC_Os11g33970
LOC_Os11g34200
LOC_Os11g34350
LOC_Os11g35360
LOC_Os11g37510
LOC_Os11g38170
LOC_Os11g38440
LOC_Os11g40100
LOC_Os11g41140
LOC_Os11g42350
LOC_Os11g42420
LOC_Os12g01540
LOC_Os12g01680
LOC_Os12g02050
LOC_Os12g02100
LOC_Os12g02640
LOC_Os12g02950
LOC_Os12g05650
LOC_Os12g06910
LOC_Os12g07220
LOC_Os12g07270
LOC_Os12g07310
LOC_Os12g07720
LOC_Os12g08180
LOC_Os12g08280
LOC_Os12g08810
LOC_Os12g10180
LOC_Os12g12300
LOC_Os12g13120
LOC_Os12g14224
LOC_Os12g17910
LOC_Os12g22620
LOC_Os12g27220
LOC_Os12g27370
LOC_Os12g31460
LOC_Os12g32660
LOC_Os12g32670
LOC_Os12g33240
LOC_Os12g35270
LOC_Os12g35290
LOC_Os12g35360
LOC_Os12g35550
LOC_Os12g35630
LOC_Os12g36050
LOC_Os12g36194
LOC_Os12g36760
LOC_Os12g37390
LOC_Os12g38310
LOC_Os12g38380
LOC_Os12g39070
LOC_Os12g39340
LOC_Os12g39670
LOC_Os12g40500
LOC_Os12g41380
LOC_Os12g41620
LOC_Os12g42070
LOC_Os12g44240
LOC_Os01g01689
LOC_Os01g57490
LOC_Os02g03130
LOC_Os03g21740
LOC_Os03g52594
LOC_Os04g20560
LOC_Os06g23504
LOC_Os06g29310
LOC_Os06g45420
LOC_Os06g47930
LOC_Os06g51260
LOC_Os07g29794
LOC_Os07g35730
LOC_Os07g42440
LOC_Os08g26230
LOC_Os09g18020
LOC_Os09g24260
LOC_Os10g10190
LOC_Os10g19342
LOC_Os10g39470
LOC_Os11g12270
LOC_Os11g42510
LOC_Os12g38051
LOC_Os12g40070

## Sheet: WTarp6 H2AZ decrease GB
WTarp6_dec_GB			No significantly enriched GO terms
LOC_Os01g01080
LOC_Os01g01302
LOC_Os01g01780
LOC_Os01g02120
LOC_Os01g03050
LOC_Os01g03490
LOC_Os01g03730
LOC_Os01g05140
LOC_Os01g05250
LOC_Os01g05380
LOC_Os01g05620
LOC_Os01g05860
LOC_Os01g06010
LOC_Os01g06040
LOC_Os01g06060
LOC_Os01g06520
LOC_Os01g07710
LOC_Os01g07780
LOC_Os01g07870
LOC_Os01g08160
LOC_Os01g08290
LOC_Os01g08760
LOC_Os01g09410
LOC_Os01g09720
LOC_Os01g09800
LOC_Os01g09930
LOC_Os01g10020
LOC_Os01g10300
LOC_Os01g10400
LOC_Os01g11500
LOC_Os01g11520
LOC_Os01g12090
LOC_Os01g12470
LOC_Os01g12830
LOC_Os01g13610
LOC_Os01g14070
LOC_Os01g14110
LOC_Os01g14970
LOC_Os01g14980
LOC_Os01g16340
LOC_Os01g16620
LOC_Os01g16860
LOC_Os01g20110
LOC_Os01g22230
LOC_Os01g22630
LOC_Os01g24920
LOC_Os01g31690
LOC_Os01g32364
LOC_Os01g33080
LOC_Os01g33090
LOC_Os01g33450
LOC_Os01g34220
LOC_Os01g36540
LOC_Os01g37825
LOC_Os01g39110
LOC_Os01g39670
LOC_Os01g40250
LOC_Os01g40660
LOC_Os01g40820
LOC_Os01g40860
LOC_Os01g41550
LOC_Os01g41950
LOC_Os01g42120
LOC_Os01g42280
LOC_Os01g43520
LOC_Os01g45274
LOC_Os01g45470
LOC_Os01g45520
LOC_Os01g45550
LOC_Os01g45900
LOC_Os01g46080
LOC_Os01g46240
LOC_Os01g46720
LOC_Os01g47270
LOC_Os01g48030
LOC_Os01g48820
LOC_Os01g49024
LOC_Os01g49640
LOC_Os01g49720
LOC_Os01g50030
LOC_Os01g50934
LOC_Os01g50940
LOC_Os01g50960
LOC_Os01g51420
LOC_Os01g51690
LOC_Os01g51754
LOC_Os01g52560
LOC_Os01g53560
LOC_Os01g53620
LOC_Os01g53720
LOC_Os01g54930
LOC_Os01g55290
LOC_Os01g55300
LOC_Os01g55540
LOC_Os01g56350
LOC_Os01g56630
LOC_Os01g56660
LOC_Os01g57490
LOC_Os01g57770
LOC_Os01g57854
LOC_Os01g58080
LOC_Os01g58580
LOC_Os01g58680
LOC_Os01g58690
LOC_Os01g60080
LOC_Os01g60860
LOC_Os01g61620
LOC_Os01g62040
LOC_Os01g62070
LOC_Os01g62410
LOC_Os01g62945
LOC_Os01g63400
LOC_Os01g63420
LOC_Os01g63620
LOC_Os01g64810
LOC_Os01g64820
LOC_Os01g64990
LOC_Os01g65080
LOC_Os01g65100
LOC_Os01g65400
LOC_Os01g65530
LOC_Os01g65590
LOC_Os01g66250
LOC_Os01g67210
LOC_Os01g67450
LOC_Os01g67740
LOC_Os01g67960
LOC_Os01g69050
LOC_Os01g69910
LOC_Os01g70000
LOC_Os01g70220
LOC_Os01g70330
LOC_Os01g70370
LOC_Os01g70600
LOC_Os01g71160
LOC_Os01g71960
LOC_Os01g72240
LOC_Os01g72730
LOC_Os01g72780
LOC_Os01g72970
LOC_Os01g73460
LOC_Os01g73890
LOC_Os02g01440
LOC_Os02g02500
LOC_Os02g02890
LOC_Os02g03430
LOC_Os02g03830
LOC_Os02g04160
LOC_Os02g04190
LOC_Os02g05470
LOC_Os02g05686
LOC_Os02g05930
LOC_Os02g06530
LOC_Os02g06540
LOC_Os02g07040
LOC_Os02g07060
LOC_Os02g07575
LOC_Os02g07700
LOC_Os02g07780
LOC_Os02g07820
LOC_Os02g07880
LOC_Os02g08050
LOC_Os02g08540
LOC_Os02g09050
LOC_Os02g09620
LOC_Os02g09710
LOC_Os02g09800
LOC_Os02g10030
LOC_Os02g10290
LOC_Os02g10570
LOC_Os02g10590
LOC_Os02g12654
LOC_Os02g13100
LOC_Os02g13340
LOC_Os02g13630
LOC_Os02g13850
LOC_Os02g13965
LOC_Os02g14700
LOC_Os02g15670
LOC_Os02g17500
LOC_Os02g18070
LOC_Os02g21430
LOC_Os02g25700
LOC_Os02g26300
LOC_Os02g26310
LOC_Os02g26700
LOC_Os02g27400
LOC_Os02g27480
LOC_Os02g28470
LOC_Os02g28720
LOC_Os02g29450
LOC_Os02g31160
LOC_Os02g32200
LOC_Os02g32540
LOC_Os02g33020
LOC_Os02g33110
LOC_Os02g33320
LOC_Os02g33770
LOC_Os02g35450
LOC_Os02g36140
LOC_Os02g39700
LOC_Os02g40240
LOC_Os02g40750
LOC_Os02g40820
LOC_Os02g42300
LOC_Os02g43820
LOC_Os02g43920
LOC_Os02g44104
LOC_Os02g44108
LOC_Os02g44360
LOC_Os02g44599
LOC_Os02g45054
LOC_Os02g45180
LOC_Os02g45250
LOC_Os02g46520
LOC_Os02g46956
LOC_Os02g47090
LOC_Os02g47160
LOC_Os02g47320
LOC_Os02g47350
LOC_Os02g49310
LOC_Os02g49326
LOC_Os02g49555
LOC_Os02g49580
LOC_Os02g49690
LOC_Os02g49700
LOC_Os02g50150
LOC_Os02g51030
LOC_Os02g51080
LOC_Os02g51140
LOC_Os02g51480
LOC_Os02g51820
LOC_Os02g52316
LOC_Os02g52390
LOC_Os02g52480
LOC_Os02g52560
LOC_Os02g54110
LOC_Os02g54510
LOC_Os02g54780
LOC_Os02g55470
LOC_Os02g55560
LOC_Os02g56050
LOC_Os02g56334
LOC_Os02g57330
LOC_Os02g57420
LOC_Os02g57620
LOC_Os02g57840
LOC_Os02g58530
LOC_Os03g01014
LOC_Os03g01020
LOC_Os03g01100
LOC_Os03g01110
LOC_Os03g01150
LOC_Os03g01216
LOC_Os03g01730
LOC_Os03g01900
LOC_Os03g02110
LOC_Os03g02900
LOC_Os03g02980
LOC_Os03g03140
LOC_Os03g03330
LOC_Os03g03470
LOC_Os03g04340
LOC_Os03g04750
LOC_Os03g05160
LOC_Os03g06330
LOC_Os03g06580
LOC_Os03g07190
LOC_Os03g07350
LOC_Os03g08390
LOC_Os03g08920
LOC_Os03g09910
LOC_Os03g10110
LOC_Os03g10300
LOC_Os03g10780
LOC_Os03g10910
LOC_Os03g11180
LOC_Os03g11210
LOC_Os03g11320
LOC_Os03g11440
LOC_Os03g11690
LOC_Os03g11840
LOC_Os03g12020
LOC_Os03g12450
LOC_Os03g12820
LOC_Os03g13850
LOC_Os03g14920
LOC_Os03g16780
LOC_Os03g16874
LOC_Os03g17050
LOC_Os03g17250
LOC_Os03g17359
LOC_Os03g17950
LOC_Os03g18170
LOC_Os03g18190
LOC_Os03g18470
LOC_Os03g19040
LOC_Os03g19280
LOC_Os03g19770
LOC_Os03g20190
LOC_Os03g20700
LOC_Os03g21030
LOC_Os03g21240
LOC_Os03g22080
LOC_Os03g22320
LOC_Os03g22330
LOC_Os03g22450
LOC_Os03g22590
LOC_Os03g24520
LOC_Os03g24830
LOC_Os03g25090
LOC_Os03g25360
LOC_Os03g25620
LOC_Os03g26990
LOC_Os03g27390
LOC_Os03g27930
LOC_Os03g27960
LOC_Os03g29150
LOC_Os03g29270
LOC_Os03g29960
LOC_Os03g30470
LOC_Os03g30530
LOC_Os03g32580
LOC_Os03g37100
LOC_Os03g38950
LOC_Os03g40000
LOC_Os03g40440
LOC_Os03g41330
LOC_Os03g42290
LOC_Os03g42430
LOC_Os03g42630
LOC_Os03g42840
LOC_Os03g44800
LOC_Os03g46040
LOC_Os03g46200
LOC_Os03g46570
LOC_Os03g46600
LOC_Os03g47070
LOC_Os03g47120
LOC_Os03g47140
LOC_Os03g47200
LOC_Os03g47270
LOC_Os03g47610
LOC_Os03g48260
LOC_Os03g48840
LOC_Os03g49220
LOC_Os03g49400
LOC_Os03g49464
LOC_Os03g49485
LOC_Os03g49710
LOC_Os03g49940
LOC_Os03g50120
LOC_Os03g50355
LOC_Os03g51020
LOC_Os03g51160
LOC_Os03g51260
LOC_Os03g51600
LOC_Os03g52650
LOC_Os03g53170
LOC_Os03g53670
LOC_Os03g55330
LOC_Os03g56100
LOC_Os03g56160
LOC_Os03g56600
LOC_Os03g56810
LOC_Os03g57220
LOC_Os03g57410
LOC_Os03g57880
LOC_Os03g57940
LOC_Os03g58070
LOC_Os03g58260
LOC_Os03g58280
LOC_Os03g58300
LOC_Os03g58740
LOC_Os03g58840
LOC_Os03g58930
LOC_Os03g58970
LOC_Os03g59152
LOC_Os03g59390
LOC_Os03g60110
LOC_Os03g60260
LOC_Os03g60550
LOC_Os03g60710
LOC_Os03g61130
LOC_Os03g61260
LOC_Os03g61630
LOC_Os03g61650
LOC_Os03g61740
LOC_Os03g61920
LOC_Os03g62150
LOC_Os03g62870
LOC_Os03g63480
LOC_Os03g63500
LOC_Os03g63850
LOC_Os03g64060
LOC_Os04g01970
LOC_Os04g02570
LOC_Os04g02754
LOC_Os04g10380
LOC_Os04g11780
LOC_Os04g15790
LOC_Os04g22120
LOC_Os04g27950
LOC_Os04g28860
LOC_Os04g29020
LOC_Os04g30020
LOC_Os04g31210
LOC_Os04g31520
LOC_Os04g31660
LOC_Os04g32190
LOC_Os04g33490
LOC_Os04g33860
LOC_Os04g34250
LOC_Os04g34270
LOC_Os04g34480
LOC_Os04g35520
LOC_Os04g36730
LOC_Os04g36750
LOC_Os04g36780
LOC_Os04g37600
LOC_Os04g37820
LOC_Os04g38920
LOC_Os04g39170
LOC_Os04g39210
LOC_Os04g40030
LOC_Os04g40420
LOC_Os04g40700
LOC_Os04g41310
LOC_Os04g41450
LOC_Os04g41490
LOC_Os04g41740
LOC_Os04g42420
LOC_Os04g42480
LOC_Os04g42600
LOC_Os04g43880
LOC_Os04g44550
LOC_Os04g44710
LOC_Os04g45370
LOC_Os04g45700
LOC_Os04g46290
LOC_Os04g46470
LOC_Os04g47260
LOC_Os04g47360
LOC_Os04g47550
LOC_Os04g48010
LOC_Os04g48070
LOC_Os04g48360
LOC_Os04g49130
LOC_Os04g49350
LOC_Os04g51120
LOC_Os04g51390
LOC_Os04g51440
LOC_Os04g51970
LOC_Os04g52140
LOC_Os04g53250
LOC_Os04g53850
LOC_Os04g54790
LOC_Os04g55090
LOC_Os04g55180
LOC_Os04g55200
LOC_Os04g55520
LOC_Os04g55560
LOC_Os04g55650
LOC_Os04g55750
LOC_Os04g56160
LOC_Os04g56939
LOC_Os04g57310
LOC_Os04g57950
LOC_Os04g57970
LOC_Os04g58240
LOC_Os04g59130
LOC_Os05g01030
LOC_Os05g01480
LOC_Os05g01690
LOC_Os05g02040
LOC_Os05g02540
LOC_Os05g02640
LOC_Os05g02690
LOC_Os05g02890
LOC_Os05g03574
LOC_Os05g04500
LOC_Os05g04960
LOC_Os05g05330
LOC_Os05g05720
LOC_Os05g06150
LOC_Os05g06440
LOC_Os05g07890
LOC_Os05g09600
LOC_Os05g09640
LOC_Os05g10590
LOC_Os05g10940
LOC_Os05g12300
LOC_Os05g14240
LOC_Os05g14890
LOC_Os05g15230
LOC_Os05g15380
LOC_Os05g22800
LOC_Os05g23990
LOC_Os05g24760
LOC_Os05g24810
LOC_Os05g28290
LOC_Os05g28870
LOC_Os05g29000
LOC_Os05g29680
LOC_Os05g29710
LOC_Os05g29920
LOC_Os05g30160
LOC_Os05g30210
LOC_Os05g32180
LOC_Os05g32220
LOC_Os05g32990
LOC_Os05g34914
LOC_Os05g34920
LOC_Os05g34940
LOC_Os05g35140
LOC_Os05g35620
LOC_Os05g37910
LOC_Os05g37980
LOC_Os05g38219
LOC_Os05g38380
LOC_Os05g38830
LOC_Os05g38984
LOC_Os05g39150
LOC_Os05g39190
LOC_Os05g39310
LOC_Os05g39450
LOC_Os05g40270
LOC_Os05g40950
LOC_Os05g41180
LOC_Os05g41620
LOC_Os05g41800
LOC_Os05g42120
LOC_Os05g43040
LOC_Os05g43170
LOC_Os05g43440
LOC_Os05g43770
LOC_Os05g43920
LOC_Os05g44940
LOC_Os05g45930
LOC_Os05g46220
LOC_Os05g46280
LOC_Os05g46490
LOC_Os05g46530
LOC_Os05g47520
LOC_Os05g47670
LOC_Os05g48010
LOC_Os05g48580
LOC_Os05g49120
LOC_Os05g49130
LOC_Os05g49180
LOC_Os05g49300
LOC_Os05g49580
LOC_Os05g49610
LOC_Os05g49980
LOC_Os05g50140
LOC_Os05g50360
LOC_Os05g50400
LOC_Os06g01470
LOC_Os06g02170
LOC_Os06g02220
LOC_Os06g02230
LOC_Os06g02490
LOC_Os06g03570
LOC_Os06g03750
LOC_Os06g03790
LOC_Os06g03920
LOC_Os06g04850
LOC_Os06g05580
LOC_Os06g05920
LOC_Os06g06050
LOC_Os06g06120
LOC_Os06g06930
LOC_Os06g06980
LOC_Os06g08350
LOC_Os06g08540
LOC_Os06g08770
LOC_Os06g08800
LOC_Os06g09170
LOC_Os06g09610
LOC_Os06g10750
LOC_Os06g10880
LOC_Os06g11130
LOC_Os06g11640
LOC_Os06g11740
LOC_Os06g12030
LOC_Os06g12100
LOC_Os06g12129
LOC_Os06g12360
LOC_Os06g12550
LOC_Os06g12990
LOC_Os06g13180
LOC_Os06g17400
LOC_Os06g18140
LOC_Os06g24730
LOC_Os06g28194
LOC_Os06g29700
LOC_Os06g30310
LOC_Os06g34390
LOC_Os06g34960
LOC_Os06g35900
LOC_Os06g36030
LOC_Os06g36080
LOC_Os06g36570
LOC_Os06g39912
LOC_Os06g43350
LOC_Os06g43650
LOC_Os06g43660
LOC_Os06g44660
LOC_Os06g45380
LOC_Os06g47210
LOC_Os06g47430
LOC_Os06g47780
LOC_Os06g49430
LOC_Os06g49480
LOC_Os06g51084
LOC_Os06g51210
LOC_Os06g51240
LOC_Os07g01300
LOC_Os07g01310
LOC_Os07g01550
LOC_Os07g01720
LOC_Os07g01904
LOC_Os07g02180
LOC_Os07g02460
LOC_Os07g02760
LOC_Os07g02770
LOC_Os07g02800
LOC_Os07g03070
LOC_Os07g03130
LOC_Os07g04220
LOC_Os07g04910
LOC_Os07g05020
LOC_Os07g05640
LOC_Os07g05830
LOC_Os07g06600
LOC_Os07g07540
LOC_Os07g08340
LOC_Os07g08950
LOC_Os07g09430
LOC_Os07g09814
LOC_Os07g09914
LOC_Os07g10420
LOC_Os07g10710
LOC_Os07g10810
LOC_Os07g11560
LOC_Os07g15970
LOC_Os07g17460
LOC_Os07g20135
LOC_Os07g22650
LOC_Os07g23730
LOC_Os07g29050
LOC_Os07g30800
LOC_Os07g32590
LOC_Os07g33360
LOC_Os07g33410
LOC_Os07g33660
LOC_Os07g33720
LOC_Os07g35050
LOC_Os07g36140
LOC_Os07g36410
LOC_Os07g36950
LOC_Os07g38010
LOC_Os07g38490
LOC_Os07g38580
LOC_Os07g38860
LOC_Os07g40460
LOC_Os07g41600
LOC_Os07g42280
LOC_Os07g42370
LOC_Os07g42440
LOC_Os07g42800
LOC_Os07g42880
LOC_Os07g43020
LOC_Os07g43160
LOC_Os07g43390
LOC_Os07g43430
LOC_Os07g43670
LOC_Os07g43710
LOC_Os07g43890
LOC_Os07g44260
LOC_Os07g44310
LOC_Os07g44640
LOC_Os07g46720
LOC_Os07g46770
LOC_Os07g46940
LOC_Os07g47260
LOC_Os07g47780
LOC_Os07g48160
LOC_Os07g48330
LOC_Os07g48840
LOC_Os07g49470
LOC_Os07g49520
LOC_Os08g01550
LOC_Os08g01630
LOC_Os08g02030
LOC_Os08g03500
LOC_Os08g03676
LOC_Os08g04440
LOC_Os08g04810
LOC_Os08g06210
LOC_Os08g06830
LOC_Os08g07590
LOC_Os08g07880
LOC_Os08g09420
LOC_Os08g09720
LOC_Os08g09830
LOC_Os08g09910
LOC_Os08g10470
LOC_Os08g10630
LOC_Os08g10649
LOC_Os08g16359
LOC_Os08g17080
LOC_Os08g17160
LOC_Os08g17784
LOC_Os08g18079
LOC_Os08g19650
LOC_Os08g23280
LOC_Os08g23780
LOC_Os08g24800
LOC_Os08g25770
LOC_Os08g26880
LOC_Os08g27580
LOC_Os08g28180
LOC_Os08g28860
LOC_Os08g28890
LOC_Os08g30490
LOC_Os08g31970
LOC_Os08g33710
LOC_Os08g34070
LOC_Os08g34920
LOC_Os08g34984
LOC_Os08g35190
LOC_Os08g35480
LOC_Os08g35620
LOC_Os08g36450
LOC_Os08g36820
LOC_Os08g36920
LOC_Os08g37320
LOC_Os08g37874
LOC_Os08g37890
LOC_Os08g38230
LOC_Os08g38320
LOC_Os08g38560
LOC_Os08g38610
LOC_Os08g38880
LOC_Os08g39130
LOC_Os08g39240
LOC_Os08g40190
LOC_Os08g40530
LOC_Os08g41080
LOC_Os08g41390
LOC_Os08g41430
LOC_Os08g41600
LOC_Os08g41610
LOC_Os08g41720
LOC_Os08g42020
LOC_Os08g42400
LOC_Os08g43070
LOC_Os08g43190
LOC_Os08g43370
LOC_Os08g43470
LOC_Os08g43510
LOC_Os08g44150
LOC_Os08g44480
LOC_Os08g44640
LOC_Os08g44680
LOC_Os08g45150
LOC_Os09g02810
LOC_Os09g03750
LOC_Os09g04230
LOC_Os09g04624
LOC_Os09g07800
LOC_Os09g07830
LOC_Os09g08160
LOC_Os09g10280
LOC_Os09g10690
LOC_Os09g11170
LOC_Os09g12500
LOC_Os09g13940
LOC_Os09g15540
LOC_Os09g16760
LOC_Os09g17850
LOC_Os09g17890
LOC_Os09g19640
LOC_Os09g19790
LOC_Os09g20050
LOC_Os09g20480
LOC_Os09g20930
LOC_Os09g21230
LOC_Os09g21550
LOC_Os09g23280
LOC_Os09g24640
LOC_Os09g24924
LOC_Os09g25314
LOC_Os09g25640
LOC_Os09g26620
LOC_Os09g26700
LOC_Os09g26900
LOC_Os09g27740
LOC_Os09g27850
LOC_Os09g28550
LOC_Os09g28630
LOC_Os09g28920
LOC_Os09g28930
LOC_Os09g29360
LOC_Os09g29404
LOC_Os09g29830
LOC_Os09g29950
LOC_Os09g30240
LOC_Os09g31360
LOC_Os09g32350
LOC_Os09g32640
LOC_Os09g32700
LOC_Os09g32940
LOC_Os09g33810
LOC_Os09g33876
LOC_Os09g33890
LOC_Os09g34180
LOC_Os09g34870
LOC_Os09g35980
LOC_Os09g36110
LOC_Os09g36920
LOC_Os09g37070
LOC_Os09g37600
LOC_Os09g37790
LOC_Os09g38560
LOC_Os09g38690
LOC_Os09g38772
LOC_Os09g39310
LOC_Os09g39780
LOC_Os09g40000
LOC_Os10g03740
LOC_Os10g04600
LOC_Os10g06610
LOC_Os10g08590
LOC_Os10g12080
LOC_Os10g13630
LOC_Os10g14180
LOC_Os10g16990
LOC_Os10g18450
LOC_Os10g22960
LOC_Os10g23080
LOC_Os10g23230
LOC_Os10g26520
LOC_Os10g26540
LOC_Os10g29720
LOC_Os10g30070
LOC_Os10g30330
LOC_Os10g31820
LOC_Os10g32800
LOC_Os10g33104
LOC_Os10g33720
LOC_Os10g33910
LOC_Os10g33980
LOC_Os10g34280
LOC_Os10g34500
LOC_Os10g34602
LOC_Os10g34990
LOC_Os10g35370
LOC_Os10g35520
LOC_Os10g35800
LOC_Os10g36530
LOC_Os10g36780
LOC_Os10g36924
LOC_Os10g36950
LOC_Os10g37430
LOC_Os10g37640
LOC_Os10g39340
LOC_Os10g39540
LOC_Os10g39680
LOC_Os10g39936
LOC_Os10g41370
LOC_Os10g41730
LOC_Os10g41790
LOC_Os10g42090
LOC_Os10g42170
LOC_Os10g42620
LOC_Os10g42640
LOC_Os11g02424
LOC_Os11g03660
LOC_Os11g04200
LOC_Os11g04890
LOC_Os11g05140
LOC_Os11g05930
LOC_Os11g06010
LOC_Os11g06300
LOC_Os11g06410
LOC_Os11g06810
LOC_Os11g06990
LOC_Os11g07690
LOC_Os11g08110
LOC_Os11g09170
LOC_Os11g09850
LOC_Os11g10330
LOC_Os11g10600
LOC_Os11g11430
LOC_Os11g11580
LOC_Os11g11980
LOC_Os11g12270
LOC_Os11g14050
LOC_Os11g14170
LOC_Os11g14220
LOC_Os11g17799
LOC_Os11g26030
LOC_Os11g27530
LOC_Os11g27540
LOC_Os11g27630
LOC_Os11g29780
LOC_Os11g29870
LOC_Os11g30520
LOC_Os11g31880
LOC_Os11g33050
LOC_Os11g33270
LOC_Os11g34700
LOC_Os11g35710
LOC_Os11g35810
LOC_Os11g37200
LOC_Os11g38850
LOC_Os11g39190
LOC_Os11g39320
LOC_Os11g39360
LOC_Os11g41034
LOC_Os11g41140
LOC_Os11g41390
LOC_Os11g42540
LOC_Os11g43914
LOC_Os11g43960
LOC_Os11g45280
LOC_Os11g47910
LOC_Os12g01290
LOC_Os12g02730
LOC_Os12g03170
LOC_Os12g05020
LOC_Os12g05430
LOC_Os12g05540
LOC_Os12g06070
LOC_Os12g06190
LOC_Os12g06250
LOC_Os12g06330
LOC_Os12g07010
LOC_Os12g07360
LOC_Os12g07760
LOC_Os12g08140
LOC_Os12g08220
LOC_Os12g09300
LOC_Os12g09465
LOC_Os12g09590
LOC_Os12g10450
LOC_Os12g10630
LOC_Os12g13674
LOC_Os12g14100
LOC_Os12g17590
LOC_Os12g18650
LOC_Os12g18760
LOC_Os12g21880
LOC_Os12g25180
LOC_Os12g26880
LOC_Os12g27060
LOC_Os12g28790
LOC_Os12g32020
LOC_Os12g32280
LOC_Os12g34450
LOC_Os12g34500
LOC_Os12g34900
LOC_Os12g35480
LOC_Os12g35630
LOC_Os12g37900
LOC_Os12g37920
LOC_Os12g38120
LOC_Os12g38220
LOC_Os12g39100
LOC_Os12g39620
LOC_Os12g40920
LOC_Os12g41380
LOC_Os12g41390
LOC_Os12g42120
LOC_Os12g43550
LOC_Os12g44180
LOC_Os12g44360

## Sheet: WTarp6 up-regulated DEGs
WTarp6_upregulated			GO term	Ontology	Description	Number in input list	Number in BG/Ref	p-value	FDR
LOC_Os02g02930			GO:0042592	P	homeostatic process	16	241	8e-06	0.0012
LOC_Os03g01300			GO:0019725	P	cellular homeostasis	16	241	8e-06	0.0012
LOC_Os03g55460			GO:0009628	P	response to abiotic stimulus	63	2194	4.2e-05	0.0043
LOC_Os04g36720			GO:0050896	P	response to stimulus	124	5265	6.8e-05	0.0051
LOC_Os04g43400			GO:0009536	C	plastid	109	3323	1.6e-11	1.4e-09
LOC_Os07g03040			GO:0009579	C	thylakoid	29	560	2.8e-07	1.2e-05
LOC_Os07g46920			GO:0016020	C	membrane	136	5995	0.00015	0.004
LOC_Os08g20570			GO:0044444	C	cytoplasmic part	167	7709	0.00018	0.004
LOC_Os08g39850			GO:0005737	C	cytoplasm	175	8386	0.00083	0.014
LOC_Os10g33210
LOC_Os11g11970
LOC_Os11g17970
LOC_Os11g37210
LOC_Os12g25170
LOC_Os01g39970
LOC_Os02g35710
LOC_Os02g46180
LOC_Os02g53850
LOC_Os03g04770
LOC_Os03g24820
LOC_Os03g55030
LOC_Os05g50930
LOC_Os11g47870
LOC_Os03g39760
LOC_Os04g56240
LOC_Os05g10930
LOC_Os06g40360
LOC_Os07g48980
LOC_Os10g05130
LOC_Os01g70210
LOC_Os04g49890
LOC_Os01g07590
LOC_Os02g36150
LOC_Os02g41860
LOC_Os05g01010
LOC_Os06g12455
LOC_Os06g40940
LOC_Os07g05000
LOC_Os09g27580
LOC_Os01g68450
LOC_Os02g51080
LOC_Os03g16430
LOC_Os06g43350
LOC_Os09g31360
LOC_Os09g34160
LOC_Os12g37260
LOC_Os01g06310
LOC_Os01g10440
LOC_Os01g43460
LOC_Os01g63210
LOC_Os01g63970
LOC_Os01g67630
LOC_Os02g07110
LOC_Os02g37060
LOC_Os02g39360
LOC_Os02g51930
LOC_Os03g61240
LOC_Os04g24140
LOC_Os04g42020
LOC_Os04g43060
LOC_Os04g43200
LOC_Os04g45810
LOC_Os05g37530
LOC_Os07g08160
LOC_Os07g32060
LOC_Os10g18150
LOC_Os10g21860
LOC_Os11g06150
LOC_Os01g10210
LOC_Os01g10400
LOC_Os01g12770
LOC_Os01g43560
LOC_Os02g02890
LOC_Os02g09250
LOC_Os02g38740
LOC_Os03g20010
LOC_Os03g50310
LOC_Os03g58320
LOC_Os03g62370
LOC_Os04g32620
LOC_Os04g41030
LOC_Os04g49350
LOC_Os05g08620
LOC_Os05g24650
LOC_Os05g30190
LOC_Os05g43910
LOC_Os06g10510
LOC_Os06g36270
LOC_Os06g36450
LOC_Os07g42250
LOC_Os07g47260
LOC_Os08g10630
LOC_Os09g25610
LOC_Os09g31300
LOC_Os10g02670
LOC_Os10g07080
LOC_Os10g25040
LOC_Os11g06780
LOC_Os11g44570
LOC_Os12g08790
LOC_Os12g33090
LOC_Os01g65080
LOC_Os02g18070
LOC_Os03g48000
LOC_Os03g60620
LOC_Os04g21130
LOC_Os05g01470
LOC_Os05g48760
LOC_Os06g38764
LOC_Os07g01904
LOC_Os07g06660
LOC_Os10g39780
LOC_Os11g28480
LOC_Os11g43800
LOC_Os12g08180
LOC_Os01g01160
LOC_Os01g09570
LOC_Os01g15120
LOC_Os01g15900
LOC_Os01g33000
LOC_Os01g34050
LOC_Os01g47630
LOC_Os01g61400
LOC_Os01g62070
LOC_Os02g02950
LOC_Os02g28720
LOC_Os02g30900
LOC_Os02g33580
LOC_Os02g47580
LOC_Os03g11440
LOC_Os03g14510
LOC_Os03g23980
LOC_Os03g30570
LOC_Os03g49720
LOC_Os03g58300
LOC_Os03g62170
LOC_Os04g34270
LOC_Os04g40400
LOC_Os04g47370
LOC_Os04g57310
LOC_Os05g04620
LOC_Os05g10940
LOC_Os06g08540
LOC_Os06g08670
LOC_Os06g30710
LOC_Os06g39690
LOC_Os06g51360
LOC_Os07g07540
LOC_Os07g22350
LOC_Os07g38830
LOC_Os07g39920
LOC_Os07g46330
LOC_Os07g48310
LOC_Os08g06630
LOC_Os08g35480
LOC_Os09g04790
LOC_Os09g12540
LOC_Os09g24990
LOC_Os09g26160
LOC_Os09g28310
LOC_Os09g29430
LOC_Os09g30340
LOC_Os10g25430
LOC_Os10g41400
LOC_Os11g10330
LOC_Os12g01530
LOC_Os12g06520
LOC_Os12g08220
LOC_Os12g08810
LOC_Os12g27220
LOC_Os12g39620
LOC_Os01g43700
LOC_Os01g67320
LOC_Os02g15350
LOC_Os03g02470
LOC_Os03g40100
LOC_Os03g48310
LOC_Os04g54200
LOC_Os05g31020
LOC_Os06g06320
LOC_Os06g35165
LOC_Os07g41060
LOC_Os08g03350
LOC_Os08g39840
LOC_Os09g29660
LOC_Os11g40610
LOC_Os11g42520
LOC_Os12g14440
LOC_Os01g21250
LOC_Os01g63980
LOC_Os04g43070
LOC_Os04g49650
LOC_Os07g03025
LOC_Os07g32510
LOC_Os08g06620
LOC_Os09g28510
LOC_Os10g42130
LOC_Os11g37570
LOC_Os12g02320
LOC_Os12g36420
LOC_Os12g42280
LOC_Os01g07730
LOC_Os01g08460
LOC_Os01g49750
LOC_Os02g04170
LOC_Os02g06580
LOC_Os02g37600
LOC_Os03g45280
LOC_Os03g59320
LOC_Os04g21350
LOC_Os04g57720
LOC_Os06g09980
LOC_Os08g02210
LOC_Os08g06170
LOC_Os08g44210
LOC_Os09g20240
LOC_Os09g31350
LOC_Os10g06630
LOC_Os10g13970
LOC_Os11g03390
LOC_Os12g03070
LOC_Os12g43340
LOC_Os12g43580
LOC_Os03g25750
LOC_Os03g37830
LOC_Os03g53300
LOC_Os04g34610
LOC_Os05g25370
LOC_Os05g45700
LOC_Os07g30150
LOC_Os08g31130
LOC_Os09g29520
LOC_Os10g20160
LOC_Os01g06900
LOC_Os01g33110
LOC_Os01g43330
LOC_Os01g50760
LOC_Os01g61670
LOC_Os01g61720
LOC_Os02g18000
LOC_Os02g45320
LOC_Os03g10080
LOC_Os03g61890
LOC_Os04g36640
LOC_Os05g11320
LOC_Os05g13770
LOC_Os05g50550
LOC_Os06g21410
LOC_Os06g43140
LOC_Os07g36190
LOC_Os09g29600
LOC_Os01g04450
LOC_Os01g05650
LOC_Os01g08020
LOC_Os01g10110
LOC_Os01g18860
LOC_Os01g50100
LOC_Os01g60830
LOC_Os01g68490
LOC_Os01g69030
LOC_Os02g05960
LOC_Os02g10120
LOC_Os02g49340
LOC_Os02g51070
LOC_Os02g52730
LOC_Os03g11970
LOC_Os03g14669
LOC_Os03g19240
LOC_Os03g25869
LOC_Os03g54000
LOC_Os05g45370
LOC_Os06g19260
LOC_Os07g04840
LOC_Os07g08840
LOC_Os07g49400
LOC_Os08g41470
LOC_Os09g36680
LOC_Os09g38670
LOC_Os10g02360
LOC_Os10g29470
LOC_Os11g07020
LOC_Os12g37350
LOC_Os01g03320
LOC_Os01g14410
LOC_Os01g14630
LOC_Os01g16810
LOC_Os01g38660
LOC_Os01g40260
LOC_Os01g49320
LOC_Os01g50610
LOC_Os01g53420
LOC_Os01g55940
LOC_Os01g70730
LOC_Os02g01590
LOC_Os02g15860
LOC_Os02g30910
LOC_Os02g32990
LOC_Os02g33330
LOC_Os02g38450
LOC_Os02g42570
LOC_Os02g45460
LOC_Os02g46980
LOC_Os02g47810
LOC_Os02g48770
LOC_Os02g53510
LOC_Os02g53530
LOC_Os02g58310
LOC_Os03g03670
LOC_Os03g04060
LOC_Os03g07180
LOC_Os03g09250
LOC_Os03g12700
LOC_Os03g12790
LOC_Os03g14570
LOC_Os03g15050
LOC_Os03g16390
LOC_Os03g17680
LOC_Os03g25850
LOC_Os03g44740
LOC_Os03g51530
LOC_Os03g51920
LOC_Os04g36760
LOC_Os04g49620
LOC_Os04g49660
LOC_Os04g49670
LOC_Os04g51450
LOC_Os04g59200
LOC_Os04g59440
LOC_Os05g24780
LOC_Os05g33900
LOC_Os05g38660
LOC_Os06g10100
LOC_Os07g03030
LOC_Os07g04150
LOC_Os07g08150
LOC_Os07g30610
LOC_Os07g40290
LOC_Os07g45080
LOC_Os08g01140
LOC_Os08g07690
LOC_Os08g37010
LOC_Os09g23820
LOC_Os10g09240
LOC_Os10g39410
LOC_Os11g39030
LOC_Os11g47970
LOC_Os12g44030
LOC_Os12g44110
LOC_Os01g12390
LOC_Os01g22010
LOC_Os01g37690
LOC_Os01g42030
LOC_Os01g49890
LOC_Os01g53090
LOC_Os01g72900
LOC_Os02g06200
LOC_Os02g17710
LOC_Os02g26210
LOC_Os02g38940
LOC_Os02g51910
LOC_Os02g53860
LOC_Os03g01990
LOC_Os03g03910
LOC_Os03g11220
LOC_Os03g13870
LOC_Os03g62670
LOC_Os04g10690
LOC_Os04g15920
LOC_Os04g16160
LOC_Os04g42050
LOC_Os04g42590
LOC_Os05g01140
LOC_Os05g48360
LOC_Os05g50380
LOC_Os05g50610
LOC_Os06g33330
LOC_Os06g39120
LOC_Os06g45040
LOC_Os07g46420
LOC_Os07g48170
LOC_Os08g15230
LOC_Os08g29600
LOC_Os08g31510
LOC_Os08g45190
LOC_Os09g01960
LOC_Os09g17560
LOC_Os09g26670
LOC_Os10g26620
LOC_Os10g33130
LOC_Os10g33140
LOC_Os10g37604
LOC_Os11g47630
LOC_Os12g27254
LOC_Os12g38490
LOC_Os12g42220
LOC_Os12g44370
LOC_Os01g07800
LOC_Os01g26039
LOC_Os01g35330
LOC_Os01g43370
LOC_Os01g43372
LOC_Os01g48020
LOC_Os01g73000
LOC_Os02g10700
LOC_Os02g13350
LOC_Os02g55520
LOC_Os03g37411
LOC_Os03g62240
LOC_Os04g24300
LOC_Os04g34290
LOC_Os06g06560
LOC_Os06g38210
LOC_Os07g03880
LOC_Os07g03890
LOC_Os07g12530
LOC_Os07g16600
LOC_Os07g18230
LOC_Os07g22930
LOC_Os08g06110
LOC_Os08g14330
LOC_Os09g06464
LOC_Os09g12290
LOC_Os09g24620
LOC_Os10g28360
LOC_Os11g11000
LOC_Os11g33110
LOC_Os11g34880
LOC_Os11g44810
LOC_Os11g45050
LOC_Os12g04500
LOC_Os12g07190
LOC_Os12g17550
LOC_Os01g03040
LOC_Os01g22600
LOC_Os01g36580
LOC_Os01g51410
LOC_Os01g58100
LOC_Os01g66170
LOC_Os01g66850
LOC_Os01g67580
LOC_Os01g69070
LOC_Os02g02120
LOC_Os02g04510
LOC_Os02g17350
LOC_Os02g28980
LOC_Os02g35900
LOC_Os02g38440
LOC_Os02g43340
LOC_Os02g45660
LOC_Os02g52290
LOC_Os02g56280
LOC_Os02g57160
LOC_Os03g07960
LOC_Os03g17240
LOC_Os03g17600
LOC_Os03g37640
LOC_Os03g43100
LOC_Os03g44670
LOC_Os03g50270
LOC_Os03g52170
LOC_Os03g54900
LOC_Os03g63360
LOC_Os03g63420
LOC_Os04g17660
LOC_Os04g23580
LOC_Os04g33060
LOC_Os04g43380
LOC_Os04g51792
LOC_Os05g02250
LOC_Os05g03640
LOC_Os05g34230
LOC_Os05g34630
LOC_Os05g38270
LOC_Os05g43650
LOC_Os05g46040
LOC_Os06g08170
LOC_Os06g29790
LOC_Os06g39140
LOC_Os06g44150
LOC_Os06g48960
LOC_Os07g24230
LOC_Os07g27970
LOC_Os07g46520
LOC_Os08g01890
LOC_Os08g04840
LOC_Os08g06550
LOC_Os08g43150
LOC_Os09g24710
LOC_Os09g28050
LOC_Os09g31502
LOC_Os09g32040
LOC_Os10g26680
LOC_Os10g35920
LOC_Os10g42500
LOC_Os11g01530
LOC_Os11g37990
LOC_Os12g05420
LOC_Os12g08830
LOC_Os12g17090

[truncated: 1 more sheets: WTarp6 down-regulated DEGs]
