# Supplementary material for: Rice H2A.Z negatively regulates genes responsive to nutrient starvation but promotes expression of key housekeeping genes
Source: J Exp Bot. 2018 Jun 28;69(20):4907–19. doi: 10.1093/jxb/ery244 (PMC6137989; doi:10.1093/jxb/ery244)
Supplement: supplementary_dataset_S5 [file ery244_suppl_supplementary_dataset_s5.xlsx]

## Sheet: read me
Supplementary Dataset 5. Significantly enriched GO terms for genes within clusters based on interactions among differentially expressed genes in WTC, WTP, arp6C, and arp6P.

## Sheet: DEG clusters
all DEGs in clusters	Cluster			C1									C2
LOC_Os01g01840	1			GO term	Ontology	Description	Number in input list	Number in BG/Ref	p-value	FDR			GO term	Ontology	Description	Number in input list	Number in BG/Ref	p-value	FDR
LOC_Os01g03130	1			GO:0003824	F	catalytic activity	148	9920	0.0065	0.095			GO:0009607	P	response to biotic stimulus	43	1076	3.5e-10	9.2e-08
LOC_Os01g03980	1			GO:0016740	F	transferase activity	67	3913	0.0059	0.095			GO:0006950	P	response to stress	85	3618	1.3e-07	1.7e-05
LOC_Os01g05260	1			GO:0016772	F	transferase activity, transferring phosphorus-containing groups	39	2020	0.0061	0.095			GO:0050896	P	response to stimulus	108	5265	1.3e-06	0.00012
LOC_Os01g05660	1			GO:0016301	F	kinase activity	39	2020	0.0061	0.095			GO:0009628	P	response to abiotic stimulus	48	2194	0.00058	0.03
LOC_Os01g05870	1			GO:0005886	C	plasma membrane	63	3116	0.00013	0.0099			GO:0009719	P	response to endogenous stimulus	36	1491	0.00055	0.03
LOC_Os01g06280	1			GO:0016020	C	membrane	102	5995	0.00058	0.022			GO:0008152	P	metabolic process	216	14183	0.0022	0.096
LOC_Os01g06870	1												GO:0003824	F	catalytic activity	170	9920	2.7e-05	0.0014
LOC_Os01g06876	1
LOC_Os01g06882	1			C3									C4
LOC_Os01g09570	1			GO term	Ontology	Description	Number in input list	Number in BG/Ref	p-value	FDR			GO term	Ontology	Description	Number in input list	Number in BG/Ref	p-value	FDR
LOC_Os01g10680	1			GO:0006629	P	lipid metabolic process	48	991	3.2e-14	7.8e-12			GO:0005975	P	carbohydrate metabolic process	33	972	3.9e-08	8.7e-06
LOC_Os01g11054	1			GO:0019748	P	secondary metabolic process	17	488	0.0004	0.05			GO:0003824	F	catalytic activity	149	9920	1.1e-05	0.00044
LOC_Os01g11160	1			GO:0003824	F	catalytic activity	171	9920	1.1e-05	0.00054			GO:0016740	F	transferase activity	62	3913	0.0039	0.067
LOC_Os01g12920	1			GO:0008289	F	lipid binding	13	271	0.00011	0.0026			GO:0016787	F	hydrolase activity	51	3112	0.0049	0.067
LOC_Os01g13690	1			GO:0016787	F	hydrolase activity	62	3112	0.00081	0.013			GO:0005856	C	cytoskeleton	11	191	1.9e-05	0.001
LOC_Os01g14890	1			GO:0030312	C	external encapsulating structure	32	953	2.5e-06	0.00012			GO:0005886	C	plasma membrane	60	3116	3.3e-05	0.001
LOC_Os01g15120	1			GO:0005618	C	cell wall	32	943	2.1e-06	0.00012			GO:0005576	C	extracellular region	19	559	3.3e-05	0.001
LOC_Os01g15640	1			GO:0005576	C	extracellular region	22	559	9.9e-06	0.0003			GO:0005794	C	Golgi apparatus	11	337	0.002	0.049
LOC_Os01g23990	1			GO:0005783	C	endoplasmic reticulum	17	562	0.0018	0.041
LOC_Os01g31940	1
LOC_Os01g33110	1			C6									C7
LOC_Os01g34050	1			GO term	Ontology	Description	Number in input list	Number in BG/Ref	p-value	FDR			GO term	Ontology	Description	Number in input list	Number in BG/Ref	p-value	FDR
LOC_Os01g37690	1			GO:0009536	C	plastid	54	3323	1.1e-11	1.2e-09			GO:0009056	P	catabolic process	8	1458	0.00056	0.018
LOC_Os01g40094	1			GO:0009579	C	thylakoid	17	560	1.1e-07	6e-06			GO:0003824	F	catalytic activity	20	9920	0.015	0.045
LOC_Os01g40310	1			GO:0043231	C	intracellular membrane-bounded organelle	81	8465	2.4e-06	6.4e-05
LOC_Os01g40630	1			GO:0043227	C	membrane-bounded organelle	81	8465	2.4e-06	6.4e-05
LOC_Os01g42730	1			GO:0043229	C	intracellular organelle	81	8737	9.4e-06	0.00017
LOC_Os01g44050	1			GO:0043226	C	organelle	81	8737	9.4e-06	0.00017
LOC_Os01g45550	1			GO:0044444	C	cytoplasmic part	72	7709	3.9e-05	0.00059
LOC_Os01g46760	1			GO:0005737	C	cytoplasm	74	8386	0.00021	0.0027
LOC_Os01g49830	1			GO:0044424	C	intracellular part	85	10327	0.00055	0.0058
LOC_Os01g50050	1			GO:0005622	C	intracellular	88	10775	0.0005	0.0058
LOC_Os01g50070	1
LOC_Os01g50080	1			C9									C11
LOC_Os01g50170	1			GO term	Ontology	Description	Number in input list	Number in BG/Ref	p-value	FDR			GO term	Ontology	Description	Number in input list	Number in BG/Ref	p-value	FDR
LOC_Os01g51010	1			GO:0003700	F	transcription factor activity	7	1773	0.0032	0.023			GO:0009628	P	response to abiotic stimulus	7	2194	0.001	0.021
LOC_Os01g51060	1			GO:0030528	F	transcription regulator activity	7	1773	0.0032	0.023			GO:0050896	P	response to stimulus	11	5265	0.00077	0.021
LOC_Os01g51890	1			GO:0003677	F	DNA binding	7	2434	0.017	0.085
LOC_Os01g52230	1
LOC_Os01g53330	1			C12									C13
LOC_Os01g56680	1			GO term	Ontology	Description	Number in input list	Number in BG/Ref	p-value	FDR			GO term	Ontology	Description	Number in input list	Number in BG/Ref	p-value	FDR
LOC_Os01g59900	1			GO:0006139	P	nucleobase, nucleoside, nucleotide and nucleic acid metabolic process	12	3898	7.4e-05	0.0014			GO:0040007	P	growth	5	581	9.5e-05	0.0033
LOC_Os01g60110	1			GO:0006807	P	nitrogen compound metabolic process	12	3898	7.4e-05	0.0014			GO:0065008	P	regulation of biological quality	5	665	0.00018	0.0033
LOC_Os01g61680	1			GO:0044238	P	primary metabolic process	17	9565	0.00098	0.012			GO:0065007	P	biological regulation	7	2165	0.0013	0.016
LOC_Os01g62060	1			GO:0009987	P	cellular process	20	13328	0.0016	0.012			GO:0009719	P	response to endogenous stimulus	5	1491	0.0064	0.053
LOC_Os01g62460	1			GO:0009058	P	biosynthetic process	12	5311	0.0015	0.012			GO:0009628	P	response to abiotic stimulus	6	2194	0.0072	0.053
LOC_Os01g62500	1			GO:0044237	P	cellular metabolic process	14	7497	0.003	0.019
LOC_Os01g62950	1			GO:0009719	P	response to endogenous stimulus	5	1491	0.012	0.061
LOC_Os01g64310	1			GO:0003700	F	transcription factor activity	9	1773	2e-05	0.00018
LOC_Os01g65410	1			GO:0030528	F	transcription regulator activity	9	1773	2e-05	0.00018
LOC_Os01g66170	1			GO:0003677	F	DNA binding	9	2434	0.00023	0.0014
LOC_Os01g66190	1			GO:0003676	F	nucleic acid binding	9	3349	0.0024	0.011
LOC_Os01g67480	1
LOC_Os01g67910	1
LOC_Os01g68140	1
LOC_Os01g68700	1
LOC_Os01g71310	1
LOC_Os01g71320	1
LOC_Os01g72000	1
LOC_Os01g72610	1
LOC_Os01g73250	1
LOC_Os02g03410	1
LOC_Os02g04650	1
LOC_Os02g06960	1
LOC_Os02g07830	1
LOC_Os02g09480	1
LOC_Os02g13960	1
LOC_Os02g15540	1
LOC_Os02g19530	1
LOC_Os02g21009	1
LOC_Os02g24080	1
LOC_Os02g28720	1
LOC_Os02g30900	1
LOC_Os02g33110	1
LOC_Os02g33240	1
LOC_Os02g35010	1
LOC_Os02g35830	1
LOC_Os02g36150	1
LOC_Os02g36210	1
LOC_Os02g36340	1
LOC_Os02g36830	1
LOC_Os02g37590	1
LOC_Os02g37600	1
LOC_Os02g38392	1
LOC_Os02g38450	1
LOC_Os02g38890	1
LOC_Os02g40200	1
LOC_Os02g42160	1
LOC_Os02g45170	1
LOC_Os02g45420	1
LOC_Os02g45520	1
LOC_Os02g47470	1
LOC_Os02g47620	1
LOC_Os02g47744	1
LOC_Os02g48980	1
LOC_Os02g51350	1
LOC_Os02g52010	1
LOC_Os02g52780	1
LOC_Os02g52990	1
LOC_Os02g53510	1
LOC_Os02g54600	1
LOC_Os02g55060	1
LOC_Os02g55910	1
LOC_Os03g02390	1
LOC_Os03g03290	1
LOC_Os03g03410	1
LOC_Os03g03700	1
LOC_Os03g04110	1
LOC_Os03g06139	1
LOC_Os03g06630	1
LOC_Os03g07530	1
LOC_Os03g08840	1
LOC_Os03g08860	1
LOC_Os03g09940	1
LOC_Os03g10650	1
LOC_Os03g11210	1
LOC_Os03g11550	1
LOC_Os03g12350	1
LOC_Os03g12660	1
LOC_Os03g13590	1
LOC_Os03g15570	1
LOC_Os03g15770	1
LOC_Os03g16170	1
LOC_Os03g16690	1
LOC_Os03g16824	1
LOC_Os03g17010	1
LOC_Os03g17240	1
LOC_Os03g17300	1
LOC_Os03g17670	1
LOC_Os03g18070	1
LOC_Os03g19200	1
LOC_Os03g20010	1
LOC_Os03g20370	1
LOC_Os03g20380	1
LOC_Os03g21400	1
LOC_Os03g22370	1
LOC_Os03g22634	1
LOC_Os03g24590	1
LOC_Os03g30570	1
LOC_Os03g40930	1
LOC_Os03g42130	1
LOC_Os03g44380	1
LOC_Os03g45730	1
LOC_Os03g46440	1
LOC_Os03g48060	1
LOC_Os03g50210	1
LOC_Os03g50280	1
LOC_Os03g50810	1
LOC_Os03g51930	1
LOC_Os03g52940	1
LOC_Os03g53540	1
LOC_Os03g55120	1
LOC_Os03g56060	1
LOC_Os03g56220	1
LOC_Os03g56250	1
LOC_Os03g56930	1
LOC_Os03g59360	1
LOC_Os03g61090	1
LOC_Os03g63420	1
LOC_Os04g02050	1
LOC_Os04g03980	1
LOC_Os04g09540	1
LOC_Os04g12499	1
LOC_Os04g12530	1
LOC_Os04g14690	1
LOC_Os04g17100	1
LOC_Os04g33640	1
LOC_Os04g34140	1
LOC_Os04g35560	1
LOC_Os04g36760	1
LOC_Os04g37650	1
LOC_Os04g37660	1
LOC_Os04g38880	1
LOC_Os04g41540	1
LOC_Os04g41570	1
LOC_Os04g42520	1
LOC_Os04g42800	1
LOC_Os04g43310	1
LOC_Os04g45290	1
LOC_Os04g47140	1
LOC_Os04g47360	1
LOC_Os04g49510	1
LOC_Os04g50216	1
LOC_Os04g51130	1
LOC_Os04g52000	1
LOC_Os04g52250	1
LOC_Os04g53620	1
LOC_Os04g53810	1
LOC_Os04g55180	1
LOC_Os04g55520	1
LOC_Os04g56230	1
LOC_Os04g56530	1
LOC_Os04g57410	1
LOC_Os04g57690	1
LOC_Os05g05820	1
LOC_Os05g06920	1
LOC_Os05g12320	1
LOC_Os05g27780	1
LOC_Os05g32230	1
LOC_Os05g32320	1
LOC_Os05g32660	1
LOC_Os05g34270	1
LOC_Os05g34670	1
LOC_Os05g35266	1
LOC_Os05g35274	1
LOC_Os05g37530	1
LOC_Os05g38140	1
LOC_Os05g38270	1
LOC_Os05g39060	1
LOC_Os05g39410	1
LOC_Os05g39610	1
LOC_Os05g40010	1
LOC_Os05g42040	1
LOC_Os05g43040	1
LOC_Os05g43310	1
LOC_Os05g46020	1
LOC_Os05g47540	1
LOC_Os05g47545	1
LOC_Os05g48360	1
LOC_Os05g48630	1
LOC_Os05g48670	1
LOC_Os05g51690	1
LOC_Os06g02180	1
LOC_Os06g05130	1
LOC_Os06g06290	1
LOC_Os06g06560	1
LOC_Os06g06900	1
LOC_Os06g08580	1
LOC_Os06g11630	1
LOC_Os06g11720	1
LOC_Os06g21550	1
LOC_Os06g21590	1
LOC_Os06g30710	1
LOC_Os06g30970	1
LOC_Os06g39330	1
LOC_Os06g40500	1
LOC_Os06g41770	1
LOC_Os06g43350	1
LOC_Os06g45280	1
LOC_Os06g48570	1
LOC_Os06g48950	1
LOC_Os06g48960	1
LOC_Os06g49460	1
LOC_Os06g49750	1
LOC_Os06g49780	1
LOC_Os06g50330	1
LOC_Os07g01810	1
LOC_Os07g02200	1
LOC_Os07g04990	1
LOC_Os07g05370	1
LOC_Os07g05480	1
LOC_Os07g05940	1
LOC_Os07g07770	1
LOC_Os07g08710	1
LOC_Os07g12890	1
LOC_Os07g13980	1
LOC_Os07g14700	1
LOC_Os07g23470	1
LOC_Os07g32570	1
LOC_Os07g35880	1
LOC_Os07g36570	1
LOC_Os07g37010	1
LOC_Os07g37230	1
LOC_Os07g37240	1
LOC_Os07g37320	1
LOC_Os07g37620	1
LOC_Os07g38120	1
LOC_Os07g38170	1
LOC_Os07g39590	1
LOC_Os07g39920	1
LOC_Os07g40150	1
LOC_Os07g41310	1
LOC_Os07g42280	1
LOC_Os07g43700	1
LOC_Os07g44820	1
LOC_Os07g47640	1
LOC_Os07g48040	1
LOC_Os07g48290	1
LOC_Os07g48490	1
LOC_Os07g48500	1
LOC_Os07g49080	1
LOC_Os07g49400	1
LOC_Os08g01880	1
LOC_Os08g04500	1
LOC_Os08g05280	1
LOC_Os08g06010	1
LOC_Os08g06640	1
LOC_Os08g10260	1
LOC_Os08g10500	1
LOC_Os08g12830	1
LOC_Os08g15230	1
LOC_Os08g19210	1
LOC_Os08g29170	1
LOC_Os08g31569	1
LOC_Os08g31630	1
LOC_Os08g36480	1
LOC_Os08g37444	1
LOC_Os08g39830	1
LOC_Os08g40615	1
LOC_Os08g44320	1
LOC_Os08g44400	1
LOC_Os09g02710	1
LOC_Os09g02770	1
LOC_Os09g25810	1
LOC_Os09g28210	1
LOC_Os09g28230	1
LOC_Os09g28390	1
LOC_Os09g30160	1
LOC_Os09g31300	1
LOC_Os09g31400	1
LOC_Os09g32200	1
LOC_Os09g33680	1
LOC_Os09g34140	1
LOC_Os09g34340	1
LOC_Os09g35790	1
LOC_Os09g36320	1
LOC_Os09g36930	1
LOC_Os09g38390	1
LOC_Os10g01480	1
LOC_Os10g05720	1
LOC_Os10g22869	1
LOC_Os10g32810	1
LOC_Os10g36520	1
LOC_Os10g36580	1
LOC_Os10g37980	1
LOC_Os10g38080	1
LOC_Os10g39010	1
LOC_Os10g39140	1
LOC_Os10g39520	1
LOC_Os10g39780	1
LOC_Os10g40590	1
LOC_Os10g40740	1
LOC_Os10g41930	1
LOC_Os10g42299	1
LOC_Os11g05400	1
LOC_Os11g07980	1
LOC_Os11g10290	1
LOC_Os11g12050	1
LOC_Os11g12330	1
LOC_Os11g12810	1
LOC_Os11g25040	1
LOC_Os11g26130	1
LOC_Os11g29400	1
LOC_Os11g36810	1
LOC_Os11g37200	1
LOC_Os11g37230	1
LOC_Os11g38260	1
LOC_Os11g43990	1
LOC_Os12g06520	1
LOC_Os12g07210	1
LOC_Os12g17090	1
LOC_Os12g23200	1
LOC_Os12g36110	1
LOC_Os12g38640	1
LOC_Os12g43570	1
LOC_Os01g02900	2
LOC_Os01g03690	2
LOC_Os01g04280	2
LOC_Os01g04330	2
LOC_Os01g04409	2
LOC_Os01g06740	2
LOC_Os01g07970	2
LOC_Os01g08560	2
LOC_Os01g15000	2
LOC_Os01g16980	2
LOC_Os01g19130	2
LOC_Os01g27210	2
LOC_Os01g28680	2
LOC_Os01g31370	2
LOC_Os01g36950	2
LOC_Os01g38980	2
LOC_Os01g41530	2
LOC_Os01g41660	2
LOC_Os01g42234	2
LOC_Os01g42690	2
LOC_Os01g46800	2
LOC_Os01g50100	2
LOC_Os01g50160	2
LOC_Os01g51250	2
LOC_Os01g52594	2
LOC_Os01g53710	2
LOC_Os01g53730	2
LOC_Os01g53790	2
LOC_Os01g53920	2
LOC_Os01g54350	2
LOC_Os01g54510	2
LOC_Os01g55240	2
LOC_Os01g55510	2
LOC_Os01g56330	2
LOC_Os01g56690	2
LOC_Os01g57470	2
LOC_Os01g57730	2
LOC_Os01g57840	2
LOC_Os01g60420	2
LOC_Os01g61044	2
LOC_Os01g61510	2
LOC_Os01g61610	2
LOC_Os01g61990	2
LOC_Os01g62430	2
LOC_Os01g62770	2
LOC_Os01g62870	2
LOC_Os01g63060	2
LOC_Os01g64110	2
LOC_Os01g64170	2
LOC_Os01g64360	2
LOC_Os01g64790	2
LOC_Os01g65520	2
LOC_Os01g66530	2
LOC_Os01g66760	2
LOC_Os01g66860	2
LOC_Os01g67530	2
LOC_Os01g67540	2
LOC_Os01g67600	2
LOC_Os01g68020	2
LOC_Os01g68060	2
LOC_Os01g70080	2
LOC_Os01g72080	2
LOC_Os01g72100	2
LOC_Os01g72810	2
LOC_Os02g03280	2
LOC_Os02g03710	2
LOC_Os02g05930	2
LOC_Os02g06930	2
LOC_Os02g08440	2
LOC_Os02g08540	2
LOC_Os02g10520	2
LOC_Os02g10730	2
LOC_Os02g11070	2
LOC_Os02g14840	2
LOC_Os02g15290	2
LOC_Os02g17534	2
LOC_Os02g21920	2
LOC_Os02g21925	2
LOC_Os02g27480	2
LOC_Os02g31080	2
LOC_Os02g32370	2
LOC_Os02g32520	2
LOC_Os02g32590	2
LOC_Os02g32620	2
LOC_Os02g37930	2
LOC_Os02g38140	2
LOC_Os02g38980	2
LOC_Os02g39330	2
LOC_Os02g41500	2
LOC_Os02g41954	2
LOC_Os02g42150	2
LOC_Os02g44230	2
LOC_Os02g44235	2
LOC_Os02g44500	2
LOC_Os02g44870	2
LOC_Os02g45390	2
LOC_Os02g46650	2
LOC_Os02g47810	2
LOC_Os02g48770	2
LOC_Os02g48850	2
LOC_Os02g49950	2
LOC_Os02g50110	2
LOC_Os02g52170	2
LOC_Os02g52380	2
LOC_Os02g53690	2
LOC_Os02g55560	2
LOC_Os02g55970	2
LOC_Os02g56250	2
LOC_Os02g56900	2
LOC_Os03g01990	2
LOC_Os03g02330	2
LOC_Os03g03034	2
LOC_Os03g03200	2
LOC_Os03g03370	2
LOC_Os03g04890	2
LOC_Os03g05460	2
LOC_Os03g05470	2
LOC_Os03g07400	2
LOC_Os03g08330	2
LOC_Os03g08870	2
LOC_Os03g08900	2
LOC_Os03g09170	2
LOC_Os03g10640	2
LOC_Os03g11440	2
LOC_Os03g11900	2
LOC_Os03g12370	2
LOC_Os03g12820	2
LOC_Os03g13840	2
LOC_Os03g14050	2
LOC_Os03g14370	2
LOC_Os03g14730	2
LOC_Os03g15270	2
LOC_Os03g16334	2
LOC_Os03g16860	2
LOC_Os03g17000	2
LOC_Os03g17070	2
LOC_Os03g17700	2
LOC_Os03g17740	2
LOC_Os03g18030	2
LOC_Os03g18740	2
LOC_Os03g18820	2
LOC_Os03g18910	2
LOC_Os03g19020	2
LOC_Os03g19070	2
LOC_Os03g20330	2
LOC_Os03g20840	2
LOC_Os03g21210	2
LOC_Os03g21640	2
LOC_Os03g28940	2
LOC_Os03g29980	2
LOC_Os03g31510	2
LOC_Os03g32314	2
LOC_Os03g38350	2
LOC_Os03g44810	2
LOC_Os03g45450	2
LOC_Os03g47810	2
LOC_Os03g49380	2
LOC_Os03g50960	2
LOC_Os03g51080	2
LOC_Os03g51740	2
LOC_Os03g52340	2
LOC_Os03g52760	2
LOC_Os03g53740	2
LOC_Os03g55320	2
LOC_Os03g55450	2
LOC_Os03g57340	2
LOC_Os03g57450	2
LOC_Os03g57880	2
LOC_Os03g58580	2
LOC_Os03g58740	2
LOC_Os03g60650	2
LOC_Os04g10350	2
LOC_Os04g10650	2
LOC_Os04g10800	2
LOC_Os04g21950	2
LOC_Os04g27790	2
LOC_Os04g33600	2
LOC_Os04g37430	2
LOC_Os04g38790	2
LOC_Os04g38950	2
LOC_Os04g39010	2
LOC_Os04g39080	2
LOC_Os04g39140	2
LOC_Os04g40530	2
LOC_Os04g41500	2
LOC_Os04g41960	2
LOC_Os04g41970	2
LOC_Os04g43440	2
LOC_Os04g43650	2
LOC_Os04g43800	2
LOC_Os04g46440	2
LOC_Os04g46970	2
LOC_Os04g46980	2
LOC_Os04g47620	2
LOC_Os04g48350	2
LOC_Os04g48390	2
LOC_Os04g49210	2
LOC_Os04g49550	2
LOC_Os04g50790	2
LOC_Os04g51460	2
LOC_Os04g51970	2
LOC_Os04g52210	2
LOC_Os04g52840	2
LOC_Os04g54830	2
LOC_Os04g57200	2
LOC_Os04g57550	2
LOC_Os04g57760	2
LOC_Os04g58710	2
LOC_Os05g03740	2
LOC_Os05g03960	2
LOC_Os05g05030	2
LOC_Os05g05040	2
LOC_Os05g11428	2
LOC_Os05g12040	2
LOC_Os05g12450	2
LOC_Os05g19150	2
LOC_Os05g21180	2
LOC_Os05g25770	2
LOC_Os05g27590	2
LOC_Os05g33000	2
LOC_Os05g35260	2
LOC_Os05g37250	2
LOC_Os05g37520	2
LOC_Os05g37660	2
LOC_Os05g38040	2
LOC_Os05g39260	2
LOC_Os05g41490	2
LOC_Os05g41610	2
LOC_Os05g43240	2
LOC_Os05g44210	2
LOC_Os05g45410	2
LOC_Os05g46350	2
LOC_Os05g46760	2
LOC_Os05g46840	2
LOC_Os05g48810	2
LOC_Os05g48930	2
LOC_Os05g49700	2
LOC_Os05g49770	2
LOC_Os05g50700	2
LOC_Os05g50710	2
LOC_Os05g51130	2
LOC_Os05g51240	2
LOC_Os06g01790	2
LOC_Os06g03520	2
LOC_Os06g03670	2
LOC_Os06g05430	2
LOC_Os06g06360	2
LOC_Os06g10130	2
LOC_Os06g10210	2
LOC_Os06g11090	2
LOC_Os06g11290	2
LOC_Os06g13180	2
LOC_Os06g14190	2
LOC_Os06g14450	2
LOC_Os06g25010	2
LOC_Os06g39370	2
LOC_Os06g47270	2
LOC_Os07g07040	2
LOC_Os07g07320	2
LOC_Os07g09420	2
LOC_Os07g09670	2
LOC_Os07g29224	2
LOC_Os07g34640	2
LOC_Os07g35140	2
LOC_Os07g35260	2
LOC_Os07g36170	2
LOC_Os07g36560	2
LOC_Os07g37180	2
LOC_Os07g37454	2
LOC_Os07g39030	2
LOC_Os07g39350	2
LOC_Os07g39470	2
LOC_Os07g42370	2
LOC_Os07g42940	2
LOC_Os07g42960	2
LOC_Os07g43170	2
LOC_Os07g44140	2
LOC_Os07g46670	2
LOC_Os07g48610	2
LOC_Os07g48630	2
LOC_Os07g48710	2
LOC_Os07g49114	2
LOC_Os08g04800	2
LOC_Os08g08070	2
LOC_Os08g09340	2
LOC_Os08g17160	2
LOC_Os08g28710	2
LOC_Os08g31860	2
LOC_Os08g31950	2
LOC_Os08g33710	2
LOC_Os08g33720	2
LOC_Os08g34580	2
LOC_Os08g35470	2
LOC_Os08g35600	2
LOC_Os08g36740	2
LOC_Os08g37660	2
LOC_Os08g37670	2
LOC_Os08g39140	2
LOC_Os08g40850	2
LOC_Os08g41880	2
LOC_Os08g43180	2
LOC_Os09g05030	2
LOC_Os09g20000	2
LOC_Os09g20390	2
LOC_Os09g21120	2
LOC_Os09g24330	2
LOC_Os09g25090	2
LOC_Os09g25760	2
LOC_Os09g26780	2
LOC_Os09g27050	2
LOC_Os09g27950	2
LOC_Os09g28000	2
LOC_Os09g28160	2
LOC_Os09g28354	2
LOC_Os09g29490	2
LOC_Os09g30250	2
LOC_Os09g30490	2
LOC_Os09g31130	2
LOC_Os09g31200	2
LOC_Os09g34150	2
LOC_Os09g34230	2
LOC_Os09g36600	2
LOC_Os09g38320	2
LOC_Os09g38520	2
LOC_Os09g38910	2
LOC_Os09g39620	2
LOC_Os10g02350	2
LOC_Os10g25290	2
LOC_Os10g28240	2
LOC_Os10g28254	2
LOC_Os10g30790	2
LOC_Os10g32840	2
LOC_Os10g33040	2
LOC_Os10g35460	2
LOC_Os10g35640	2
LOC_Os10g36360	2
LOC_Os10g36500	2
LOC_Os10g36690	2
LOC_Os10g37340	2
LOC_Os10g37710	2
LOC_Os10g37760	2
LOC_Os10g39020	2
LOC_Os10g39710	2
LOC_Os10g40360	2
LOC_Os10g40640	2
LOC_Os10g42410	2
LOC_Os10g42690	2
LOC_Os10g42960	2
LOC_Os10g43060	2
LOC_Os11g04480	2
LOC_Os11g05410	2
LOC_Os11g05614	2
LOC_Os11g06770	2
LOC_Os11g09010	2
LOC_Os11g16590	2
LOC_Os11g29290	2
LOC_Os11g31950	2
LOC_Os11g33120	2
LOC_Os11g34110	2
LOC_Os11g35330	2
LOC_Os11g44560	2
LOC_Os12g03350	2
LOC_Os12g04240	2
LOC_Os12g05260	2
LOC_Os12g05440	2
LOC_Os12g06220	2
LOC_Os12g07030	2
LOC_Os12g08130	2
LOC_Os12g09640	2
LOC_Os12g12260	2
LOC_Os12g17430	2
LOC_Os12g23700	2
LOC_Os12g28710	2
LOC_Os12g35670	2
LOC_Os12g39310	2
LOC_Os12g41110	2
LOC_Os01g01190	3
LOC_Os01g03100	3
LOC_Os01g07570	3
LOC_Os01g11010	3
LOC_Os01g11710	3
LOC_Os01g11730	3
LOC_Os01g15770	3
LOC_Os01g16040	3
LOC_Os01g18280	3
LOC_Os01g20730	3
LOC_Os01g21630	3
LOC_Os01g22560	3
LOC_Os01g22570	3
LOC_Os01g25560	3
LOC_Os01g33160	3
LOC_Os01g39830	3
LOC_Os01g41730	3
LOC_Os01g42200	3
LOC_Os01g43140	3
LOC_Os01g44130	3
LOC_Os01g46340	3
LOC_Os01g47780	3
LOC_Os01g48060	3
LOC_Os01g48910	3
LOC_Os01g51754	3
LOC_Os01g54590	3
LOC_Os01g55000	3
LOC_Os01g55830	3
LOC_Os01g56350	3
LOC_Os01g59870	3
LOC_Os01g59920	3
LOC_Os01g60340	3
LOC_Os01g61160	3
LOC_Os01g62490	3
LOC_Os01g63540	3
LOC_Os01g63580	3
LOC_Os01g64860	3
LOC_Os01g67390	3
LOC_Os01g68589	3
LOC_Os01g68598	3
LOC_Os01g68900	3
LOC_Os01g68930	3
LOC_Os01g70340	3
LOC_Os01g71170	3
LOC_Os01g71220	3
LOC_Os01g71280	3
LOC_Os01g71420	3
LOC_Os01g71474	3
LOC_Os01g72290	3
LOC_Os01g73990	3
LOC_Os02g02670	3
LOC_Os02g03790	3
LOC_Os02g04760	3
LOC_Os02g07060	3
LOC_Os02g09140	3
LOC_Os02g09740	3
LOC_Os02g10760	3
LOC_Os02g11700	3
LOC_Os02g12730	3
LOC_Os02g12790	3
LOC_Os02g13870	3
LOC_Os02g15690	3
LOC_Os02g19970	3
LOC_Os02g20540	3
LOC_Os02g21550	3
LOC_Os02g24700	3
LOC_Os02g32650	3
LOC_Os02g36550	3
LOC_Os02g37254	3
LOC_Os02g37830	3
LOC_Os02g40260	3
LOC_Os02g43280	3
LOC_Os02g43870	3
LOC_Os02g43900	3
LOC_Os02g44320	3
LOC_Os02g45160	3
LOC_Os02g46600	3
LOC_Os02g47420	3
LOC_Os02g47610	3
LOC_Os02g48900	3
LOC_Os02g49920	3
LOC_Os02g50000	3
LOC_Os02g52490	3
LOC_Os02g56920	3
LOC_Os02g57140	3
LOC_Os02g58720	3
LOC_Os03g01580	3
LOC_Os03g01800	3
LOC_Os03g02660	3
LOC_Os03g03570	3
LOC_Os03g04220	3
LOC_Os03g04240	3
LOC_Os03g04660	3
LOC_Os03g05334	3
LOC_Os03g08100	3
LOC_Os03g08624	3
LOC_Os03g08790	3
LOC_Os03g10030	3
LOC_Os03g12030	3
LOC_Os03g13130	3
LOC_Os03g13820	3
LOC_Os03g14170	3
LOC_Os03g14900	3
LOC_Os03g16610	3
LOC_Os03g16980	3
LOC_Os03g17840	3
LOC_Os03g18130	3
LOC_Os03g18590	3
LOC_Os03g19350	3
LOC_Os03g20720	3
LOC_Os03g22040	3
LOC_Os03g25550	3
LOC_Os03g25960	3
LOC_Os03g25990	3
LOC_Os03g27010	3
LOC_Os03g27480	3
LOC_Os03g40540	3
LOC_Os03g40550	3
LOC_Os03g42020	3
LOC_Os03g43510	3
LOC_Os03g44560	3
LOC_Os03g45340	3
LOC_Os03g47010	3
LOC_Os03g53360	3
LOC_Os03g54050	3
LOC_Os03g55230	3
LOC_Os03g55310	3
LOC_Os03g55530	3
LOC_Os03g57420	3
LOC_Os03g58940	3
LOC_Os03g59200	3
LOC_Os03g59280	3
LOC_Os03g61010	3
LOC_Os03g61080	3
LOC_Os03g63370	3
LOC_Os03g63930	3
LOC_Os03g64170	3
LOC_Os04g01250	3
LOC_Os04g01500	3
LOC_Os04g01960	3
LOC_Os04g02640	3
LOC_Os04g05050	3
LOC_Os04g21320	3
LOC_Os04g27190	3
LOC_Os04g28520	3
LOC_Os04g31410	3
LOC_Os04g32940	3
LOC_Os04g33990	3
LOC_Os04g35790	3
LOC_Os04g37480	3
LOC_Os04g40040	3
LOC_Os04g40730	3
LOC_Os04g41640	3
LOC_Os04g42620	3
LOC_Os04g42770	3
LOC_Os04g44610	3
LOC_Os04g46130	3
LOC_Os04g46400	3
LOC_Os04g47180	3
LOC_Os04g47250	3
LOC_Os04g47520	3
LOC_Os04g48230	3
LOC_Os04g51990	3
LOC_Os04g52164	3
LOC_Os04g52450	3
LOC_Os04g54390	3
LOC_Os04g54930	3
LOC_Os04g55159	3
LOC_Os04g58320	3
LOC_Os04g58860	3
LOC_Os05g01700	3
LOC_Os05g01810	3
LOC_Os05g03450	3
LOC_Os05g07940	3
LOC_Os05g09704	3
LOC_Os05g13520	3
LOC_Os05g15630	3
LOC_Os05g15850	3
LOC_Os05g20050	3
LOC_Os05g29974	3
LOC_Os05g30010	3
LOC_Os05g30750	3
LOC_Os05g32500	3
LOC_Os05g33220	3
LOC_Os05g33270	3
LOC_Os05g33550	3
LOC_Os05g33690	3
LOC_Os05g34320	3
LOC_Os05g36010	3
LOC_Os05g37600	3
LOC_Os05g38420	3
LOC_Os05g39840	3
LOC_Os05g41990	3
LOC_Os05g44630	3
LOC_Os05g47690	3
LOC_Os05g47790	3
LOC_Os05g49040	3
LOC_Os05g51440	3
LOC_Os05g51470	3
LOC_Os05g51570	3
LOC_Os06g01480	3
LOC_Os06g01660	3
LOC_Os06g02210	3
LOC_Os06g02370	3
LOC_Os06g02900	3
LOC_Os06g05550	3
LOC_Os06g06250	3
LOC_Os06g07300	3
LOC_Os06g09340	3
LOC_Os06g09390	3
LOC_Os06g09630	3
LOC_Os06g10890	3
LOC_Os06g16350	3
LOC_Os06g18830	3
LOC_Os06g21250	3
LOC_Os06g28480	3
LOC_Os06g29804	3
LOC_Os06g41910	3
LOC_Os06g43044	3
LOC_Os06g43600	3
LOC_Os06g43620	3
LOC_Os06g43930	3
LOC_Os06g46680	3
LOC_Os07g01100	3
LOC_Os07g01300	3
LOC_Os07g01370	3
LOC_Os07g04020	3
LOC_Os07g05365	3
LOC_Os07g06570	3
LOC_Os07g08400	3
LOC_Os07g14160	3
LOC_Os07g18750	3
LOC_Os07g30620	3
LOC_Os07g30810	3
LOC_Os07g32660	3
LOC_Os07g33240	3
LOC_Os07g33650	3
LOC_Os07g36630	3
LOC_Os07g37810	3
LOC_Os07g38490	3
LOC_Os07g38590	3
LOC_Os07g40870	3
LOC_Os07g40890	3
LOC_Os07g40910	3
LOC_Os07g40940	3
LOC_Os07g41050	3
LOC_Os07g41320	3
LOC_Os07g42430	3
LOC_Os07g42924	3
LOC_Os07g44070	3
LOC_Os07g44370	3
LOC_Os07g47210	3
LOC_Os07g48060	3
LOC_Os07g49140	3
LOC_Os08g01270	3
LOC_Os08g01310	3
LOC_Os08g04460	3
LOC_Os08g05660	3
LOC_Os08g05870	3
LOC_Os08g08960	3
LOC_Os08g09170	3
LOC_Os08g10310	3
LOC_Os08g12840	3
LOC_Os08g16260	3
LOC_Os08g23810	3
LOC_Os08g24790	3
LOC_Os08g29760	3
LOC_Os08g31030	3
LOC_Os08g32160	3
LOC_Os08g32910	3
LOC_Os08g33940	3
LOC_Os08g34320	3
LOC_Os08g38400	3
LOC_Os08g38990	3
LOC_Os08g39500	3
LOC_Os08g40420	3
LOC_Os08g42350	3
LOC_Os08g44620	3
LOC_Os09g03939	3
LOC_Os09g04624	3
LOC_Os09g04710	3
LOC_Os09g10600	3
LOC_Os09g17360	3
LOC_Os09g18450	3
LOC_Os09g19930	3
LOC_Os09g20540	3
LOC_Os09g21230	3
LOC_Os09g25850	3
LOC_Os09g31370	3
LOC_Os09g32010	3
LOC_Os09g33580	3
LOC_Os09g35690	3
LOC_Os09g36860	3
LOC_Os09g36990	3
LOC_Os09g37050	3
LOC_Os09g39410	3
LOC_Os09g39430	3
LOC_Os09g39760	3
LOC_Os10g05750	3
LOC_Os10g05970	3
LOC_Os10g05980	3
LOC_Os10g05990	3
LOC_Os10g06000	3
LOC_Os10g07210	3
LOC_Os10g08026	3
LOC_Os10g20710	3
LOC_Os10g20890	3
LOC_Os10g21670	3
LOC_Os10g26940	3
LOC_Os10g27110	3
LOC_Os10g28680	3
LOC_Os10g32830	3
LOC_Os10g33520	3
LOC_Os10g34480	3
LOC_Os10g38800	3
LOC_Os10g38920	3
LOC_Os10g39740	3
LOC_Os10g40290	3
LOC_Os10g40420	3
LOC_Os10g40700	3
LOC_Os10g41310	3
LOC_Os10g42620	3
LOC_Os11g06900	3
LOC_Os11g07670	3
LOC_Os11g09040	3
LOC_Os11g09180	3
LOC_Os11g10460	3
LOC_Os11g15040	3
LOC_Os11g17720	3
LOC_Os11g26340	3
LOC_Os11g27540	3
LOC_Os11g30360	3
LOC_Os11g34720	3
LOC_Os11g35050	3
LOC_Os11g35400	3
LOC_Os11g37970	3
LOC_Os11g42220	3
LOC_Os11g42960	3
LOC_Os11g43250	3
LOC_Os11g44950	3
LOC_Os11g45400	3
LOC_Os12g07160	3
LOC_Os12g08160	3
LOC_Os12g08170	3
LOC_Os12g08200	3
LOC_Os12g08260	3
LOC_Os12g08720	3
LOC_Os12g17160	3
LOC_Os12g21930	3
LOC_Os12g23280	3
LOC_Os12g26940	3
LOC_Os12g28770	3
LOC_Os12g31450	3
LOC_Os12g31780	3
LOC_Os12g31860	3
LOC_Os12g32260	3
LOC_Os12g34350	3
LOC_Os12g34524	3
LOC_Os12g36100	3
LOC_Os12g36680	3
LOC_Os12g37650	3
LOC_Os12g40010	3
LOC_Os12g41140	3
LOC_Os12g41690	3
LOC_Os12g43510	3
LOC_Os12g44100	3
LOC_Os01g02060	4
LOC_Os01g02139	4
LOC_Os01g02150	4
LOC_Os01g02870	4
LOC_Os01g03490	4
LOC_Os01g04710	4
LOC_Os01g04720	4
LOC_Os01g06580	4
LOC_Os01g09620	4
LOC_Os01g15540	4
LOC_Os01g15830	4
LOC_Os01g16030	4
LOC_Os01g18050	4
LOC_Os01g18240	4
LOC_Os01g19480	4
LOC_Os01g21960	4
LOC_Os01g22660	4
LOC_Os01g25500	4
LOC_Os01g47080	4
LOC_Os01g49000	4
LOC_Os01g51840	4
LOC_Os01g52710	4
LOC_Os01g53240	4
LOC_Os01g58790	4
LOC_Os01g59150	4
LOC_Os01g59819	4
LOC_Os01g64970	4
LOC_Os01g66200	4
LOC_Os01g67190	4
LOC_Os01g67240	4
LOC_Os01g68050	4
LOC_Os01g68890	4
LOC_Os01g70830	4
LOC_Os01g73980	4
LOC_Os02g02320	4
LOC_Os02g03294	4
LOC_Os02g05692	4
LOC_Os02g05900	4
LOC_Os02g06840	4
LOC_Os02g08230	4
LOC_Os02g08530	4
LOC_Os02g09359	4
LOC_Os02g10590	4
LOC_Os02g20560	4
LOC_Os02g20850	4
LOC_Os02g30650	4
LOC_Os02g33550	4
LOC_Os02g40100	4
LOC_Os02g40430	4
LOC_Os02g41590	4
LOC_Os02g43194	4
LOC_Os02g43670	4
LOC_Os02g43740	4
LOC_Os02g44108	4
LOC_Os02g45310	4
LOC_Os02g50630	4
LOC_Os02g50640	4
LOC_Os02g51620	4
LOC_Os02g51760	4
LOC_Os02g53200	4
LOC_Os02g53520	4
LOC_Os02g56140	4
LOC_Os02g57120	4
LOC_Os02g58214	4
LOC_Os02g58480	4
LOC_Os03g01270	4
LOC_Os03g02190	4
LOC_Os03g02240	4
LOC_Os03g03164	4
LOC_Os03g03350	4
LOC_Os03g05330	4
LOC_Os03g06120	4
LOC_Os03g06170	4
LOC_Os03g06940	4
LOC_Os03g08360	4
LOC_Os03g10820	4
LOC_Os03g13200	4
LOC_Os03g14610	4
LOC_Os03g14642	4
LOC_Os03g15940	4
LOC_Os03g17850	4
LOC_Os03g18140	4
LOC_Os03g20300	4
LOC_Os03g22010	4
LOC_Os03g22800	4
LOC_Os03g24870	4
LOC_Os03g25330	4
LOC_Os03g26530	4
LOC_Os03g28330	4
LOC_Os03g29150	4
LOC_Os03g31750	4
LOC_Os03g32470	4
LOC_Os03g43670	4
LOC_Os03g44420	4
LOC_Os03g45619	4
LOC_Os03g48600	4
LOC_Os03g50030	4
LOC_Os03g51150	4
LOC_Os03g52070	4
LOC_Os03g52630	4
LOC_Os03g56380	4
LOC_Os03g61120	4
LOC_Os03g61620	4
LOC_Os03g61720	4
LOC_Os03g61740	4
LOC_Os03g64320	4
LOC_Os04g01300	4
LOC_Os04g02530	4
LOC_Os04g02620	4
LOC_Os04g14680	4
LOC_Os04g16450	4
LOC_Os04g16970	4
LOC_Os04g28620	4
LOC_Os04g31240	4
LOC_Os04g31350	4
LOC_Os04g31460	4
LOC_Os04g31520	4
LOC_Os04g32030	4
LOC_Os04g32540	4
LOC_Os04g35080	4
LOC_Os04g37500	4
LOC_Os04g38310	4
LOC_Os04g39150	4
LOC_Os04g42840	4
LOC_Os04g43020	4
LOC_Os04g46780	4
LOC_Os04g46830	4
LOC_Os04g47480	4
LOC_Os04g49430	4
LOC_Os04g52320	4
LOC_Os04g52370	4
LOC_Os04g54380	4
LOC_Os04g54810	4
LOC_Os04g54870	4
LOC_Os04g55620	4
LOC_Os04g56060	4
LOC_Os04g57430	4
LOC_Os04g57800	4
LOC_Os04g58130	4
LOC_Os04g58200	4
LOC_Os04g58700	4
LOC_Os04g59380	4
LOC_Os05g02820	4
LOC_Os05g03070	4
LOC_Os05g03174	4
LOC_Os05g03480	4
LOC_Os05g04170	4
LOC_Os05g04820	4
LOC_Os05g06110	4
LOC_Os05g06720	4
LOC_Os05g07060	4
LOC_Os05g08554	4
LOC_Os05g10210	4
LOC_Os05g11950	4
LOC_Os05g11990	4
LOC_Os05g28520	4
LOC_Os05g29860	4
LOC_Os05g32130	4
LOC_Os05g32960	4
LOC_Os05g34760	4
LOC_Os05g35200	4
LOC_Os05g36050	4
LOC_Os05g37950	4
LOC_Os05g38230	4
LOC_Os05g40200	4
LOC_Os05g41910	4
LOC_Os05g43860	4
LOC_Os05g46200	4
LOC_Os05g46550	4
LOC_Os05g48840	4
LOC_Os05g50800	4
LOC_Os05g50990	4
LOC_Os06g03800	4
LOC_Os06g04169	4
LOC_Os06g05110	4
LOC_Os06g05630	4
LOC_Os06g05930	4
LOC_Os06g06780	4
LOC_Os06g08080	4
LOC_Os06g10230	4
LOC_Os06g10560	4
LOC_Os06g11500	4
LOC_Os06g12790	4
LOC_Os06g14810	4
LOC_Os06g17440	4
LOC_Os06g19530	4
LOC_Os06g20920	4
LOC_Os06g21270	4
LOC_Os06g22330	4
LOC_Os06g22870	4
LOC_Os06g24404	4
LOC_Os06g26234	4
LOC_Os06g30950	4
LOC_Os06g33880	4
LOC_Os06g34120	4
LOC_Os06g35970	4
LOC_Os06g36050	4
LOC_Os06g36560	4
LOC_Os06g37560	4
LOC_Os06g42800	4
LOC_Os06g46570	4
LOC_Os06g47770	4
LOC_Os06g48510	4
LOC_Os06g49000	4
LOC_Os06g49320	4
LOC_Os06g50080	4
LOC_Os07g04190	4
LOC_Os07g05460	4
LOC_Os07g05470	4
LOC_Os07g06620	4
LOC_Os07g07230	4
LOC_Os07g07950	4
LOC_Os07g09140	4
LOC_Os07g10770	4
LOC_Os07g24190	4
LOC_Os07g31840	4
LOC_Os07g34020	4
LOC_Os07g34320	4
LOC_Os07g37350	4
LOC_Os07g38060	4
LOC_Os07g40690	4
LOC_Os07g44090	4
LOC_Os07g44350	4
LOC_Os07g44960	4
LOC_Os07g45060	4
LOC_Os07g47480	4
LOC_Os07g47830	4
LOC_Os07g48200	4
LOC_Os07g48370	4
LOC_Os07g48420	4
LOC_Os07g48510	4
LOC_Os07g48750	4
LOC_Os07g49370	4
LOC_Os08g01220	4
LOC_Os08g08970	4
LOC_Os08g13350	4
LOC_Os08g15060	4
LOC_Os08g17410	4
LOC_Os08g23180	4
LOC_Os08g25310	4
LOC_Os08g29200	4
LOC_Os08g30080	4
LOC_Os08g30340	4
LOC_Os08g33110	4
LOC_Os08g33440	4
LOC_Os08g34550	4
LOC_Os08g35710	4
LOC_Os08g35750	4
LOC_Os08g42870	4
LOC_Os09g07154	4
LOC_Os09g10274	4
LOC_Os09g12720	4
LOC_Os09g13870	4
LOC_Os09g20880	4
LOC_Os09g24590	4
LOC_Os09g25570	4
LOC_Os09g29390	4
LOC_Os09g31230	4
LOC_Os09g33460	4
LOC_Os09g33710	4
LOC_Os09g36730	4
LOC_Os09g37270	4
LOC_Os09g38440	4
LOC_Os10g01920	4
LOC_Os10g02040	4
LOC_Os10g05069	4
LOC_Os10g11270	4
LOC_Os10g12750	4
LOC_Os10g21940	4
LOC_Os10g22590	4
LOC_Os10g33790	4
LOC_Os10g35670	4
LOC_Os10g36060	4
LOC_Os10g38540	4
LOC_Os10g38580	4
LOC_Os10g39420	4
LOC_Os10g40730	4
LOC_Os11g02369	4
LOC_Os11g05190	4
LOC_Os11g07680	4
LOC_Os11g08090	4
LOC_Os11g14390	4
LOC_Os11g18570	4
LOC_Os11g18730	4
LOC_Os11g18940	4
LOC_Os11g20360	4
LOC_Os11g26190	4
LOC_Os11g27264	4
LOC_Os11g30810	4
LOC_Os11g32260	4
LOC_Os11g35710	4
LOC_Os11g36340	4
LOC_Os11g41150	4
LOC_Os11g42500	4
LOC_Os11g48040	4
LOC_Os12g02310	4
LOC_Os12g05600	4
LOC_Os12g12470	4
LOC_Os12g22284	4
LOC_Os12g37510	4
LOC_Os12g37840	4
LOC_Os12g38370	4
LOC_Os12g38400	4
LOC_Os12g38810	4
LOC_Os12g40890	4
LOC_Os12g41180	4
LOC_Os12g41720	4
LOC_Os12g43363	4
LOC_Os01g01160	5
LOC_Os01g01170	5
LOC_Os01g02760	5
LOC_Os01g07590	5
LOC_Os01g08020	5
LOC_Os01g10110	5
LOC_Os01g11240	5
LOC_Os01g12210	5
LOC_Os01g13480	5
LOC_Os01g15900	5
LOC_Os01g17396	5
LOC_Os01g18860	5
LOC_Os01g20830	5
LOC_Os01g32330	5
LOC_Os01g35330	5
LOC_Os01g36220	5
LOC_Os01g36580	5
LOC_Os01g45470	5
LOC_Os01g47630	5
LOC_Os01g47900	5
LOC_Os01g49750	5
LOC_Os01g50610	5
LOC_Os01g56780	5
LOC_Os01g59020	5
LOC_Os01g61720	5
LOC_Os01g62070	5
LOC_Os01g62810	5
LOC_Os01g63210	5
LOC_Os01g64680	5
LOC_Os01g65030	5
LOC_Os01g65600	5
LOC_Os01g66850	5
LOC_Os01g67320	5
LOC_Os01g72330	5
LOC_Os01g73000	5
LOC_Os01g74320	5
LOC_Os02g02540	5
LOC_Os02g04510	5
LOC_Os02g04710	5
LOC_Os02g13190	5
LOC_Os02g13350	5
LOC_Os02g15350	5
LOC_Os02g18140	5
LOC_Os02g20360	5
LOC_Os02g21110	5
LOC_Os02g32990	5
LOC_Os02g37130	5
LOC_Os02g38920	5
LOC_Os02g38940	5
LOC_Os02g44220	5
LOC_Os02g44360	5
LOC_Os02g45670	5
LOC_Os02g46660	5
LOC_Os02g50050	5
LOC_Os02g52730	5
LOC_Os02g55520	5
LOC_Os02g58310	5
LOC_Os03g02470	5
LOC_Os03g05880	5
LOC_Os03g07360	5
LOC_Os03g07960	5
LOC_Os03g09250	5
LOC_Os03g10080	5
LOC_Os03g13870	5
LOC_Os03g14570	5
LOC_Os03g15840	5
LOC_Os03g17600	5
LOC_Os03g17680	5
LOC_Os03g17690	5
LOC_Os03g22830	5
LOC_Os03g24820	5
LOC_Os03g25490	5
LOC_Os03g27019	5
LOC_Os03g37140	5
LOC_Os03g40100	5
LOC_Os03g43100	5
LOC_Os03g44670	5
LOC_Os03g48000	5
LOC_Os03g51530	5
LOC_Os03g53520	5
LOC_Os03g55020	5
LOC_Os03g57790	5
LOC_Os03g58920	5
LOC_Os03g61240	5
LOC_Os03g61890	5
LOC_Os03g62600	5
LOC_Os04g11195	5
LOC_Os04g17660	5
LOC_Os04g34250	5
LOC_Os04g36062	5
LOC_Os04g36720	5
LOC_Os04g42050	5
LOC_Os04g47220	5
LOC_Os04g49350	5
LOC_Os04g49670	5
LOC_Os04g53930	5
LOC_Os04g55790	5
LOC_Os04g57310	5
LOC_Os05g01010	5
LOC_Os05g23050	5
LOC_Os05g37140	5
LOC_Os05g50330	5
LOC_Os05g50380	5
LOC_Os05g50840	5
LOC_Os05g50930	5
LOC_Os06g06320	5
LOC_Os06g09980	5
LOC_Os06g15750	5
LOC_Os06g16410	5
LOC_Os06g36450	5
LOC_Os06g50230	5
LOC_Os06g51260	5
LOC_Os07g01250	5
LOC_Os07g01904	5
LOC_Os07g03040	5
LOC_Os07g03830	5
LOC_Os07g03840	5
LOC_Os07g03880	5
LOC_Os07g03890	5
LOC_Os07g16600	5
LOC_Os07g27350	5
LOC_Os07g27880	5
LOC_Os07g28040	5
LOC_Os07g30150	5
LOC_Os07g30610	5
LOC_Os07g35510	5
LOC_Os07g36190	5
LOC_Os07g46420	5
LOC_Os07g46520	5
LOC_Os07g48780	5
LOC_Os08g01330	5
LOC_Os08g04840	5
LOC_Os08g06110	5
LOC_Os08g09290	5
LOC_Os08g09420	5
LOC_Os08g14330	5
LOC_Os08g33430	5
LOC_Os08g39440	5
LOC_Os09g09944	5
LOC_Os09g20930	5
LOC_Os09g25320	5
LOC_Os09g26670	5
LOC_Os09g28740	5
LOC_Os09g31360	5
LOC_Os09g35940	5
LOC_Os10g05130	5
LOC_Os10g06700	5
LOC_Os10g07080	5
LOC_Os10g10149	5
LOC_Os10g13970	5
LOC_Os10g21860	5
LOC_Os10g22430	5
LOC_Os10g26620	5
LOC_Os10g29390	5
LOC_Os10g37604	5
LOC_Os10g40570	5
LOC_Os10g42190	5
LOC_Os11g01530	5
LOC_Os11g04720	5
LOC_Os11g04880	5
LOC_Os11g06300	5
LOC_Os11g07240	5
LOC_Os11g09110	5
LOC_Os11g10300	5
LOC_Os11g10990	5
LOC_Os11g28170	5
LOC_Os11g29710	5
LOC_Os11g29720	5
LOC_Os11g32780	5
LOC_Os11g45040	5
LOC_Os12g01530	5
LOC_Os12g04500	5
LOC_Os12g04924	5
LOC_Os12g18110	5
LOC_Os12g25170	5
LOC_Os12g27220	5
LOC_Os12g32390	5
LOC_Os12g32630	5
LOC_Os12g33090	5
LOC_Os12g36420	5
LOC_Os12g42220	5
LOC_Os12g43340	5
LOC_Os01g02290	6
LOC_Os01g06550	6
LOC_Os01g08380	6
LOC_Os01g08700	6
LOC_Os01g09370	6
LOC_Os01g18320	6
LOC_Os01g20110	6
LOC_Os01g23610	6
LOC_Os01g23710	6
LOC_Os01g29820	6
LOC_Os01g42190	6
LOC_Os01g43320	6
LOC_Os01g43380	6
LOC_Os01g43390	6
LOC_Os01g47330	6
LOC_Os01g48874	6
LOC_Os01g50622	6
LOC_Os01g53160	6
LOC_Os01g53220	6
LOC_Os01g56620	6
LOC_Os01g63190	6
LOC_Os01g65130	6
LOC_Os01g65169	6
LOC_Os01g68790	6
LOC_Os01g74020	6
LOC_Os02g04500	6
LOC_Os02g04690	6
LOC_Os02g05470	6
LOC_Os02g09940	6
LOC_Os02g15260	6
LOC_Os02g16709	6
LOC_Os02g17360	6
LOC_Os02g18990	6
LOC_Os02g19950	6
LOC_Os02g21090	6
LOC_Os02g22380	6
LOC_Os02g29380	6
LOC_Os02g32970	6
LOC_Os02g33610	6
LOC_Os02g36850	6
LOC_Os02g40510	6
LOC_Os02g43600	6
LOC_Os02g44680	6
LOC_Os02g45225	6
LOC_Os02g47660	6
LOC_Os02g48570	6
LOC_Os02g50690	6
LOC_Os02g56030	6
LOC_Os02g56320	6
LOC_Os03g02110	6
LOC_Os03g03020	6
LOC_Os03g04410	6
LOC_Os03g04470	6
LOC_Os03g08580	6
LOC_Os03g15870	6
LOC_Os03g18890	6
LOC_Os03g29950	6
LOC_Os03g34310	6
LOC_Os03g36960	6
LOC_Os03g38940	6
LOC_Os03g42790	6
LOC_Os03g47610	6
LOC_Os03g49480	6
LOC_Os03g50130	6
LOC_Os03g52860	6
LOC_Os03g55110	6
LOC_Os03g55770	6
LOC_Os03g55840	6
LOC_Os03g55930	6
LOC_Os03g61280	6
LOC_Os03g63910	6
LOC_Os04g03180	6
LOC_Os04g20210	6
LOC_Os04g26920	6
LOC_Os04g33700	6
LOC_Os04g35530	6
LOC_Os04g36800	6
LOC_Os04g43410	6
LOC_Os04g44510	6
LOC_Os04g45970	6
LOC_Os04g46730	6
LOC_Os04g51190	6
LOC_Os04g52130	6
LOC_Os04g55050	6
LOC_Os04g55670	6
LOC_Os04g57880	6
LOC_Os05g11910	6
LOC_Os05g15150	6
LOC_Os05g28170	6
LOC_Os05g30710	6
LOC_Os05g34040	6
LOC_Os05g36970	6
LOC_Os05g37350	6
LOC_Os05g40290	6
LOC_Os05g46950	6
LOC_Os05g47850	6
LOC_Os05g48200	6
LOC_Os05g49060	6
LOC_Os05g49920	6
LOC_Os05g50830	6
LOC_Os05g51620	6
LOC_Os06g02380	6
LOC_Os06g06400	6
LOC_Os06g10170	6
LOC_Os06g11400	6
LOC_Os06g13830	6
LOC_Os06g15680	6
LOC_Os06g16980	6
LOC_Os06g20320	6
LOC_Os06g23040	6
LOC_Os06g28050	6
LOC_Os06g35520	6
LOC_Os06g37550	6
LOC_Os06g40850	6
LOC_Os06g45990	6
LOC_Os07g01480	6
LOC_Os07g07450	6
LOC_Os07g07520	6
LOC_Os07g08340	6
LOC_Os07g12470	6
LOC_Os07g13100	6
LOC_Os07g17689	6
LOC_Os07g23990	6
LOC_Os07g26940	6
LOC_Os07g30670	6
LOC_Os07g34570	6
LOC_Os07g34950	6
LOC_Os07g39980	6
LOC_Os07g42650	6
LOC_Os07g42770	6
LOC_Os07g43810	6
LOC_Os08g02850	6
LOC_Os08g03630	6
LOC_Os08g04400	6
LOC_Os08g09200	6
LOC_Os08g14190	6
LOC_Os08g17110	6
LOC_Os08g23430	6
LOC_Os08g25624	6
LOC_Os08g31120	6
LOC_Os08g32930	6
LOC_Os08g42440	6
LOC_Os08g44770	6
LOC_Os09g06560	6
LOC_Os09g07120	6
LOC_Os09g07150	6
LOC_Os09g10760	6
LOC_Os09g15810	6
LOC_Os09g21450	6
LOC_Os09g26920	6
LOC_Os09g27010	6
LOC_Os09g30280	6
LOC_Os09g31380	6
LOC_Os09g31970	6
LOC_Os09g35630	6
LOC_Os09g36619	6
LOC_Os09g36630	6
LOC_Os09g39740	6
LOC_Os10g05230	6
LOC_Os10g09200	6
LOC_Os10g09684	6
LOC_Os10g10130	6
LOC_Os10g11200	6
LOC_Os10g14170	6
LOC_Os10g21360	6
LOC_Os10g25140	6
LOC_Os10g28340	6
LOC_Os10g31910	6
LOC_Os10g32540	6
LOC_Os11g04910	6
LOC_Os11g26860	6
LOC_Os11g30210	6
LOC_Os11g32410	6
LOC_Os11g34130	6
LOC_Os11g34460	6
LOC_Os11g34650	6
LOC_Os11g35540	6
LOC_Os11g40160	6
LOC_Os11g41540	6
LOC_Os11g43320	6
LOC_Os11g45840	6
LOC_Os11g45850	6
LOC_Os12g09290	6
LOC_Os12g13640	6
LOC_Os12g13720	6
LOC_Os12g17910	6
LOC_Os12g20144	6
LOC_Os12g21784	6
LOC_Os12g31000	6
LOC_Os12g34880	6
LOC_Os12g39630	6
LOC_Os12g42876	6
LOC_Os01g36294	7
LOC_Os01g36350	7
LOC_Os01g59350	7
LOC_Os01g64520	7
LOC_Os01g67860	7
LOC_Os01g72340	7
LOC_Os01g74410	7
LOC_Os02g01100	7
LOC_Os02g05830	7
LOC_Os02g13370	7
LOC_Os02g14770	7
LOC_Os03g04680	7
LOC_Os03g13210	7
LOC_Os03g37570	7
LOC_Os04g02900	7
LOC_Os04g09604	7
LOC_Os04g27670	7
LOC_Os04g40090	7
LOC_Os06g21210	7
LOC_Os06g51150	7
LOC_Os07g01150	7
LOC_Os07g10420	7
LOC_Os07g33480	7
LOC_Os08g01760	7
LOC_Os08g06090	7
LOC_Os08g13360	7
LOC_Os08g25720	7
LOC_Os09g39440	7
LOC_Os10g02070	7
LOC_Os10g10870	7
LOC_Os10g40934	7
LOC_Os10g41060	7
LOC_Os11g11100	7
LOC_Os11g37700	7
LOC_Os12g02040	7
LOC_Os12g38051	7
LOC_Os01g65700	8
LOC_Os02g02210	8
LOC_Os02g02230	8
LOC_Os02g16940	8
LOC_Os02g35020	8
LOC_Os03g45960	8
LOC_Os04g03210	8
LOC_Os05g33130	8
LOC_Os09g02260	8
LOC_Os11g42200	8
LOC_Os01g03390	9
LOC_Os01g06640	9
LOC_Os01g48620	9
LOC_Os01g55650	9
LOC_Os01g70980	9
LOC_Os02g36619	9
LOC_Os02g58250	9
LOC_Os03g40780	9
LOC_Os03g52370	9
LOC_Os03g52390	9
LOC_Os03g55010	9
LOC_Os03g64060	9
LOC_Os04g32740	9
LOC_Os04g59210	9
LOC_Os05g16930	9
LOC_Os05g43390	9
LOC_Os06g46270	9
LOC_Os07g02060	9
LOC_Os07g02674	9
LOC_Os07g26110	9
LOC_Os08g07100	9
LOC_Os08g08120	9
LOC_Os08g44360	9
LOC_Os09g17560	9
LOC_Os09g18159	9
LOC_Os10g02490	9
LOC_Os11g11940	9
LOC_Os11g27730	9
LOC_Os11g37950	9
LOC_Os11g40590	9
LOC_Os12g01490	9
LOC_Os12g05680	9
LOC_Os12g41680	9
LOC_Os01g04460	10
LOC_Os02g09810	10
LOC_Os04g49440	10
LOC_Os05g23320	10
LOC_Os07g27320	10
LOC_Os07g48790	10
LOC_Os07g48800	10
LOC_Os08g10550	10
LOC_Os09g31478	10
LOC_Os10g30100	10
LOC_Os11g41034	10
LOC_Os11g43750	10
LOC_Os01g08320	11
LOC_Os01g63420	11
LOC_Os02g57060	11
LOC_Os03g12510	11
LOC_Os03g13010	11
LOC_Os03g52690	11
LOC_Os04g54300	11
LOC_Os05g05670	11
LOC_Os05g31140	11
LOC_Os05g41220	11
LOC_Os06g44320	11
LOC_Os07g02800	11
LOC_Os07g13834	11
LOC_Os07g31720	11
LOC_Os07g41280	11
LOC_Os07g44610	11
LOC_Os08g37580	11
LOC_Os09g25330	11
LOC_Os10g35150	11
LOC_Os11g40610	11
LOC_Os12g32992	11
LOC_Os01g07500	12
LOC_Os01g10640	12
LOC_Os01g11350	12
LOC_Os01g39970	12
LOC_Os01g44390	12
LOC_Os01g53100	12
LOC_Os01g69070	12
LOC_Os01g73950	12
LOC_Os02g35180	12
LOC_Os03g03520	12
LOC_Os03g18600	12
LOC_Os03g26791	12
LOC_Os03g37878	12
LOC_Os03g41110	12
LOC_Os03g55460	12
LOC_Os03g62670	12
LOC_Os05g03900	12
LOC_Os05g50340	12
LOC_Os06g09900	12
LOC_Os06g36040	12
LOC_Os06g39960	12
LOC_Os06g48180	12
LOC_Os07g04150	12
LOC_Os07g22350	12
LOC_Os07g41370	12
LOC_Os08g07740	12
LOC_Os09g28510	12
LOC_Os10g01470	12
LOC_Os11g02810	12
LOC_Os11g18194	12
LOC_Os01g40590	13
LOC_Os01g41010	13
LOC_Os01g60770	13
LOC_Os01g69960	13
LOC_Os02g33060	13
LOC_Os04g51920	13
LOC_Os05g26820	13
LOC_Os05g28630	13
LOC_Os05g39990	13
LOC_Os06g44610	13
LOC_Os06g48810	13
LOC_Os07g05010	13
LOC_Os07g08210	13
LOC_Os07g29310	13
LOC_Os07g48390	13
LOC_Os08g08980	13
LOC_Os08g44350	13
LOC_Os09g35890	13
LOC_Os10g28200	13
LOC_Os10g33370	13
LOC_Os10g40510	13
LOC_Os10g40720	13
LOC_Os12g41124	13
LOC_Os01g16146	14
LOC_Os01g19610	14
LOC_Os01g46600	14
LOC_Os01g52110	14
LOC_Os01g54480	14
LOC_Os01g62200	14
LOC_Os01g71090	14
LOC_Os02g19650	14
LOC_Os02g32504	14
LOC_Os02g36220	14
LOC_Os02g43170	14
LOC_Os02g53750	14
LOC_Os02g53840	14
LOC_Os02g54650	14
LOC_Os02g55050	14
LOC_Os02g56380	14
LOC_Os03g07600	14
LOC_Os03g11650	14
LOC_Os03g20120	14
LOC_Os03g26870	14
LOC_Os03g43440	14
LOC_Os04g15840	14
LOC_Os04g34600	14
LOC_Os04g43360	14
LOC_Os04g44500	14
LOC_Os04g44530	14
LOC_Os04g45690	14
LOC_Os04g49370	14
LOC_Os04g52504	14
LOC_Os05g32544	14
LOC_Os05g33630	14
LOC_Os05g39350	14
LOC_Os05g44560	14
LOC_Os05g49250	14
LOC_Os06g03890	14
LOC_Os06g03900	14
LOC_Os06g08250	14
LOC_Os06g14370	14
LOC_Os06g38160	14
LOC_Os06g39590	14
LOC_Os06g40170	14
LOC_Os06g40750	14
LOC_Os06g48160	14
LOC_Os06g49660	14
LOC_Os06g50950	14
LOC_Os07g06860	14
LOC_Os07g14910	14
LOC_Os07g15970	14
LOC_Os07g46240	14
LOC_Os07g47400	14
LOC_Os08g28790	14
LOC_Os09g31120	14
LOC_Os09g35600	14
LOC_Os10g34790	14
[truncated: 3 more rows]
